# Supplementary material for: Integrated transcriptome and metabolome analysis reveals anthocyanin biosynthesis mechanisms in pepper (Capsicum annuum L.) leaves under continuous blue light irradiation
Source: BMC Plant Biol. 2024 Mar 23;24:210. doi: 10.1186/s12870-024-04888-x (PMC10960449; doi:10.1186/s12870-024-04888-x)
Supplement: Supplementary file 1 — Supplementary Material 1 [file 12870_2024_4888_MOESM1_ESM.xlsx]

## Sheet: 1
Table S2. 51 types of anthocyanins with content.
index	CW-1	CW-2	CW-3	CB-1	CB-2	CB-3	CR-1	CR-2	CR-3	TW-1	TW-2	TW-3	TB-1	TB-2	TB-3	TR-1	TR-2	TR-3
Anthocyanidin_11	0.085143	0.110032	0.0890647	0.00238029	0.00734515	0.00618356	0.0733271	0.250559	0.112088	0.28315	0.21351	0.321899	0.524148	0.37652	0.544917	0.0490731	0.0438328	0.0469648
Anthocyanidin_04	0	0.00409668	0	0	0	0	0.00550938	0.00528043	0	0.0265129	0.0322261	0.0345833	0.0872457	0.0796532	0.0857543	0	0	0
Anthocyanidin_01	0	0	0	0	0	0	0	0	0	0	0	0	0.0740526	0.0913808	0.102918	0	0	0
Anthocyanidin_16	0.00484168	0.00145738	0.00373192	0	0	0	0.0146072	0.0212589	0.0175116	0.00908586	0.00555681	0.0114333	0.0144141	0.0142935	0.0165195	0	0	0
Anthocyanidin_15	6.66611e-06	0	0	0	0	0	0.000627806	0.00107238	0.000317003	0.00805601	0.00665815	0.00845867	0.00766045	0.00774645	0.0073233	0	8.62799e-05	0.000189315
Anthocyanidin_13	0	0	0	0	0	0	0	0	0	0.00362623	0.00413128	0.00304839	0.033483	0.0237557	0.0248651	0	0	0
Anthocyanidin_10	0	0	0	0.00306896	0	0.000758834	0.0103051	0	0.00531471	0.0131466	0.0177656	0.0168223	0.0156982	0.023924	0.0200374	0.0107084	0.00624884	0.00756563
Anthocyanidin_12	0	0	0	0	0	0	0	0	0	1.02226	0.821302	0.953619	3.7643	4.27458	4.09667	0	0	0
Anthocyanidin_22	0	0	0	0	0	0	0	0	0	0.00697573	0.00754944	0.0129827	0	0	0	0	0	0
Anthocyanidin_19	0	0	0	0.00617163	0.00774603	0.00584475	0.00041938	0	0	0	0	0	0	0	0	0	0	0
Anthocyanidin_18	0	0	0	0	0	0	0	0	0	0.00911446	0.0053374	0.00998111	0.035382	0.058002	0.0586123	0	0	0
Anthocyanidin_25	0	0	0	0	0	0	0	0	0	0.00914798	0	0.0106733	0.0615168	0.0753808	0.0607682	0	0	0
Anthocyanidin_32	0	0	0	0	0	0	0	0	0	0.42363	0.463698	0.539394	1.95236	2.50352	2.09878	0	0	0
Anthocyanidin_31	0	0	0	0	0	0	0	0	0	0.108553	0.100609	0.110327	0.86151	1.26911	1.15262	0	0	0
Anthocyanidin_28	0	0	0	0	0	0	0	0	0	0.434403	0.365489	0.360618	3.59313	5.18829	4.58166	0	0	0
Anthocyanidin_21	0	0	0	0	0	0.00534774	0	0	0	0.0315856	0.0356069	0.0424462	0	0	0	0	0	0
Anthocyanidin_29	0.490002	0.158136	0	0	0	0	0	0	0	79.0069	66.8672	70.0632	272.641	300.969	294.511	0	0	0
Anthocyanidin_27	0.210746	0.0823406	0.0357002	0.0277464	0.0314395	0.0405975	0.0396	0	0	31.083	26.4616	31.2947	104.42	112.519	112.012	0	0	0
Anthocyanidin_30	0	0	0	0	0	0	0.00355074	0.00359672	0.00527894	0.0884148	0.0762377	0.078106	0.673634	0.951677	0.863189	0	0	0
Anthocyanidin_26	0.0719947	0.0606221	0.0680645	0.0216107	0.0232421	0.0200185	0.110851	0.145998	0.197063	0	0	0	0	0	0	0.0138281	0.0266321	0.023932
Anthocyanidin_45	0	0.00197343	0	0	0	0	0	0	0	0	0	0	0	0	0	0	0	0
Anthocyanidin_43	0	0	0.00320094	0.00152666	0	0	0	0	0	0	0	0	0	0	0	0	0	0
Anthocyanidin_44	0.0099136	0	0	0	0	0	0	0	0	0	0.0102488	0	0	0	0	0	0	0
Anthocyanidin_52	0	0	0	0	0	0	0	0	0	0	0	0	0.457803	0.483352	0.551534	0	0	0
Anthocyanidin_50	0	0	0	0	0	0.0018624	0	0	0	0.00442655	0.00932799	0	0	0	0	0	0.00452003	0
Anthocyanidin_47	0	0	0	0	0	0	0	0	0	0.0022462	0.00198512	0.00158552	0	0	0	0.000574499	0.000876649	0
Anthocyanidin_68	0.0269102	0.0296886	0.0410112	0.0282163	0.0372905	0.0380499	0.0559706	0.0484832	0.0573622	0.0615056	0.0624463	0.0642112	0.0936489	0.0674623	0.0776699	0.0901392	0.121523	0.0718926
Anthocyanidin_69	0	0	0	0	0	0	0	0	0	0.0482747	0.0257563	0.0485757	0.229444	0.270987	0.275119	0	0	0
Anthocyanidin_59	0.0539478	0.063537	0.0589759	0.0529517	0.0531793	0.0568173	0.0516083	0.0474823	0.043254	0.0973867	0.0665765	0.0756847	0.0515884	0.0461739	0.0495811	0.0521546	0.0566812	0.0552994
Anthocyanidin_60	0.00074902	0.00208232	0.000805408	9.97407e-05	0.00101543	0.000707985	0.00104382	0.00126744	0.00130383	0.000451248	7.00176e-05	0.0003471	0.000144237	0	0.000347286	0.00092205	0.00129372	0.000492614
Anthocyanidin_62	0	0	0	0	0	0	0	0	0	0.0551863	0.0299413	0.0348968	0.0540962	0.0304639	0.0530188	0	0	0
Anthocyanidin_65	0	0	0	0	0	0	0	0	0	0.00170873	0.0013989	0	0	0	0	0	0	0
Anthocyanidin_70	0	0	0	0	0	0	0	0	0	0.00157455	0	0.00351337	0	0	0	0	0	0
Anthocyanidin_89	0	0.00616937	0	0.00597752	0	0.00284538	0	0	0.00594667	0.00621387	0.00761804	0.00941267	0	0	0	0.0136015	0.0200332	0.0184598
Anthocyanidin_88	0	0	0	0	0	0	0	0	0	0.0882341	0.072497	0.0852086	0.192465	0.210704	0.234652	0	0	0
Anthocyanidin_90	0.0114743	0.0123333	0.0171966	0.00437504	0.00458946	0.00590633	0.0101831	0.0112509	0.0108604	0.0258137	0.0205421	0.0194293	0.0225541	0.0330224	0.0276509	0.0171753	0.0179752	0.0158619
Anthocyanidin_98	0	0	0	0	0	0	0	0	0	0.127107	0.104129	0.127313	0.449341	0.440398	0.465927	0	0	0
Anthocyanidin_93	0	0	0	0	0	0	0	0	0	0.0196241	0.0268442	0.0271899	0.0402177	0.0350748	0.0312465	0.0120428	0.0127623	0.00830522
Anthocyanidin_96	0.0156627	0.024369	0.0201375	0.0253382	0.0251865	0.0187874	0	0.0178326	0	0.0249396	0.0162493	0.0122476	0.0184928	0.0238905	0	0	0	0
Anthocyanidin_99	0.0156611	0.00963741	0.00871951	0.00341133	0.00521084	0.00243567	0.00993863	0.00762518	0.00748741	0	0	0	0	0	0	0	0	0.00657073
Anthocyanidin_97	0	0	0	0	0	0	0	0	0	0	0	0	1.71639	2.23772	2.37007	0	0	0
Anthocyanidin_102	0	0	0	0	0	0	0	0	0	0	0	0	0.000848319	0	9.55513e-05	0	0	0
Anthocyanidin_107	0.014178	0.0170792	0.0200792	0.0160737	0.0143953	0.0155077	0.00681387	0.00728657	0.0102757	0.0208489	0.0136649	0.0219944	0.0251723	0.020969	0.0277203	0.0191038	0.0157108	0.0151345
Anthocyanidin_39	0.487951	0.457869	0.4658	0.548372	0.494377	0.606923	0.387184	0.447372	0.34959	0.941414	0.80854	0.940052	0.803199	0.889732	1.01518	0.593773	0.480784	0.475072
Anthocyanidin_34	29.4901	32.6419	28.7784	24.0079	30.6609	27.8225	21.0982	15.47	16.6563	31.8706	27.03	28.9589	52.6442	43.5463	40.574	32.6182	48.3329	34.5543
Anthocyanidin_38	2.73839	2.06849	1.73559	4.0773	4.12166	6.68492	1.60668	2.10182	1.32549	1051.37	816.512	1104.34	2483.15	2523.03	2677.43	4.85407	4.32724	2.88752
Anthocyanidin_42	0.821404	0.422764	0.591845	0.321603	0.770604	0.477116	0.284092	0.571053	0.218624	209.929	157.744	199.169	1125.78	1516.43	1267	0.432822	0.511775	0.330486
Anthocyanidin_41	22.1032	23.1968	26.7998	8.78425	10.7265	9.81945	8.46045	9.28643	10.0829	89.2473	67.5284	94.9031	391.014	512.353	415.815	10.6378	12.8274	11.699
Anthocyanidin_37	0	0	0	0	0	0	0	0	0	0.516431	0.680657	0.577635	2.69964	4.10208	4.18043	0	0	0
Anthocyanidin_36	0	0	0	0	0	0	0	0	0	0.118882	0.149705	0.131748	0.297625	0.25934	0.246005	0	0	0
Anthocyanidin_40	30.7205	34.9325	32.3022	47.2504	63.9466	63.8278	22.4376	24.7439	22.7183	303.016	214.842	279.42	326.077	359.714	317.8	27.2967	26.2176	21.3081
