# Supplementary material for: Integrated transcriptome and metabolome analysis reveals anthocyanin biosynthesis mechanisms in pepper (Capsicum annuum L.) leaves under continuous blue light irradiation
Source: BMC Plant Biol. 2024 Mar 23;24:210. doi: 10.1186/s12870-024-04888-x (PMC10960449; doi:10.1186/s12870-024-04888-x)
Supplement: Supplementary file 2 — Supplementary Material 2 [file 12870_2024_4888_MOESM2_ESM.xlsx]

## Sheet: Sheet1
Table S7. Dof zinc finger protein DOF5.5
#ID	CW	CB	CR	TW	TB	TR
Capana01g000068	4.59262	2.6107	2.81165	7.01168	11.6972	5.54572
Capana01g000644	31.8791	2.32844	5.47943	18.614	20.1967	30.2469
Capana02g000842	1.05211	0.520462	0.185345	15.918	20.3668	8.59102
Capana02g003361	6.63079	0.108523	0.0746473	13.0515	12.5766	5.89111
Capana03g000794	76.911	18.8679	30.0596	52.9907	83.795	61.6704
Capana04g002144	2.43606	1.09859	0.561522	20.8889	34.1023	8.5412
Capana05g001141	0.927573	0.277388	0.0756883	6.51101	8.36277	3.18393
