# Supplementary material for: Integrated transcriptome and metabolome analysis reveals anthocyanin biosynthesis mechanisms in pepper (Capsicum annuum L.) leaves under continuous blue light irradiation
Source: BMC Plant Biol. 2024 Mar 23;24:210. doi: 10.1186/s12870-024-04888-x (PMC10960449; doi:10.1186/s12870-024-04888-x)
Supplement: Supplementary file 3 — Supplementary Material 3 [file 12870_2024_4888_MOESM3_ESM.xlsx]

## Sheet: Sheet1
Table S3. All genes identified in the samples.
#ID	CB-1_FPKM	CB-2_FPKM	CB-3_FPKM	CR-1_FPKM	CR-2_FPKM	CR-3_FPKM	CW-1_FPKM	CW-2_FPKM	CW-3_FPKM	TB-1_FPKM	TB-2_FPKM	TB-3_FPKM	TR-1_FPKM	TR-2_FPKM	TR-3_FPKM	TW-1_FPKM	TW-2_FPKM	TW-3_FPKM	GO_annotation	KEGG_annotation	KEGG_pathway_annotation	KOG_class	KOG_class_annotation	NR_annotation
Capana00g000002	2.4572	1.70251	0.614093	0.875217	1.74893	1.8058	0.26207	0.410605	0.320655	0.225922	0.83606	0.45412	0.560776	0.405678	0.105749	0.390526	0.647119	0.813364	Molecular Function: protein serine/threonine kinase activity (GO:0004674);; Molecular Function: ATP binding (GO:0005524);; Cellular Component: integral component of membrane (GO:0016021);; Biological Process: recognition of pollen (GO:0048544);;	K24104|1.8e-29|thj:104799061|K24104 GPN-loop GTPase | (RefSeq) LOW QUALITY PROTEIN: uncharacterized protein LOC104799061	--	--	--	PREDICTED: G-type lectin S-receptor-like serine/threonine-protein kinase At4g03230 [Capsicum annuum]
Capana00g000004	5.08054	0.084198	0.234069	1.38449	8.09011	6.05362	0.057564	0.3945	0.473213	1.29755	0.266955	1.06799	0.080636	0	1.3899	0	0	0.452937	Cellular Component: ribosome (GO:0005840);;	K02947|2.8e-27|sly:101253268|K02947 small subunit ribosomal protein S10e | (RefSeq) 40S ribosomal protein S10-1	Ribosome (ko03010)	[J]	Translation, ribosomal structure and biogenesis	40S ribosomal protein S10-like [Solanum tuberosum]
Capana00g000007	0	0	0	0	0.060027	0	0	0	0	0	0.475268	0	0	0	0	0	0	0	Molecular Function: CDP-diacylglycerol-inositol 3-phosphatidyltransferase activity (GO:0003881);; Biological Process: phospholipid biosynthetic process (GO:0008654);; Cellular Component: integral component of membrane (GO:0016021);;	K00999|3.7e-51|cann:107852074|K00999 CDP-diacylglycerol--inositol 3-phosphatidyltransferase [EC:2.7.8.11] | (RefSeq) probable CDP-diacylglycerol--inositol 3-phosphatidyltransferase 2	Inositol phosphate metabolism (ko00562);; Glycerophospholipid metabolism (ko00564);; Phosphatidylinositol signaling system (ko04070)	[I]	Lipid transport and metabolism	putative WD-40 repeat-containing protein MSI2 [Capsicum annuum]
Capana00g000010	11.5564	5.2419	2.53397	11.443	14.9172	7.96177	6.23383	9.43609	6.45405	3.72685	1.27871	5.76578	6.03284	9.54612	8.08293	1.46383	0.771315	1.04087	Molecular Function: serine-type carboxypeptidase activity (GO:0004185);;	K16297|2.3e-57|cann:107862130|K16297 serine carboxypeptidase-like clade II [EC:3.4.16.-] | (RefSeq) serine carboxypeptidase-like 45	--	[OE]	Posttranslational modification, protein turnover, chaperones;; Amino acid transport and metabolism	Serine carboxypeptidase-like 46 [Capsicum baccatum]
Capana00g000012	4.6424	2.60689	4.11897	0.985778	2.12828	3.47449	3.16992	3.88443	2.02562	5.9898	0.723382	4.12067	2.07353	3.187	2.3812	1.14614	5.18988	1.07018	Molecular Function: SNARE binding (GO:0000149);; Molecular Function: molecular_function (GO:0003674);; Molecular Function: SNAP receptor activity (GO:0005484);; Molecular Function: binding (GO:0005488);; Molecular Function: protein binding (GO:0005515);; Cellular Component: cellular_component (GO:0005575);; Cellular Component: intracellular (GO:0005622);; Cellular Component: cell (GO:0005623);; C…	K08511|8.6e-72|cann:107857009|K08511 vesicle-associated membrane protein 72 | (RefSeq) vesicle-associated membrane protein 727-like	--	[U]	Intracellular trafficking, secretion, and vesicular transport	PREDICTED: vesicle-associated membrane protein 727-like, partial [Capsicum annuum]
Capana00g000016	2.68943	0.876765	1.46848	0.173666	2.83832	0.674915	0.168833	0.109239	0.938287	1.07944	2.53288	1.08688	0.157599	0.113514	0.189562	0.435351	0	0.260262	Cellular Component: cytosol (GO:0005829);; Cellular Component: integral component of membrane (GO:0016021);;	K14404|6.7e-08|thj:104824416|K14404 cleavage and polyadenylation specificity factor subunit 4 | (RefSeq) uncharacterized protein LOC104824416	mRNA surveillance pathway (ko03015)	[S]	Function unknown	PREDICTED: uncharacterized protein At2g38710-like [Capsicum annuum]
Capana00g000017	1.53587	0.938228	0.451696	0.583447	2.69858	1.85188	0	0.914176	0.048908	0.225403	0.326346	0	1.22722	0.503383	0.392348	0	0.401544	0.618462	--	--	--	[F]	Nucleotide transport and metabolism	PREDICTED: uncharacterized protein LOC107857013 [Capsicum annuum]
Capana00g000019	0	0	0	0	0	0	0	0	0	0	0	0	0	0	0	0	0	0	Cellular Component: integral component of membrane (GO:0016021);;	K24205|5.2e-47|nto:104120933|K24205 protein lifeguard | (RefSeq) BI1-like protein	--	[T]	Signal transduction mechanisms	putative 1,2-dihydroxy-3-keto-5-methylthiopentene dioxygenase 1-like [Capsicum annuum]
Capana00g000022	2.66021	2.55174	1.7639	1.29725	2.26534	1.88884	1.25652	2.17518	1.30068	1.34492	3.28208	5.9405	1.1566	1.70626	1.55417	2.58399	2.04028	4.88062	Molecular Function: RNA binding (GO:0003723);; Molecular Function: ribonuclease III activity (GO:0004525);; Molecular Function: ATP binding (GO:0005524);; Cellular Component: nucleus (GO:0005634);; Biological Process: DNA-templated transcription, termination (GO:0006353);; Biological Process: polarity specification of adaxial/abaxial axis (GO:0009944);; Biological Process: vegetative phase change…	K11592|7.5e-98|cann:107877671|K11592 endoribonuclease Dicer [EC:3.1.26.-] | (RefSeq) dicer-like protein 4	--	[A]	RNA processing and modification	Dicer-like protein 4 [Capsicum annuum]
Capana00g000023	3.23891	4.97626	4.27897	4.80103	6.40074	4.72051	1.01921	1.97285	2.5731	4.65296	3.23342	5.64767	4.11552	2.18433	0.952936	2.26383	4.32969	0.598256	Cellular Component: proteasome regulatory particle, base subcomplex (GO:0008540);; Cellular Component: integral component of membrane (GO:0016021);; Molecular Function: enzyme regulator activity (GO:0030234);; Biological Process: regulation of protein catabolic process (GO:0042176);;	K03032|2.2e-61|cann:107854708|K03032 26S proteasome regulatory subunit N2 | (RefSeq) 26S proteasome non-ATPase regulatory subunit 1 homolog A-like	Proteasome (ko03050)	[O]	Posttranslational modification, protein turnover, chaperones	26S proteasome non-ATPase regulatory subunit 1 [Capsicum annuum]
Capana00g000025	0	0	0	0	0	0	0.088014	0	0	0	0	0	0.042361	0	0	0	0	0	Molecular Function: oxidoreductase activity (GO:0016491);;	K08081|1.5e-15|pvu:PHAVU_008G116500g|K08081 tropinone reductase I [EC:1.1.1.206] | (RefSeq) hypothetical protein	Tropane, piperidine and pyridine alkaloid biosynthesis (ko00960)	[R]	General function prediction only	Glucose and ribitol dehydrogenase -like protein [Capsicum annuum]
Capana00g000026	0.167546	0.167998	0.12768	0	0.120394	0	0.124911	0	0	0.179271	0.609384	0.228881	0.178572	0.181563	0.307638	0.614656	0.131385	0.362175	Molecular Function: metal ion binding (GO:0046872);;	K16275|9.4e-89|cann:107853739|K16275 E3 ubiquitin-protein ligase BAH [EC:2.3.2.27] | (RefSeq) probable E3 ubiquitin-protein ligase BAH1-like	--	--	--	putative E3 ubiquitin-protein ligase BAH1-like 1, partial [Capsicum annuum]
Capana00g000027	0.796267	0.767457	0.690298	0.364529	0.752824	0.836961	0.235645	0.449141	0.604958	0.206655	0.287038	0.264534	0.176321	0.312136	0.163793	0.309757	0.159704	0.297617	Molecular Function: protein methyltransferase activity (GO:0008276);;	K23040|2.0e-53|cann:107861870|K23040 methyltransferase-like protein 22 [EC:2.1.1.-] | (RefSeq) methyltransferase-like protein 22	--	--	--	PREDICTED: methyltransferase-like protein 22 isoform X1 [Capsicum annuum]
Capana00g000028	10.6442	12.5828	11.6657	9.44715	6.84562	8.41997	20.1474	20.5392	14.3237	17.0628	16.7704	18.4316	12.4837	12.1413	18.9358	16.6107	15.8369	21.4553	Cellular Component: endoplasmic reticulum membrane (GO:0005789);; Biological Process: GPI anchor biosynthetic process (GO:0006506);; Cellular Component: integral component of membrane (GO:0016021);; Molecular Function: oxidoreductase activity (GO:0016491);;	K07541|4.9e-49|spen:107028800|K07541 GPI mannosyltransferase 1 subunit X | (RefSeq) phosphatidylinositol-glycan biosynthesis class X protein	Glycosylphosphatidylinositol (GPI)-anchor biosynthesis (ko00563)	--	--	hypothetical protein CQW23_00954 [Capsicum baccatum]
Capana00g000029	33.7819	21.8036	21.5949	22.8638	30.9418	26.0845	38.79	31.9872	34.1026	33.1994	28.9446	29.9234	31.1829	40.8049	41.6009	25.6577	28.493	24.7695	Molecular Function: ATP binding (GO:0005524);; Cellular Component: cytoplasm (GO:0005737);; Cellular Component: cytoskeleton (GO:0005856);; Cellular Component: integral component of membrane (GO:0016021);;	K10355|1.3e-87|cann:107843797|K10355 actin, other eukaryote | (RefSeq) actin-66	--	[Z]	Cytoskeleton	actin [Capsicum annuum]
Capana00g000031	1117.14	899.434	974.398	1789.87	1778.63	1570.79	4723.42	2722.32	4319.19	301.963	308.625	260.182	2198.2	1752.1	2066.72	228.69	151.047	165.294	Cellular Component: photosystem I (GO:0009522);; Cellular Component: photosystem II (GO:0009523);; Cellular Component: chloroplast thylakoid membrane (GO:0009535);; Biological Process: photosynthesis, light harvesting (GO:0009765);; Cellular Component: integral component of membrane (GO:0016021);; Molecular Function: chlorophyll binding (GO:0016168);; Biological Process: protein-chromophore linka…	K08912|8.0e-154|cann:107857025|K08912 light-harvesting complex II chlorophyll a/b binding protein 1 | (RefSeq) chlorophyll a-b binding protein 3C, chloroplastic	Photosynthesis - antenna proteins (ko00196)	--	--	PREDICTED: chlorophyll a-b binding protein 3C, chloroplastic [Capsicum annuum]
Capana00g000032	29.9209	31.9865	29.9462	28.0397	27.5265	27.7708	34.6329	38.5023	35.1753	32.7367	32.057	29.4259	34.2274	30.0903	33.5243	33.4861	25.3319	30.2491	Molecular Function: RNA binding (GO:0003723);; Molecular Function: RNA-DNA hybrid ribonuclease activity (GO:0004523);;	K10743|1.5e-62|spen:107002977|K10743 ribonuclease H2 subunit A [EC:3.1.26.4] | (RefSeq) ribonuclease H2 subunit A	DNA replication (ko03030)	[L]	Replication, recombination and repair	Ribonuclease H2 subunit A [Capsicum annuum]
Capana00g000033	0.219195	0.10303	0.210038	0.242095	0.287283	0.283538	0.028659	0.254219	0.177445	0.321208	0.448267	0.096881	0	0	0.071657	0.15672	0.046791	0.214709	Cellular Component: integral component of membrane (GO:0016021);;	--	--	--	--	hypothetical protein BC332_02642 [Capsicum chinense]
Capana00g000034	0	0	0	0	0	0	0	0	0	0	0	0	0	0	0	0	0	0	--	--	--	--	--	hypothetical protein BC332_33782 [Capsicum chinense]
Capana00g000035	430.289	515.665	555.905	372.239	471.164	761.757	91.9382	120.619	67.1624	158.873	173.47	187.314	104.972	139.296	133.719	481.059	450.213	374.411	Cellular Component: cellular_component (GO:0005575);; Cellular Component: intracellular (GO:0005622);; Cellular Component: cell (GO:0005623);; Cellular Component: cytoplasm (GO:0005737);; Biological Process: transport (GO:0006810);; Biological Process: response to stress (GO:0006950);; Biological Process: biological_process (GO:0008150);; Biological Process: response to temperature stimulus (GO:0…	K17290|7.1e-09|apro:F751_3177|K17290 oxidoreductase [EC:1.1.1.-] | (RefSeq) Oxidoreductase HTATIP2	--	--	--	PREDICTED: early light-induced protein, chloroplastic-like isoform X2 [Capsicum annuum]
Capana00g000036	11.5232	11.1583	9.39698	26.4688	25.2972	23.0662	17.8059	14.6227	14.5503	16.4052	9.9715	20.0704	21.1692	25.4964	28.3193	1.6234	3.54271	2.77259	Molecular Function: enzyme inhibitor activity (GO:0004857);;	K01051|1.1e-17|ccav:112509649|K01051 pectinesterase [EC:3.1.1.11] | (RefSeq) pectinesterase	Pentose and glucuronate interconversions (ko00040)	--	--	PREDICTED: 21 kDa protein-like [Capsicum annuum]
Capana00g000038	6.7326	9.88942	5.29936	11.3559	8.94422	7.40212	8.0967	11.7699	9.57071	11.8973	10.4499	13.6532	10.6202	12.7665	7.34008	6.33476	10.8023	8.88528	Molecular Function: protein kinase activity (GO:0004672);; Molecular Function: calcium ion binding (GO:0005509);; Molecular Function: ATP binding (GO:0005524);; Cellular Component: integral component of membrane (GO:0016021);; Molecular Function: polysaccharide binding (GO:0030247);;	K23544|2.3e-11|brp:103842861|K23544 serine incorporator 1/3 | (RefSeq) serine incorporator 3	--	--	--	hypothetical protein T459_18943 [Capsicum annuum]
Capana00g000039	124.552	128.939	152.234	131.077	128.535	119.46	125.712	132.833	143.133	189.848	221.551	218.992	139.345	132.167	139.054	198.623	169.866	196.587	Cellular Component: nascent polypeptide-associated complex (GO:0005854);; Cellular Component: integral component of membrane (GO:0016021);;	K21919|1.3e-10|fve:101312714|K21919 BTB/POZ domain-containing protein KCTD9 | (RefSeq) FH protein interacting protein FIP2-like	--	[K]	Transcription	PREDICTED: nascent polypeptide-associated complex subunit alpha-like protein 1 [Capsicum annuum]
Capana00g000040	4.473	0.728521	2.72596	3.89224	1.18737	1.96133	0.579568	0.37672	0.934295	1.6996	3.52376	4.84411	3.76021	1.67533	5.09016	3.3197	2.0591	1.20377	Molecular Function: serine-type peptidase activity (GO:0008236);;	K03797|7.7e-55|cann:107849846|K03797 carboxyl-terminal processing protease [EC:3.4.21.102] | (RefSeq) carboxyl-terminal-processing peptidase 2, chloroplastic	--	--	--	PREDICTED: carboxyl-terminal-processing peptidase 2, chloroplastic [Capsicum annuum]
Capana00g000042	0	0	0	0	0	0	0	0	0	0	0	0	0	0	0	0	0	0	--	--	--	--	--	Protein TAR1 [Capsicum annuum]
Capana00g000043	0	0	0	0	0	0	0	0	0	0	0	0	0	0	0	0	0	0	Cellular Component: integral component of membrane (GO:0016021);;	K14780|4.3e-38|dcr:108220614|K14780 ATP-dependent RNA helicase DHX37/DHR1 [EC:3.6.4.13] | (RefSeq) ATP-dependent RNA helicase DEAH13-like isoform X1	--	--	--	putative NAC transcription factor NAM-B2-like [Capsicum annuum]
Capana00g000044	0.0935	0	0.043353	0	0	0	0	0	0.134653	0.045044	0	0.243344	0.141362	0.101111	0.074977	0.385166	0.697874	0.212723	Cellular Component: integral component of membrane (GO:0016021);;	--	--	--	--	PREDICTED: uncharacterized protein LOC107866529 [Capsicum annuum]
Capana00g000045	0	0	0	0	0	0	0	0	0	0	0	0	0	0	0	0	0	0	--	--	--	--	--	hypothetical protein FXO37_18532 [Capsicum annuum]
Capana00g000046	2.5132	1.42865	0.814739	1.13095	1.80824	2.47663	0.220816	0.118632	0.585815	0.421629	0.14375	0.297497	0.131343	0.319936	0.320197	0.305466	0.519641	0.315016	Biological Process: ribosomal large subunit export from nucleus (GO:0000055);; Biological Process: ribosomal small subunit export from nucleus (GO:0000056);; Molecular Function: structural constituent of nuclear pore (GO:0017056);;	K14318|7.8e-55|cann:107847735|K14318 nuclear pore complex protein Nup88 | (RefSeq) nuclear pore complex protein NUP88	RNA transport (ko03013)	[YU]	Nuclear structure;; Intracellular trafficking, secretion, and vesicular transport	putative tyrosine-protein phosphatase yvh1-like [Capsicum annuum]
Capana00g000047	31.9063	31.5913	34.2715	41.4275	32.1758	40.1831	27.0921	27.1245	25.0726	39.2863	38.6187	39.5813	25.9984	28.01	29.3961	41.2821	41.019	37.553	Cellular Component: ruffle (GO:0001726);; Molecular Function: molecular_function (GO:0003674);; Molecular Function: actin binding (GO:0003779);; Molecular Function: binding (GO:0005488);; Molecular Function: protein binding (GO:0005515);; Molecular Function: phospholipid binding (GO:0005543);; Cellular Component: cellular_component (GO:0005575);; Cellular Component: intracellular (GO:0005622);; C…	K20523|1.3e-88|cann:107857036|K20523 SH3 domain-containing YSC84-like protein 1 | (RefSeq) SH3 domain-containing protein PJ696.02-like	--	[S]	Function unknown	PREDICTED: SH3 domain-containing protein PJ696.02-like [Capsicum annuum]
Capana00g000048	2.02569	1.70882	2.06234	2.39715	1.96669	3.19189	1.16428	1.67123	0.212379	3.43962	4.38913	1.67012	1.72759	2.60228	1.67069	3.89303	0.863367	3.22361	--	--	--	--	--	PREDICTED: uncharacterized protein LOC107857035 [Capsicum annuum]
Capana00g000049	2.47467	4.05595	2.51836	3.04451	2.2245	1.9899	1.89561	2.92427	2.64905	0.884922	1.23601	1.9466	1.69294	2.3445	1.2682	2.83526	3.12497	2.24977	Molecular Function: catalytic activity (GO:0003824);; Biological Process: base-excision repair (GO:0006284);; Molecular Function: 4 iron, 4 sulfur cluster binding (GO:0051539);;	--	--	--	--	DEMETER-like protein 2 [Capsicum annuum]
Capana00g000050	0	0	0	0	0	0	0	0	0	0	0	0	0	0	0	0	0	0	Cellular Component: cytoplasm (GO:0005737);; Biological Process: glycerol ether metabolic process (GO:0006662);; Molecular Function: protein disulfide oxidoreductase activity (GO:0015035);; Molecular Function: oxidoreductase activity, acting on a sulfur group of donors, disulfide as acceptor (GO:0016671);; Biological Process: cell redox homeostasis (GO:0045454);; Molecular Function: protein-disul…	K03671|2.2e-25|ppp:112293389|K03671 thioredoxin 1 | (RefSeq) uncharacterized protein LOC112293389	--	[O]	Posttranslational modification, protein turnover, chaperones	uncharacterized protein LOC112293389 [Physcomitrium patens]
Capana00g000051	0.074537	0.053375	0.016705	0.071208	0.106865	0.057934	0.208043	0.121984	0.130534	0.356359	0.224045	0.471062	0.254194	0.189548	0.159248	0.428212	0.371216	0.438292	Molecular Function: zinc ion binding (GO:0008270);;	K22378|8.2e-77|sot:102582262|K22378 E3 ubiquitin-protein ligase RNF181 [EC:2.3.2.27] | (RefSeq) E3 ubiquitin-protein ligase RNF181-like	--	[O]	Posttranslational modification, protein turnover, chaperones	PREDICTED: RING-H2 finger protein ATL8-like [Capsicum annuum]
Capana00g000052	14.0153	9.98439	13.5199	6.80963	7.85448	6.97558	0.229839	0.363221	0.318431	0.60761	0.117295	0.423725	0.038328	0.044012	0.236906	0.343707	0.975818	1.70201	Molecular Function: molecular_function (GO:0003674);; Molecular Function: transcription factor activity, sequence-specific DNA binding (GO:0003700);; Cellular Component: cellular_component (GO:0005575);; Cellular Component: intracellular (GO:0005622);; Cellular Component: cell (GO:0005623);; Cellular Component: nucleus (GO:0005634);; Biological Process: regulation of transcription, DNA-templated …	--	--	[R]	General function prediction only	PREDICTED: zinc finger protein ZAT11-like [Capsicum annuum]
Capana00g000053	1.82888	1.39784	1.17773	1.26789	1.30799	1.16805	0.772294	3.59397	1.38735	2.79878	0.943987	1.65234	1.55327	1.91544	0.377482	3.25995	3.28255	2.53408	Molecular Function: protein kinase activity (GO:0004672);; Molecular Function: calcium ion binding (GO:0005509);; Molecular Function: ATP binding (GO:0005524);; Cellular Component: integral component of membrane (GO:0016021);; Molecular Function: polysaccharide binding (GO:0030247);;	K23544|8.2e-19|brp:103842861|K23544 serine incorporator 1/3 | (RefSeq) serine incorporator 3	--	--	--	PREDICTED: wall-associated receptor kinase 2-like, partial [Capsicum annuum]
Capana00g000055	2.11651	1.31672	1.68426	1.33213	2.09678	2.46621	0.383929	0.700781	1.07054	0.791346	0.619504	1.52754	0.644878	0.492964	0.681306	0.327549	1.09667	0.375747	Cellular Component: mitochondrion (GO:0005739);; Biological Process: ubiquinone biosynthetic process (GO:0006744);; Molecular Function: lipid binding (GO:0008289);;	K18587|7.4e-71|cann:107854153|K18587 ubiquinone biosynthesis protein COQ9 | (RefSeq) ubiquinone biosynthesis protein COQ9, mitochondrial-like	--	[S]	Function unknown	PREDICTED: ubiquinone biosynthesis protein COQ9, mitochondrial-like, partial [Capsicum annuum]
Capana00g000056	0.296977	0.730263	0.719107	0.40777	1.13994	0.162449	0.29251	0.90399	1.47105	3.96559	2.60931	3.33207	0.987471	0.931932	0.152838	2.20377	9.76506	5.94524	Molecular Function: transcription factor activity, sequence-specific DNA binding (GO:0003700);; Cellular Component: nucleus (GO:0005634);; Molecular Function: sequence-specific DNA binding (GO:0043565);;	--	--	--	--	putative WRKY transcription factor 71 [Capsicum baccatum]
Capana00g000057	0.215833	0.034476	0.067317	0.28675	0.131793	0.18082	0.078039	0	0.179246	0.098002	0.280544	0.270919	0.251022	0.09701	0.3562	0.192573	0.009775	0.022414	Molecular Function: molecular_function (GO:0003674);; Molecular Function: transcription factor activity, sequence-specific DNA binding (GO:0003700);; Cellular Component: cellular_component (GO:0005575);; Cellular Component: intracellular (GO:0005622);; Cellular Component: cell (GO:0005623);; Cellular Component: nucleus (GO:0005634);; Biological Process: regulation of transcription, DNA-templated …	K09228|2.6e-08|ppp:112288929|K09228 KRAB domain-containing zinc finger protein | (RefSeq) zinc finger protein JACKDAW-like	--	[R]	General function prediction only	Zinc finger protein WIP2 [Capsicum baccatum]
Capana00g000058	4.10887	1.72708	0.629096	0.414366	0.644862	0.371271	0.314849	0.761	0.096571	0.481559	0.940841	0.217876	0.119516	0.794492	0	0.122242	1.02723	0.126857	Molecular Function: protein kinase activity (GO:0004672);; Molecular Function: ATP binding (GO:0005524);;	K00924|2.8e-44|han:110930730|K00924 kinase [EC:2.7.1.-] | (RefSeq) probable serine/threonine-protein kinase PBL19	--	[T]	Signal transduction mechanisms	PREDICTED: probable receptor-like protein kinase At5g47070 isoform X2 [Capsicum annuum]
Capana00g000060	16.5409	19.8739	22.4759	16.1579	13.1597	14.3644	17.5708	17.5319	17.6795	32.892	31.7572	31.7336	21.1908	24.3084	24.4513	23.7577	26.3439	26.6154	--	K01054|8.4e-190|cann:107857043|K01054 acylglycerol lipase [EC:3.1.1.23] | (RefSeq) caffeoylshikimate esterase	Glycerolipid metabolism (ko00561)	[I]	Lipid transport and metabolism	PREDICTED: caffeoylshikimate esterase [Capsicum annuum]
Capana00g000061	7.43342	7.05681	8.96837	8.51069	9.84046	12.393	0.634446	0.843199	0.602365	5.33637	1.95624	6.1289	2.89962	2.98379	5.23383	0.664084	0.978007	0.247702	Molecular Function: nucleic acid binding (GO:0003676);;	--	--	--	--	PREDICTED: protein NEN1-like [Capsicum annuum]
Capana00g000062	0	0	0	0	0	0	0	0	0	0	0	0	0	0	0	0	0	0	Molecular Function: DNA binding (GO:0003677);; Molecular Function: RNA-DNA hybrid ribonuclease activity (GO:0004523);; Cellular Component: nucleus (GO:0005634);;	--	--	--	--	hypothetical protein FXO38_34710 [Capsicum annuum]
Capana00g000063	2.55871	2.53031	1.0231	2.2714	3.94915	3.66305	5.84999	4.48674	6.77285	14.8217	15.9051	10.4007	9.32109	12.5536	16.6423	5.81665	3.85759	5.66918	Biological Process: hydrotropism (GO:0010274);;	--	--	--	--	PREDICTED: protein MIZU-KUSSEI 1-like [Capsicum annuum]
Capana00g000065	0	0.02972	0	0	0	0	0.139933	0.082625	0.146984	0	0	0	0.112335	0	0	0	0	0	Cellular Component: integral component of membrane (GO:0016021);;	--	--	[O]	Posttranslational modification, protein turnover, chaperones	PREDICTED: uncharacterized protein LOC107845199 [Capsicum annuum]
Capana00g000066	3.18912	4.9327	5.38978	4.48835	3.35189	3.62625	4.75427	6.16223	5.48979	3.75261	3.50598	5.09151	4.02669	3.27354	3.2711	5.10855	6.21902	4.14475	Cellular Component: cytoplasm (GO:0005737);; Biological Process: pyrimidine nucleotide biosynthetic process (GO:0006221);; Molecular Function: uridylate kinase activity (GO:0009041);;	--	--	--	--	Uridylate kinase [Capsicum annuum]
Capana00g000067	52.0721	63.3546	68.472	59.8201	56.9524	62.6249	55.2416	44.4722	38.6728	30.0553	36.7222	33.6335	48.0688	50.3146	55.7312	46.3997	44.5511	45.7078	Cellular Component: cellular_component (GO:0005575);; Cellular Component: intracellular (GO:0005622);; Cellular Component: cell (GO:0005623);; Cellular Component: cytoplasm (GO:0005737);; Cellular Component: chloroplast (GO:0009507);; Cellular Component: plastid (GO:0009536);; Cellular Component: thylakoid (GO:0009579);; Cellular Component: thylakoid lumen (GO:0031977);; Cellular Component: organ…	--	--	--	--	Thylakoid lumenal 15.0 kDa protein 2, chloroplastic [Capsicum annuum]
Capana00g000071	7.91768	9.6981	8.75037	13.957	9.27694	9.86322	6.26144	7.17606	8.45688	9.85984	8.52839	6.90826	7.92432	10.1572	6.16063	9.16223	10.7748	9.74032	Molecular Function: molecular_function (GO:0003674);; Molecular Function: nucleic acid binding (GO:0003676);; Molecular Function: RNA binding (GO:0003723);; Molecular Function: catalytic activity (GO:0003824);; Molecular Function: nuclease activity (GO:0004518);; Molecular Function: endonuclease activity (GO:0004519);; Molecular Function: binding (GO:0005488);; Cellular Component: cellular_compon…	--	--	[R]	General function prediction only	putative pentatricopeptide repeat-containing protein, partial [Capsicum annuum]
Capana00g000072	24.6243	40.3868	71.3948	13.9723	13.8488	10.1705	9.45087	10.0741	9.35332	9.11302	6.91083	9.37697	7.93544	6.89445	9.34919	8.5935	9.35824	11.767	Molecular Function: catalytic activity (GO:0003824);; Biological Process: pyridoxal phosphate biosynthetic process (GO:0042823);;	K06215|9.1e-170|cann:107853207|K06215 pyridoxal 5'-phosphate synthase pdxS subunit [EC:4.3.3.6] | (RefSeq) pyridoxal 5'-phosphate synthase-like subunit PDX1.2	Vitamin B6 metabolism (ko00750)	[H]	Coenzyme transport and metabolism	PREDICTED: pyridoxal 5'-phosphate synthase-like subunit PDX1.2 [Capsicum annuum]
Capana00g000073	0	0.030983	0	0	0	0	0	0.059947	0	0	0	0	0	0	0	0	0	0	Cellular Component: integral component of membrane (GO:0016021);;	--	--	--	--	putative ribosome-binding factor A, chloroplastic-like [Capsicum annuum]
Capana00g000074	5.5674	4.33954	2.00964	2.99457	4.81908	2.46071	5.6914	3.47316	7.3016	13.6557	11.4195	11.5236	7.43272	8.37914	15.8203	5.8431	6.50562	6.07857	Molecular Function: hydrolase activity, hydrolyzing O-glycosyl compounds (GO:0004553);; Biological Process: carbohydrate metabolic process (GO:0005975);;	K19891|1.9e-62|smo:SELMODRAFT_75479|K19891 glucan endo-1,3-beta-glucosidase 1/2/3 [EC:3.2.1.39] | (RefSeq) hypothetical protein	Starch and sucrose metabolism (ko00500)	--	--	PREDICTED: glucan endo-1,3-beta-glucosidase 13-like [Capsicum annuum]
Capana00g000075	7.62525	8.86913	8.75307	11.8501	8.66455	13.0324	15.3931	16.8814	14.7545	20.2493	22.1272	19.9235	15.5078	17.3128	20.3438	23.2352	24.4395	19.6419	Molecular Function: protein serine/threonine kinase activity (GO:0004674);; Molecular Function: ATP binding (GO:0005524);; Biological Process: signal transduction (GO:0007165);; Cellular Component: integral component of membrane (GO:0016021);;	K07198|3.0e-50|nnu:104611564|K07198 5'-AMP-activated protein kinase, catalytic alpha subunit [EC:2.7.11.11] | (RefSeq) CBL-interacting protein kinase 5-like	--	[T]	Signal transduction mechanisms	PREDICTED: CBL-interacting serine/threonine-protein kinase 3-like [Capsicum annuum]
Capana00g000076	0	0	0	0	0	0	0	0	0	0	0	0	0	0	0	0	0	0	Molecular Function: DNA binding (GO:0003677);; Molecular Function: transcription factor activity, sequence-specific DNA binding (GO:0003700);;	K09285|3.3e-111|cann:107856701|K09285 AP2-like factor, ANT lineage | (RefSeq) AP2-like ethylene-responsive transcription factor PLT2	--	--	--	PREDICTED: AP2-like ethylene-responsive transcription factor PLT1 [Capsicum annuum]
Capana00g000077	0	0	0	0	0	0	0	0.048322	0	0	0	0	0	0	0	0	0	0	Molecular Function: methyltransferase activity (GO:0008168);; Cellular Component: integral component of membrane (GO:0016021);; Biological Process: methylation (GO:0032259);;	K23872|3.3e-81|smo:SELMODRAFT_74065|K23872 putative homogalacturonan methyltransferase [EC:2.1.1.-] | (RefSeq) hypothetical protein	--	--	--	putative methyltransferase PMT18 [Capsicum annuum]
Capana00g000078	1.97286	2.59547	1.97342	3.24402	2.36164	2.50863	1.42156	2.3392	2.32326	2.44234	2.26191	3.34147	2.57752	2.01723	2.05602	2.74887	2.6738	2.38099	Molecular Function: molecular_function (GO:0003674);; Molecular Function: nucleic acid binding (GO:0003676);; Molecular Function: RNA binding (GO:0003723);; Molecular Function: catalytic activity (GO:0003824);; Molecular Function: nuclease activity (GO:0004518);; Molecular Function: endonuclease activity (GO:0004519);; Molecular Function: binding (GO:0005488);; Cellular Component: cellular_compon…	--	--	--	--	PREDICTED: pentatricopeptide repeat-containing protein At3g06920-like, partial [Capsicum annuum]
Capana00g000079	17.4031	18.9688	18.116	19.5683	13.9173	13.4638	14.2664	14.9268	15.5589	19.4476	19.7215	21.9626	17.8699	16.0812	15.1206	19.4906	26.1689	18.5658	Cellular Component: endoplasmic reticulum (GO:0005783);; Cellular Component: Golgi apparatus (GO:0005794);; Biological Process: pollen exine formation (GO:0010584);;	--	--	--	--	PREDICTED: uncharacterized protein LOC107854049 [Capsicum annuum]
Capana00g000081	0.998029	1.12846	1.06662	1.4676	1.0521	1.10955	0.263983	0.431583	0.483787	0.829316	1.0098	0.657973	0.687433	0.710555	0.709258	0.530394	0.813164	0.854846	Molecular Function: molecular_function (GO:0003674);; Molecular Function: nucleic acid binding (GO:0003676);; Molecular Function: RNA binding (GO:0003723);; Molecular Function: catalytic activity (GO:0003824);; Molecular Function: nuclease activity (GO:0004518);; Molecular Function: endonuclease activity (GO:0004519);; Molecular Function: binding (GO:0005488);; Cellular Component: cellular_compon…	--	--	[R]	General function prediction only	PREDICTED: pentatricopeptide repeat-containing protein At3g14580, mitochondrial-like [Capsicum annuum]
Capana00g000082	1.93276	2.05837	1.97482	2.11527	2.3398	1.84115	1.27626	1.5621	1.07716	1.77215	1.52195	1.3351	1.78843	1.55827	1.48153	1.04812	1.36226	1.21945	Molecular Function: DNA binding (GO:0003677);; Cellular Component: nucleus (GO:0005634);;	--	--	--	--	PREDICTED: uncharacterized protein LOC107856270 [Capsicum annuum]
Capana00g000083	33.5647	31.4878	37.0702	28.9311	28.9317	34.2295	19.7802	24.341	25.0987	25.584	16.3933	24.9427	25.1984	19.6385	23.3857	31.3446	25.0535	30.7943	Molecular Function: helicase activity (GO:0004386);; Molecular Function: ATP binding (GO:0005524);;	K12820|2.8e-151|cann:107840343|K12820 pre-mRNA-splicing factor ATP-dependent RNA helicase DHX15/PRP43 [EC:3.6.4.13] | (RefSeq) probable pre-mRNA-splicing factor ATP-dependent RNA helicase DEAH2	Spliceosome (ko03040)	[A]	RNA processing and modification	PREDICTED: probable pre-mRNA-splicing factor ATP-dependent RNA helicase DEAH2 [Capsicum annuum]
Capana00g000084	0	0	0	0	0	0	0	0	0	0	0	0	0	0	0	0	0	0	--	--	--	--	--	hypothetical protein FXO38_14567 [Capsicum annuum]
Capana00g000085	1.19977	0.063012	0.104405	0.096024	0.549115	0.134853	0	0.060992	0.093196	0.25921	0.012094	0	0.809316	0	0.466011	0.392245	0	0.108114	Molecular Function: translation initiation factor activity (GO:0003743);; Molecular Function: TBP-class protein binding (GO:0017025);; Molecular Function: metal ion binding (GO:0046872);; Biological Process: DNA-templated transcriptional preinitiation complex assembly (GO:0070897);;	K03124|6.7e-60|cann:107857062|K03124 transcription initiation factor TFIIB | (RefSeq) transcription initiation factor IIB-2-like	Basal transcription factors (ko03022)	[K]	Transcription	Transcription initiation factor IIB [Capsicum annuum]
Capana00g000086	1.13506	2.00131	2.56922	0.161579	0	0	0	0.566625	0	1.09681	0.597451	0.388344	0.105066	0	0	3.01104	3.69867	0.569268	Cellular Component: integral component of membrane (GO:0016021);;	--	--	--	--	hypothetical protein FXO38_36805 [Capsicum annuum]
Capana00g000087	6.56754	5.78923	7.93942	3.20652	2.37741	2.0864	1.95945	2.00198	2.23513	6.10279	5.81272	5.30908	2.333	2.88346	2.39431	10.5197	9.29908	10.7004	Cellular Component: cellular_component (GO:0005575);; Cellular Component: cell (GO:0005623);; Cellular Component: plasma membrane (GO:0005886);; Cellular Component: membrane (GO:0016020);; Cellular Component: cell part (GO:0044464);; Cellular Component: cell periphery (GO:0071944);;	K08332|2.6e-231|cann:107857065|K08332 vacuolar protein 8 | (RefSeq) U-box domain-containing protein 44-like	--	--	--	PREDICTED: U-box domain-containing protein 44-like isoform X2 [Capsicum annuum]
Capana00g000088	2.35491	4.07081	3.22411	4.40728	2.80604	2.67931	9.49315	8.75319	7.89961	15.0134	13.312	16.0347	6.87943	7.08027	9.51424	10.453	7.51857	10.032	Biological Process: transcription, DNA-templated (GO:0006351);; Molecular Function: sequence-specific DNA binding (GO:0043565);;	K14431|3.4e-08|obr:102708443|K14431 transcription factor TGA | (RefSeq) transcription factor HBP-1b(c38)-like	Plant hormone signal transduction (ko04075)	--	--	PREDICTED: transcription factor HBP-1b(c38)-like [Capsicum annuum]
Capana00g000089	1.36505	1.13045	1.00011	1.08595	1.0831	1.61028	0.753627	0.837666	0.840545	0.895625	1.46353	1.56162	1.1709	0.656577	1.73421	1.65923	0.707273	1.63708	Molecular Function: metal ion binding (GO:0046872);;	--	--	--	--	PREDICTED: uncharacterized protein LOC107877722 [Capsicum annuum]
Capana00g000090	12.8532	12.2913	11.6529	9.9931	10.0819	12.4517	15.4715	14.754	16.3774	11.3354	11.9903	10.7164	17.0791	13.2215	10.8954	10.6342	12.8622	10.4219	Cellular Component: integral component of membrane (GO:0016021);;	--	--	--	--	PREDICTED: uncharacterized protein LOC107853219 [Capsicum annuum]
Capana00g000091	0	0	0	0	0	0	0	0.044386	0	0	0	0	0	0	0	0	0	0	Molecular Function: DNA binding (GO:0003677);; Cellular Component: nucleus (GO:0005634);;	K14292|2.3e-18|cann:107850838|K14292 trimethylguanosine synthase [EC:2.1.1.-] | (RefSeq) uncharacterized LOC107850838	RNA transport (ko03013)	--	--	PREDICTED: WUSCHEL-related homeobox 5-like [Capsicum annuum]
Capana00g000093	7.15346	10.2378	9.91741	10.8748	8.19728	10.098	10.1776	10.1733	9.20126	14.8096	16.5573	12.4834	11.5334	7.32455	11.3414	16.7887	13.4222	17.035	Cellular Component: Golgi membrane (GO:0000139);; Biological Process: pectin biosynthetic process (GO:0045489);; Molecular Function: polygalacturonate 4-alpha-galacturonosyltransferase activity (GO:0047262);; Biological Process: cell wall organization (GO:0071555);;	K13648|2.4e-158|cann:107857069|K13648 alpha-1,4-galacturonosyltransferase [EC:2.4.1.43] | (RefSeq) probable galacturonosyltransferase 6	Amino sugar and nucleotide sugar metabolism (ko00520)	--	--	PREDICTED: probable galacturonosyltransferase 6 [Capsicum annuum]
Capana00g000094	0.009148	0	0	0	0.014261	0.031182	0	0	0	0	0.105765	0	0	0	0	0	0	0	Molecular Function: DNA binding (GO:0003677);; Molecular Function: transcription factor activity, sequence-specific DNA binding (GO:0003700);; Cellular Component: nucleus (GO:0005634);;	--	--	--	--	PREDICTED: ethylene-responsive transcription factor ESR1-like [Capsicum annuum]
Capana00g000095	5.43802	5.78502	5.43628	5.48328	5.34207	5.93601	7.17549	7.24389	6.35778	4.21527	6.31984	8.84746	4.76324	2.9821	7.99533	11.4561	9.29419	10.6064	Biological Process: regulation of transcription, DNA-templated (GO:0006355);; Biological Process: cell communication (GO:0007154);; Biological Process: response to nutrient (GO:0007584);; Biological Process: biological_process (GO:0008150);; Biological Process: response to external stimulus (GO:0009605);; Biological Process: regulation of biosynthetic process (GO:0009889);; Biological Process: ne…	--	--	[R]	General function prediction only	PREDICTED: WD repeat-containing protein 20-like [Capsicum annuum]
Capana00g000097	1.12866	2.34384	2.61979	0.235895	0.139276	0.201206	0	0.219899	0.068288	0.800714	0.675072	1.76349	0.075382	0	0	1.79588	2.45643	0.926488	--	--	--	--	--	PREDICTED: uncharacterized protein LOC107857073, partial [Capsicum annuum]
Capana00g000099	1.49288	2.66456	1.67822	3.30382	5.01522	4.01896	5.99113	9.38552	2.48491	20.5891	17.6526	17.5577	3.81017	9.88318	7.80205	2.30974	3.4171	2.21291	Molecular Function: secondary active sulfate transmembrane transporter activity (GO:0008271);; Cellular Component: integral component of membrane (GO:0016021);;	K17471|1.6e-118|cann:107848118|K17471 sulfate transporter 3 | (RefSeq) probable sulfate transporter 3.3	--	[P]	Inorganic ion transport and metabolism	PREDICTED: probable sulfate transporter 3.3 [Capsicum annuum]
Capana00g000100	3.6678	4.88629	3.49657	1.95382	2.97153	3.75458	3.25642	3.35288	3.67933	6.11226	5.94993	5.75403	2.00817	2.22697	3.41507	5.47607	4.11426	4.2039	--	--	--	--	--	PREDICTED: uncharacterized protein LOC107857072 [Capsicum annuum]
Capana00g000101	0.096962	0.20561	0.090684	0.248142	0.091045	0.058278	0	0.179509	0.026029	0	0.143005	0	0.16342	0	0.037225	0.072285	0.015108	0.076879	Molecular Function: DNA binding (GO:0003677);; Molecular Function: DNA-directed 5'-3' RNA polymerase activity (GO:0003899);; Biological Process: transcription, DNA-templated (GO:0006351);; Molecular Function: zinc ion binding (GO:0008270);; Cellular Component: chloroplast (GO:0009507);;	K03046|4.0e-179|cann:13540194|K03046 DNA-directed RNA polymerase subunit beta' [EC:2.7.7.6] | (RefSeq) rpoC2, C329_p078; RNA polymerase beta'' subunit	RNA polymerase (ko03020)	--	--	hypothetical protein [Capsicum annuum]
Capana00g000102	0	0	0	0	0	0	0	0	0	0	0	0	0	0	0	0	0	0	--	--	--	--	--	hypothetical protein FXO38_32145 [Capsicum annuum]
Capana00g000103	0.26461	0.488423	0.483161	0.180739	0	0	0.519287	0	0.056898	0.211928	0.273257	0.386919	0.330512	0.258628	0.100932	0.575893	0	0.069514	--	--	--	--	--	Protein TAR1 [Capsicum annuum]
Capana00g000104	0.35082	0	0	0.056031	0.185436	0	0.057235	0.230118	0	0.106188	0.105722	0	0	0	0.110675	0.043054	0.061551	0	Molecular Function: copper ion binding (GO:0005507);; Biological Process: lignin catabolic process (GO:0046274);; Cellular Component: apoplast (GO:0048046);; Molecular Function: hydroquinone:oxygen oxidoreductase activity (GO:0052716);;	K05909|4.8e-243|cann:107852696|K05909 laccase [EC:1.10.3.2] | (RefSeq) laccase-7-like	--	[Q]	Secondary metabolites biosynthesis, transport and catabolism	PREDICTED: laccase-7-like [Capsicum annuum]
Capana00g000105	3.92675	5.91983	4.38383	4.08028	2.92567	2.82323	2.21873	3.775	3.73463	4.08566	1.59544	3.02041	2.55509	4.30094	1.15918	2.52796	6.91124	3.02225	Molecular Function: ADP binding (GO:0043531);;	K15078|1.7e-23|vvi:100255136|K15078 structure-specific endonuclease subunit SLX1 [EC:3.6.1.-] | (RefSeq) putative disease resistance protein RGA1	--	[T]	Signal transduction mechanisms	PREDICTED: putative disease resistance protein RGA1 [Capsicum annuum]
Capana00g000107	1.90529	2.68738	1.60968	2.06384	1.80808	0.819629	2.19706	1.32981	1.93622	1.41292	1.65541	1.71807	2.61593	3.32171	2.31189	2.17199	1.78817	2.42939	--	K13495|3.2e-49|sot:107059381|K13495 cis-zeatin O-glucosyltransferase [EC:2.4.1.215] | (RefSeq) zeatin O-glucosyltransferase-like	Zeatin biosynthesis (ko00908)	--	--	Zeatin O-xylosyltransferase [Capsicum annuum]
Capana00g000108	288.535	271.456	296.977	156.937	172.741	175.227	741.834	520.568	712.248	383.247	532.767	475.681	271.793	252.008	296.803	820.396	752.894	1101.23	Molecular Function: iron ion binding (GO:0005506);; Cellular Component: nucleus (GO:0005634);; Cellular Component: cytoplasm (GO:0005737);; Molecular Function: acireductone dioxygenase [iron(II)-requiring] activity (GO:0010309);; Biological Process: L-methionine salvage from methylthioadenosine (GO:0019509);;	K08967|1.1e-92|cann:107857076|K08967 1,2-dihydroxy-3-keto-5-methylthiopentene dioxygenase [EC:1.13.11.53 1.13.11.54] | (RefSeq) ARD; 1,2-dihydroxy-3-keto-5-methylthiopentene dioxygenase 2	Cysteine and methionine metabolism (ko00270)	[S]	Function unknown	1,2-dihydroxy-3-keto-5-methylthiopentene dioxygenase 2 [Capsicum annuum]
Capana00g000109	8.1739	9.95037	9.84961	6.92144	4.76018	6.23916	12.0713	10.7081	8.67843	11.5096	11.4307	12.5537	8.74563	5.96731	5.88164	16.7297	11.993	18.5574	Molecular Function: transcription factor activity, sequence-specific DNA binding (GO:0003700);; Cellular Component: nucleus (GO:0005634);; Cellular Component: host cell nucleus (GO:0042025);; Molecular Function: sequence-specific DNA binding (GO:0043565);;	K09419|2.0e-184|cann:107857080|K09419 heat shock transcription factor, other eukaryote | (RefSeq) heat stress transcription factor A-4a-like	--	[K]	Transcription	PREDICTED: heat stress transcription factor A-4a-like [Capsicum annuum]
Capana00g000110	4.69406	6.87008	3.00498	6.24939	5.79883	4.79075	3.10872	5.06233	4.59194	6.82397	4.0326	6.94765	4.39748	4.34076	4.00282	3.55753	5.26205	4.51821	Molecular Function: protein kinase activity (GO:0004672);; Molecular Function: calcium ion binding (GO:0005509);; Molecular Function: ATP binding (GO:0005524);; Cellular Component: integral component of membrane (GO:0016021);; Molecular Function: polysaccharide binding (GO:0030247);;	--	--	--	--	putative ethylene-overproduction protein 1-like [Capsicum annuum]
Capana00g000111	0	0	0	0	0	0	0	0	0	0	0	0	0	0	0	0	0	0	--	--	--	--	--	hypothetical protein FXO38_31265 [Capsicum annuum]
Capana00g000112	0.021109	0	0.06457	0.011948	0.033506	0.016712	0	0.051909	0.134331	0.184124	0	0.019349	0.054867	0.160663	0.116051	0.038724	0.018828	0	Molecular Function: solute:proton antiporter activity (GO:0015299);; Cellular Component: integral component of membrane (GO:0016021);;	--	--	[P]	Inorganic ion transport and metabolism	Cation/H(+) antiporter 18 [Capsicum annuum]
Capana00g000113	10.7325	18.3351	21.0159	7.8072	6.15026	5.17823	16.4829	20.1888	15.3646	20.3025	32.2459	17.9218	13.2644	9.60383	8.80358	22.1417	15.3179	19.3524	Molecular Function: transcription factor activity, sequence-specific DNA binding (GO:0003700);; Cellular Component: nucleus (GO:0005634);; Molecular Function: sequence-specific DNA binding (GO:0043565);;	--	--	--	--	probable WRKY transcription factor 31 [Capsicum annuum]
Capana00g000114	33.2996	27.7799	31.6538	34.637	39.9607	38.2663	24.6797	26.6634	27.7719	31.7156	34.6628	34.1785	24.5707	28.9923	28.5197	36.5243	37.1522	37.4797	Cellular Component: integral component of membrane (GO:0016021);;	--	--	[S]	Function unknown	Protein FATTY ACID EXPORT 2, chloroplastic [Capsicum chinense]
Capana00g000115	0	0	0	0	0	0	0	0	0	0	0	0	0	0	0	0	0	0	--	--	--	--	--	PREDICTED: uncharacterized protein At4g04980-like, partial [Capsicum annuum]
Capana00g000117	0	0	0	0	0	0	0	0	0	0	0	0	0	0	0	0	0	0	Molecular Function: cysteine-type peptidase activity (GO:0008234);;	--	--	--	--	PREDICTED: uncharacterized protein LOC107844156 [Capsicum annuum]
Capana00g000118	1.27649	1.12748	1.44446	3.26213	3.30432	1.54616	7.1392	5.23895	9.20386	0.778568	1.0045	1.84397	7.68223	7.63602	5.94806	1.28416	2.00132	2.28223	Molecular Function: hydrolase activity, hydrolyzing O-glycosyl compounds (GO:0004553);; Biological Process: carbohydrate metabolic process (GO:0005975);;	K15920|1.0e-32|smo:SELMODRAFT_419541|K15920 xylan 1,4-beta-xylosidase [EC:3.2.1.37] | (RefSeq) hypothetical protein	Amino sugar and nucleotide sugar metabolism (ko00520)	--	--	Beta-D-xylosidase 4 [Capsicum annuum]
Capana00g000124	0	0	0.064413	0	0	0	0	0	0	0	0	0	0	0	0	0	0	0	Molecular Function: RNA binding (GO:0003723);; Cellular Component: endoplasmic reticulum (GO:0005783);; Biological Process: SRP-dependent cotranslational protein targeting to membrane (GO:0006614);; Biological Process: posttranslational protein targeting to endoplasmic reticulum membrane (GO:0006620);; Molecular Function: protein transmembrane transporter activity (GO:0008320);; Cellular Componen…	K09540|3.7e-33|nta:107829532|K09540 translocation protein SEC63 | (RefSeq) dnaJ protein ERDJ2A-like	Protein export (ko03060);; Protein processing in endoplasmic reticulum (ko04141)	[A]	RNA processing and modification	PREDICTED: dnaJ protein ERDJ2A-like [Nicotiana tabacum]
Capana00g000125	4.57968	2.79046	2.66753	2.7257	2.86685	3.21596	0.761326	1.25838	0.813279	9.70243	9.85827	9.24923	1.86356	2.26771	2.04756	8.0534	7.19426	8.27917	Molecular Function: protein serine/threonine kinase activity (GO:0004674);; Molecular Function: ATP binding (GO:0005524);;	K08794|7.0e-134|spen:107021131|K08794 calcium/calmodulin-dependent protein kinase I [EC:2.7.11.17] | (RefSeq) phosphoenolpyruvate carboxylase kinase 1-like	--	[T]	Signal transduction mechanisms	PREDICTED: phosphoenolpyruvate carboxylase kinase 1-like [Capsicum annuum]
Capana00g000126	4.91496	6.48554	4.32025	7.96277	4.42418	3.97189	5.10443	4.70238	5.63539	8.32902	5.27287	8.08821	6.87382	7.51597	4.7266	4.02079	10.7304	5.41299	Molecular Function: kinase activity (GO:0016301);; Biological Process: phosphatidylinositol phosphorylation (GO:0046854);; Biological Process: phosphatidylinositol-mediated signaling (GO:0048015);;	K00888|6.6e-134|cann:107855633|K00888 phosphatidylinositol 4-kinase A [EC:2.7.1.67] | (RefSeq) phosphatidylinositol 4-kinase alpha 1-like	Inositol phosphate metabolism (ko00562);; Phosphatidylinositol signaling system (ko04070)	[T]	Signal transduction mechanisms	PREDICTED: phosphatidylinositol 4-kinase alpha 1-like [Capsicum annuum]
Capana00g000127	0.531086	0.489103	0.524933	0.549652	0	0	1.14952	1.24136	0	0.980731	0.406939	0	0.23107	1.09699	0.293018	1.32611	0.443353	1.27873	Molecular Function: helicase activity (GO:0004386);;	K10706|3.2e-21|rcu:8277867|K10706 senataxin [EC:3.6.4.-] | (RefSeq) probable helicase senataxin isoform X1	--	[A]	RNA processing and modification	PREDICTED: probable helicase MAGATAMA 3 [Capsicum annuum]
Capana00g000129	0	0	0	0	0	0	0	0	0	0	0	0	0	0	0	0	0	0	Cellular Component: mitochondrion (GO:0005739);;	--	--	--	--	hypothetical protein [Capsicum annuum]
Capana00g000130	1.392	1.47764	0.526633	0.993666	1.0245	0.98003	1.98763	2.33413	0.448044	0.884331	1.55535	2.19202	2.60595	2.65209	1.74212	1.58282	3.53912	2.66876	Molecular Function: DNA binding (GO:0003677);; Cellular Component: nucleus (GO:0005634);; Biological Process: regulation of transcription, DNA-templated (GO:0006355);; Biological Process: auxin-activated signaling pathway (GO:0009734);;	K14486|2.1e-79|cann:107866931|K14486 auxin response factor | (RefSeq) auxin response factor 5	Plant hormone signal transduction (ko04075)	--	--	PREDICTED: auxin response factor 5 [Capsicum annuum]
Capana00g000131	0	0	0	0	0	0	0	0	0	0	0	0	0	0	0	0	0	0	--	--	--	--	--	hypothetical protein FXO37_16572 [Capsicum annuum]
Capana00g000134	13.7208	19.2679	18.5011	16.26	11.8076	13.0376	10.1624	16.6429	12.7085	20.6828	15.1971	18.4317	16.6762	17.7761	10.5196	12.9027	20.9714	16.6419	Biological Process: maturation of SSU-rRNA from tricistronic rRNA transcript (SSU-rRNA, 5.8S rRNA, LSU-rRNA) (GO:0000462);; Molecular Function: molecular_function (GO:0003674);; Molecular Function: nucleic acid binding (GO:0003676);; Molecular Function: RNA binding (GO:0003723);; Molecular Function: binding (GO:0005488);; Cellular Component: cellular_component (GO:0005575);; Cellular Component: i…	K14557|5.9e-77|nta:107807360|K14557 U3 small nucleolar RNA-associated protein 6 | (RefSeq) U3 small nucleolar RNA-associated protein 6 homolog	Ribosome biogenesis in eukaryotes (ko03008)	[R]	General function prediction only	PREDICTED: uncharacterized protein LOC107852885 [Capsicum annuum]
Capana00g000135	0.643566	0.416837	0.24845	0.796673	0.671471	0.734468	2.05707	1.19643	1.42917	0.562853	1.25666	0.347975	0.77996	0.85091	1.54473	0.18733	0.180402	0.495306	--	--	--	--	--	putative G-type lectin S-receptor-like serine/threonine-protein kinase-like [Capsicum annuum]
Capana00g000136	1.88504	1.50884	1.44724	2.32916	2.30047	1.89671	3.80659	2.89299	2.02573	2.57662	3.25378	3.38692	3.04222	2.6367	3.3916	3.78116	3.25152	2.72162	Molecular Function: GTPase activity (GO:0003924);; Molecular Function: GTP binding (GO:0005525);;	K07976|7.5e-26|tcc:18604318|K07976 Rab family, other | (RefSeq) ras-related protein RABA6a	--	[U]	Intracellular trafficking, secretion, and vesicular transport	Ras-related protein RABA6a [Capsicum chinense]
Capana00g000137	2.56917	10.6982	1.88102	2.48701	1.32603	1.14639	1.88104	3.31193	1.29882	1.34424	1.70371	0.979565	8.81511	0.622835	3.40041	1.33429	10.314	3.91058	--	--	--	--	--	hypothetical protein FXO37_35584 [Capsicum annuum]
Capana00g000138	71.159	188.551	31.3457	52.0156	41.4575	34.2365	26.7286	53.2603	23.535	26.1291	32.7364	22.5704	129.429	15.5307	71.4792	25.6373	144.877	60.5183	--	--	--	--	--	Protein TAR1 [Capsicum baccatum]
Capana00g000139	0	0	0	0	0	0	0.37761	0	0	0	0.381478	0	0.059986	0	0	0	0	0	Cellular Component: integral component of membrane (GO:0016021);; Molecular Function: transmembrane transporter activity (GO:0022857);;	K14638|4.9e-61|nta:107808722|K14638 solute carrier family 15 (peptide/histidine transporter), member 3/4 | (RefSeq) protein NRT1/ PTR FAMILY 5.6-like	--	--	--	hypothetical protein T459_14024 [Capsicum annuum]
Capana00g000140	4.96493	4.6772	3.64748	4.72781	4.18967	3.60505	5.66618	7.06453	4.80699	4.06506	4.60482	3.98391	3.7197	4.18276	4.66868	1.39887	2.17452	1.5899	Cellular Component: integral component of membrane (GO:0016021);;	--	--	[R]	General function prediction only	hypothetical protein T459_32549 [Capsicum annuum]
Capana00g000141	0	0	0	0	0	0	0	0	0	0	0	0	0	0	0	0	0	0	--	--	--	--	--	hypothetical protein T459_08009, partial [Capsicum annuum]
Capana00g000143	0	0	0	0.023525	0	0	0	0	0	0	0.227848	0	0	0	0.063993	0	0	0	Molecular Function: transferase activity, transferring acyl groups other than amino-acyl groups (GO:0016747);;	K13065|1.3e-94|nsy:104219383|K13065 shikimate O-hydroxycinnamoyltransferase [EC:2.3.1.133] | (RefSeq) acetyl-CoA-benzylalcohol acetyltransferase-like	Phenylpropanoid biosynthesis (ko00940);; Flavonoid biosynthesis (ko00941);; Stilbenoid, diarylheptanoid and gingerol biosynthesis (ko00945)	--	--	putative trans-2-enoyl-CoA reductase, mitochondrial-like [Capsicum annuum]
Capana00g000145	5.88741	6.78589	6.27135	4.45055	4.6601	5.66651	6.78943	10.7473	3.98951	8.18202	7.8954	8.82041	5.18829	4.9436	7.47823	7.90607	6.47058	6.57278	--	--	--	--	--	hypothetical protein BC332_26619 [Capsicum chinense]
Capana00g000146	0	0	0	0	0	0	0	0	0	0	0	0	0	0	0	0	0	0	Molecular Function: ATP binding (GO:0005524);;	K10706|1.7e-35|vvi:100855072|K10706 senataxin [EC:3.6.4.-] | (RefSeq) uncharacterized LOC100855072	--	[A]	RNA processing and modification	hypothetical protein T459_31661 [Capsicum annuum]
Capana00g000147	0.097204	0	0	0	0.070389	0	0.050053	0	0.007555	0	0.013704	0.015727	0.019455	0	0	0	0.02996	0.066841	--	--	--	--	--	hypothetical protein T459_35432 [Capsicum annuum]
Capana00g000148	0	0	0	0	0	0	0.028628	0	0.005747	0	0	0.002792	0	0	0	0	0	0.000823	--	--	--	--	--	hypothetical protein FXO37_36560, partial [Capsicum annuum]
Capana00g000149	2.51936	1.32638	0.863191	2.41767	1.89523	1.70205	2.04618	1.85554	1.98998	6.13694	8.28108	6.93951	2.71032	3.90722	7.99855	1.3556	2.73844	2.74743	Cellular Component: cellular_component (GO:0005575);; Cellular Component: intracellular (GO:0005622);; Cellular Component: cell (GO:0005623);; Cellular Component: nucleus (GO:0005634);; Cellular Component: plasma membrane (GO:0005886);; Biological Process: biological_process (GO:0008150);; Biological Process: regulation of hormone levels (GO:0010817);; Cellular Component: membrane (GO:0016020);; …	K03231|5.8e-29|mtr:MTR_8g008740|K03231 elongation factor 1-alpha | (RefSeq) elongation factor 1-alpha	RNA transport (ko03013)	--	--	PREDICTED: interactor of constitutive active ROPs 4-like [Solanum tuberosum]
Capana00g000150	5.47706	5.46172	3.98942	5.46249	4.91474	3.94348	6.32293	7.71277	5.49371	4.37213	4.59447	4.85945	4.17959	5.01455	5.16519	1.72559	2.58053	1.69295	Cellular Component: integral component of membrane (GO:0016021);;	--	--	[R]	General function prediction only	hypothetical protein T459_32549 [Capsicum annuum]
Capana00g000151	5.55932	6.43967	5.97513	5.61844	4.67727	4.36212	3.38454	4.44636	4.18551	7.95977	10.1542	9.06619	2.65515	2.86686	3.53314	8.69724	10.5438	6.81587	Molecular Function: molecular_function (GO:0003674);; Molecular Function: catalytic activity (GO:0003824);; Biological Process: lipid metabolic process (GO:0006629);; Biological Process: isoprenoid metabolic process (GO:0006720);; Biological Process: terpenoid metabolic process (GO:0006721);; Biological Process: triterpenoid metabolic process (GO:0006722);; Biological Process: biological_process …	K20659|1.4e-92|cann:107877838|K20659 lupeol synthase [EC:5.4.99.41] | (RefSeq) lupeol synthase-like	Sesquiterpenoid and triterpenoid biosynthesis (ko00909)	[I]	Lipid transport and metabolism	PREDICTED: lupeol synthase-like [Capsicum annuum]
Capana00g000152	0	0	0	0	0.125084	0.035339	0	0	0.080004	0	0	0	0	0.161779	0	0	0	0	Molecular Function: RNA binding (GO:0003723);;	--	--	[R]	General function prediction only	RNA-binding protein 38 [Capsicum annuum]
Capana00g000153	0	0.209088	0.215212	0.527986	0.587854	0.354086	0.684742	0.728425	0.75717	0.739435	0.901494	0	0.534583	1.15081	2.40319	0.206375	0.041421	0.083741	--	K01076|9.2e-56|sly:101258382|K01076 abhydrolase domain-containing protein 17 [EC:3.1.2.22] | (RefSeq) alpha/beta hydrolase domain-containing protein 17B	--	[R]	General function prediction only	PREDICTED: protein ABHD17A-like isoform X2 [Nicotiana tabacum]
Capana00g000154	0	0	0	0	0	0	0	0	0	0	0	0	0	0	0	0	0	0	Molecular Function: cysteine-type peptidase activity (GO:0008234);;	K11975|6.2e-19|cann:107861045|K11975 E3 ubiquitin-protein ligase RNF144 [EC:2.3.2.31] | (RefSeq) probable E3 ubiquitin-protein ligase RNF217	--	--	--	hypothetical protein FXO38_09750 [Capsicum annuum]
Capana00g000155	3.38347	2.90194	3.37106	2.41075	3.25326	1.94533	3.48273	3.84686	2.88576	4.95814	3.43112	4.73635	3.532	1.4983	5.44471	4.48373	1.93254	2.98293	Cellular Component: integral component of membrane (GO:0016021);;	--	--	[R]	General function prediction only	Membrane-associated progesterone-binding protein 4 [Capsicum annuum]
Capana00g000156	2.43	3.387	1.94525	3.19368	2.15767	2.49228	6.40172	4.83152	5.83772	7.09097	8.16544	8.16421	4.24272	4.61987	5.85488	8.17179	3.34896	6.01979	Molecular Function: molecular_function (GO:0003674);; Molecular Function: DNA helicase activity (GO:0003678);; Molecular Function: RNA helicase activity (GO:0003724);; Molecular Function: catalytic activity (GO:0003824);; Molecular Function: ATP-dependent DNA helicase activity (GO:0004003);; Molecular Function: ATP-dependent RNA helicase activity (GO:0004004);; Molecular Function: helicase activi…	--	--	--	--	PREDICTED: uncharacterized protein LOC107852191, partial [Capsicum annuum]
Capana00g000157	6.4674	5.57983	3.87142	6.92218	5.75925	5.10649	10.0628	8.28809	13.8299	12.567	21.4497	21.1557	12.1681	15.1888	19.1532	14.749	5.90663	11.2298	--	--	--	--	--	Protein IQ-DOMAIN 14 [Capsicum baccatum]
Capana00g000158	0	0	0	0	0	0	0	0	0	0	0	0	0	0	0	0	0	0	Molecular Function: cysteine-type peptidase activity (GO:0008234);;	--	--	--	--	hypothetical protein FXO38_23836 [Capsicum annuum]
Capana00g000159	0	0	0	0	0	0	0	0	0	0	0	0	0	0	0	0	0	0	Molecular Function: cytochrome-c oxidase activity (GO:0004129);; Cellular Component: mitochondrion (GO:0005739);; Cellular Component: integral component of membrane (GO:0016021);; Biological Process: aerobic electron transport chain (GO:0019646);;	K02262|2.1e-117|cann:107852940|K02262 cytochrome c oxidase subunit 3 | (RefSeq) cytochrome c oxidase subunit 3	Oxidative phosphorylation (ko00190)	[C]	Energy production and conversion	PREDICTED: cytochrome c oxidase subunit 3 [Capsicum annuum]
Capana00g000160	0	0	0	0	0	0	0	0	0	0	0	0	0	0	0	0	0	0	Molecular Function: electron carrier activity (GO:0009055);; Cellular Component: membrane (GO:0016020);; Molecular Function: oxidoreductase activity (GO:0016491);;	K00412|2.1e-12|mis:MicpuN_mit31|K00412 ubiquinol-cytochrome c reductase cytochrome b subunit | (RefSeq) cob; apocytochrome b	Oxidative phosphorylation (ko00190)	[C]	Energy production and conversion	apocytochrome b [Ustilago bromivora]
Capana00g000162	0.12618	0	0.059546	0.062089	0	0.083108	0.297939	0.190845	0.071593	0	0	0	0.142766	0	0.051836	0.050705	0.127211	0.028302	Molecular Function: DNA binding (GO:0003677);; Molecular Function: transposase activity (GO:0004803);; Biological Process: transposition, DNA-mediated (GO:0006313);; Molecular Function: zinc ion binding (GO:0008270);;	--	--	--	--	hypothetical protein FXO38_18219 [Capsicum annuum]
Capana00g000163	3.67868	4.36801	3.83579	4.73345	4.77556	4.43257	3.2302	4.2062	3.94226	0.759983	1.26924	0.977092	2.08112	3.56495	2.67041	3.73971	2.42383	3.26639	Cellular Component: integral component of membrane (GO:0016021);;	--	--	--	--	putative 3-oxoacyl-[acyl-carrier-protein] reductase 1, chloroplastic-like [Capsicum annuum]
Capana00g000165	70.8324	51.911	50.8078	73.0822	87.3989	79.3929	83.4423	84.5832	76.8689	140.622	148.42	143.736	86.8303	89.6938	110.117	75.0729	64.9117	88.6921	Molecular Function: molecular_function (GO:0003674);; Molecular Function: receptor binding (GO:0005102);; Molecular Function: hormone activity (GO:0005179);; Molecular Function: binding (GO:0005488);; Molecular Function: protein binding (GO:0005515);; Cellular Component: cellular_component (GO:0005575);; Cellular Component: extracellular region (GO:0005576);; Cellular Component: cell-cell junctio…	--	--	--	--	PREDICTED: rapid alkalinization factor-like [Capsicum annuum]
Capana00g000168	32.9774	47.6877	37.5148	35.4832	27.0418	32.3362	15.2975	22.7457	28.7397	31.8076	34.8504	28.7884	27.0386	25.746	19.5558	35.8633	44.8655	34.1291	Molecular Function: DNA binding (GO:0003677);; Cellular Component: nucleus (GO:0005634);; Biological Process: regulation of transcription, DNA-templated (GO:0006355);;	K00521|2.6e-38|cmos:111447866|K00521 ferric-chelate reductase [EC:1.16.1.7] | (RefSeq) ferric reduction oxidase 7, chloroplastic-like	--	--	--	NAC domain-containing protein 16 [Capsicum annuum]
Capana00g000169	0.168376	0.035534	0.155312	0.188758	0.504788	0.646385	0	0	0	0	0	0.164034	0	0	0	0.072992	0.057989	0.042665	Molecular Function: citrate (Si)-synthase activity (GO:0004108);; Biological Process: tricarboxylic acid cycle (GO:0006099);; Biological Process: citrate metabolic process (GO:0006101);;	K01647|2.6e-45|cann:107843119|K01647 citrate synthase [EC:2.3.3.1] | (RefSeq) CTS; citrate synthase, mitochondrial	Citrate cycle (TCA cycle) (ko00020);; Glyoxylate and dicarboxylate metabolism (ko00630);; Carbon metabolism (ko01200);; 2-Oxocarboxylic acid metabolism (ko01210);; Biosynthesis of amino acids (ko01230)	[C]	Energy production and conversion	Citrate synthase, mitochondrial [Capsicum annuum]
Capana00g000170	7.52006	11.4684	9.5825	10.5377	8.1897	9.86671	13.5762	11.8682	14.9125	12.2473	12.5532	14.3156	10.7216	12.5267	13.7676	14.9281	12.7191	15.2009	--	--	--	--	--	hypothetical protein CQW23_31928 [Capsicum baccatum]
Capana00g000171	1.13716	0	0	0	0.324172	0.779153	0	0	0	0	0	0.674473	0	1.13518	0	0	0	0.726136	Biological Process: cell fate specification (GO:0001708);; Cellular Component: Golgi apparatus (GO:0005794);; Biological Process: anthocyanin-containing compound biosynthetic process (GO:0009718);; Biological Process: vesicle-mediated transport (GO:0016192);; Cellular Component: extrinsic component of membrane (GO:0019898);; Biological Process: positive regulation of vacuole organization (GO:0044…	K19513|5.3e-56|cann:107855215|K19513 protein CLEC16A | (RefSeq) uncharacterized LOC107855215	--	[S]	Function unknown	PREDICTED: protein CLEC16A homolog [Capsicum annuum]
Capana00g000173	0.522302	0.673057	0.655049	0.686771	0.652693	0.198567	0.157853	0.347083	0.815688	2.74404	1.82254	1.36496	1.19501	1.15651	0.261644	3.1991	5.00415	3.93017	--	K13420|2.7e-39|cann:107877593|K13420 LRR receptor-like serine/threonine-protein kinase FLS2 [EC:2.7.11.1] | (RefSeq) putative receptor-like protein kinase At3g47110	MAPK signaling pathway - plant (ko04016);; Plant-pathogen interaction (ko04626)	--	--	putative LRR receptor-like serine/threonine-protein kinase GSO2-like [Capsicum annuum]
Capana00g000174	0.498333	0.265104	0	0.294749	0.369126	4.97505	0	0	0	0	0	0	0	0.175847	0	0	0	0.070194	Cellular Component: cytosol (GO:0005829);; Cellular Component: plasmodesma (GO:0009506);; Molecular Function: ubiquitin binding (GO:0043130);; Biological Process: proteasome-mediated ubiquitin-dependent protein catabolic process (GO:0043161);;	K14018|1.3e-61|cann:107840387|K14018 phospholipase A-2-activating protein | (RefSeq) phospholipase A-2-activating protein	Protein processing in endoplasmic reticulum (ko04141)	[I]	Lipid transport and metabolism	PREDICTED: phospholipase A-2-activating protein [Capsicum annuum]
Capana00g000175	0	0	0	0	0	0	0	0	0	0	0	0	0	0	0	0	0.052321	0	Molecular Function: DNA binding (GO:0003677);; Cellular Component: nucleus (GO:0005634);; Biological Process: regulation of transcription, DNA-templated (GO:0006355);;	--	--	--	--	hypothetical protein T459_26593 [Capsicum annuum]
Capana00g000176	0	0	0	0	0	0	0	0	0	0	0	0	0	0	0	0	0	0	Molecular Function: ATP binding (GO:0005524);;	K10706|1.1e-32|vvi:100855072|K10706 senataxin [EC:3.6.4.-] | (RefSeq) uncharacterized LOC100855072	--	[A]	RNA processing and modification	hypothetical protein T459_31661 [Capsicum annuum]
Capana00g000178	9.85775	10.9189	11.6276	14.9458	12.2499	11.1049	4.90255	8.07779	7.28738	7.33588	7.68588	4.74554	6.40517	8.27672	4.48153	7.00761	14.4692	5.97169	--	K03255|7.9e-57|cann:107852591|K03255 protein TIF31 | (RefSeq) clustered mitochondria protein-like	--	[R]	General function prediction only	PREDICTED: clustered mitochondria protein-like [Capsicum annuum]
Capana00g000179	3.5478	3.27877	3.10535	2.7376	1.96182	2.51649	1.64701	1.22508	1.87132	1.83285	0.751456	1.27002	1.57606	1.50706	1.55345	3.35406	3.22807	2.19656	--	K01456|1.7e-35|pavi:110759676|K01456 peptide-N4-(N-acetyl-beta-glucosaminyl)asparagine amidase [EC:3.5.1.52] | (RefSeq) peptide-N(4)-(N-acetyl-beta- glucosaminyl)asparagine amidase-like	Protein processing in endoplasmic reticulum (ko04141)	[C]	Energy production and conversion	putative aldo-keto reductase 1 [Capsicum annuum]
Capana00g000180	8.71626	11.5496	2.03681	2.91521	4.82087	3.89248	1.04846	2.37108	1.04953	1.63163	1.77734	1.48581	5.7612	0.835714	3.79413	1.16556	5.59014	2.90869	--	--	--	--	--	hypothetical protein T459_35432 [Capsicum annuum]
Capana00g000181	0	0	0	0	0	0	0.008402	0	0.003479	0	0	0.013188	0	0	0	0	0	0.015459	--	--	--	--	--	hypothetical protein BC332_33743 [Capsicum chinense]
Capana00g000182	0	0	0	0	0	0	0	0	0	0	0	0	0	0	0	0	0	0	--	--	--	--	--	--
Capana00g000183	4.27489	1.48069	3.46191	6.65951	9.28805	6.46773	9.49998	13.1348	14.3235	45.6308	45.8411	40.534	21.2381	23.7245	30.7707	17.4807	9.11804	14.5685	Molecular Function: secondary active sulfate transmembrane transporter activity (GO:0008271);; Cellular Component: integral component of membrane (GO:0016021);;	K17471|1.5e-204|cann:107854667|K17471 sulfate transporter 3 | (RefSeq) probable sulfate transporter 3.3	--	[P]	Inorganic ion transport and metabolism	Sulfate transporter 1.3, partial [Capsicum annuum]
Capana00g000189	0	0.083679	0.085836	0	0	0.08057	0	0	0	0	0	0	0	0	0	0	0	0	Cellular Component: mitochondrion (GO:0005739);;	--	--	--	--	hypothetical protein [Capsicum annuum]
Capana00g000190	0	0	0	0	0	0	0	0	0	0	0	0	0	0	0	0	0	0	--	--	--	--	--	hypothetical protein FXO38_16493 [Capsicum annuum]
Capana00g000191	0.060785	0	0.048397	0.051941	0	0.008085	0	0	0.004451	0.029565	0	0	0	0.090839	0.17112	0.073406	0	0.125144	Cellular Component: mitochondrion (GO:0005739);;	--	--	--	--	hypothetical protein [Capsicum annuum]
Capana00g000193	6.7515	9.58151	9.05866	8.6115	7.24491	6.67468	4.90979	5.31301	3.6274	6.42708	5.84197	4.785	6.34997	6.44504	2.57814	5.08709	9.10783	4.20599	Cellular Component: integral component of membrane (GO:0016021);;	--	--	[P]	Inorganic ion transport and metabolism	PREDICTED: putative zinc transporter At3g08650 [Capsicum annuum]
Capana00g000194	0.076586	0	0	0	0.047278	0	0.085237	0	0	0.162464	0.318357	0.152548	0	0.077034	0.040508	0.066168	0.056943	0.111852	Cellular Component: integral component of membrane (GO:0016021);;	K16569|6.9e-13|ats:109752256|K16569 gamma-tubulin complex component 2 | (RefSeq) LOC109752256; LOW QUALITY PROTEIN: gamma-tubulin complex component 2	--	[V]	Defense mechanisms	PREDICTED: uncharacterized protein LOC107859616 [Capsicum annuum]
Capana00g000195	0	0	0	0	0	0	0	0	0	0	0	0	0	0	0	0	0	0	Molecular Function: ATP binding (GO:0005524);; Cellular Component: integral component of membrane (GO:0016021);; Molecular Function: ATPase activity (GO:0016887);; Molecular Function: ATPase activity, coupled to transmembrane movement of substances (GO:0042626);;	K05661|2.1e-72|cvr:CHLNCDRAFT_25066|K05661 ATP-binding cassette, subfamily B (MDR/TAP), member 6 | (RefSeq) hypothetical protein	ABC transporters (ko02010)	[P]	Inorganic ion transport and metabolism	hypothetical protein Lal_00007062 [Lupinus albus]
Capana00g000196	1.06752	2.99311	1.88757	0.636097	0.720591	0.349735	1.17107	1.29487	1.44764	7.2707	6.10719	7.65782	4.65814	1.6783	1.81854	38.521	53.2097	39.624	Molecular Function: hydrolase activity, hydrolyzing O-glycosyl compounds (GO:0004553);; Biological Process: carbohydrate metabolic process (GO:0005975);;	K19893|7.5e-49|soe:110783939|K19893 glucan endo-1,3-beta-glucosidase 5/6 [EC:3.2.1.39] | (RefSeq) glucan endo-1,3-beta-glucosidase 5-like	Starch and sucrose metabolism (ko00500)	--	--	PREDICTED: glucan endo-1,3-beta-glucosidase, acidic, partial [Capsicum annuum]
Capana00g000197	2.13998	3.07452	2.91008	2.84817	2.3542	1.40029	3.70264	4.82827	4.64187	3.80573	5.07791	3.3811	4.70066	4.53705	5.12928	4.29215	3.64849	3.49482	Molecular Function: iron ion binding (GO:0005506);; Molecular Function: oxidoreductase activity, acting on paired donors, with incorporation or reduction of molecular oxygen (GO:0016705);; Molecular Function: L-ascorbic acid binding (GO:0031418);;	K00472|6.5e-69|cann:107853213|K00472 prolyl 4-hydroxylase [EC:1.14.11.2] | (RefSeq) probable prolyl 4-hydroxylase 4	Arginine and proline metabolism (ko00330)	[E]	Amino acid transport and metabolism	putative prolyl 4-hydroxylase 6 [Capsicum chinense]
Capana00g000198	0.348848	0.368588	0	0.323371	0.061423	0.1999	0.779729	0.26438	0	0.541236	0.531608	0	0.133118	0	0.66769	0.195419	0	0.423571	Biological Process: lipid transport (GO:0006869);; Molecular Function: lipid binding (GO:0008289);;	--	--	--	--	PREDICTED: protein YLS3-like [Capsicum annuum]
Capana00g000199	0	0	0	0	0	0	0	0	0	0	0	0	0	0	0	0	0	0	--	--	--	--	--	hypothetical protein FXO37_14305 [Capsicum annuum]
Capana00g000200	4.48899	7.00896	5.8684	5.46211	3.84327	4.28727	4.5107	6.16827	4.64807	4.54793	4.22568	4.22031	4.47978	4.82135	3.17254	5.30877	7.53145	5.68889	Molecular Function: ubiquitin-protein transferase activity (GO:0004842);; Molecular Function: ligase activity (GO:0016874);;	K10589|0.0e+00|cann:107857089|K10589 ubiquitin-protein ligase E3 C [EC:2.3.2.26] | (RefSeq) E3 ubiquitin-protein ligase UPL6-like	Ubiquitin mediated proteolysis (ko04120)	[O]	Posttranslational modification, protein turnover, chaperones	E3 ubiquitin-protein ligase UPL6 [Capsicum annuum]
Capana00g000202	167.702	74.8024	80.2579	35.6903	61.5996	81.682	69.6867	71.9925	59.812	26.6201	20.6323	29.0361	20.2334	17.5643	22.8642	15.7109	12.8228	28.4243	Molecular Function: calcium ion binding (GO:0005509);; Cellular Component: nucleus (GO:0005634);; Cellular Component: cytoplasm (GO:0005737);;	K02183|2.8e-55|cann:107843452|K02183 calmodulin | (RefSeq) calmodulin-2/4-like	MAPK signaling pathway - plant (ko04016);; Phosphatidylinositol signaling system (ko04070);; Plant-pathogen interaction (ko04626)	[T]	Signal transduction mechanisms	Calmodulin [Zea mays]
Capana00g000204	13.807	17.0539	16.5168	23.7632	17.0021	19.6698	11.8413	11.4104	12.7607	7.43532	5.67208	6.83202	15.5668	16.7127	13.3132	9.08516	13.4925	8.2745	Molecular Function: mRNA binding (GO:0003729);; Cellular Component: chloroplast (GO:0009507);; Molecular Function: rRNA binding (GO:0019843);; Biological Process: RNA folding (GO:0034337);; Biological Process: chloroplast rRNA processing (GO:1901259);;	--	--	--	--	putative protein IQ-DOMAIN 14-like [Capsicum annuum]
Capana00g000206	4.79045	3.63992	4.95563	3.19483	3.78412	5.29969	1.92929	1.98007	1.57437	4.41527	2.70519	3.68571	3.8409	1.82302	1.05001	3.53332	3.74021	4.43241	Biological Process: reproduction (GO:0000003);; Biological Process: developmental process involved in reproduction (GO:0003006);; Molecular Function: molecular_function (GO:0003674);; Molecular Function: binding (GO:0005488);; Biological Process: multicellular organism development (GO:0007275);; Biological Process: biological_process (GO:0008150);; Biological Process: embryo development (GO:00097…	--	--	--	--	putative multiple myeloma tumor-associated protein 2 -like protein [Capsicum annuum]
Capana00g000208	0	0.007969	0	0.147683	0.053314	0.180708	0.169465	0.436526	0.245811	0.283632	0.89091	0.342237	0.282985	0	0.149022	0.314389	0.141496	0.095545	Biological Process: regulation of transcription, DNA-templated (GO:0006355);; Cellular Component: integral component of membrane (GO:0016021);;	--	--	--	--	hypothetical protein T459_34960 [Capsicum annuum]
Capana00g000209	0	0	0	0	0	0	0	0	0	0	0	0	0	0	0	0	0	0	Molecular Function: DNA binding (GO:0003677);; Cellular Component: nucleus (GO:0005634);;	--	--	--	--	PREDICTED: B3 domain-containing protein At4g34400-like [Capsicum annuum]
Capana00g000210	4.1102	6.47961	5.94462	5.73598	4.68262	5.10269	6.36179	6.66307	7.84323	7.31293	5.75224	5.30906	5.02143	5.62775	5.84972	6.9019	4.92705	6.88954	--	--	--	--	--	PREDICTED: pentatricopeptide repeat-containing protein At3g54980, mitochondrial-like isoform X2 [Capsicum annuum]
Capana00g000211	0	0.046597	0	0	0.080575	0.062191	0.111126	0.058089	0.029063	0.060345	0	0	0.126084	0.022541	0	0	0.081502	0	Molecular Function: acid phosphatase activity (GO:0003993);; Molecular Function: metal ion binding (GO:0046872);;	K22390|2.3e-220|cann:107857091|K22390 acid phosphatase type 7 | (RefSeq) probable purple acid phosphatase 20	--	[G]	Carbohydrate transport and metabolism	PREDICTED: probable purple acid phosphatase 20 [Capsicum annuum]
Capana00g000212	0	0	0	0	0	0	0	0	0	0	0	0	0	0	0	0	0	0	Biological Process: reproduction (GO:0000003);; Biological Process: developmental process involved in reproduction (GO:0003006);; Molecular Function: molecular_function (GO:0003674);; Molecular Function: nucleic acid binding (GO:0003676);; Molecular Function: DNA binding (GO:0003677);; Molecular Function: transcription factor activity, sequence-specific DNA binding (GO:0003700);; Molecular Functi…	--	--	--	--	hypothetical protein FXO38_28503 [Capsicum annuum]
Capana00g000213	0	0	0	0	0	0	0	0	0	0	0	0	0	0	0	0	0	0	Biological Process: cytoplasmic translation (GO:0002181);; Molecular Function: molecular_function (GO:0003674);; Molecular Function: nucleic acid binding (GO:0003676);; Molecular Function: RNA binding (GO:0003723);; Molecular Function: mRNA binding (GO:0003729);; Molecular Function: structural constituent of ribosome (GO:0003735);; Molecular Function: structural molecule activity (GO:0005198);; M…	K02930|2.0e-10|nta:107791521|K02930 large subunit ribosomal protein L4e | (RefSeq) 60S ribosomal protein L4	Ribosome (ko03010)	--	--	hypothetical protein BC332_01024 [Capsicum chinense]
Capana00g000214	0.214513	0.216648	0.380393	0.136441	0.146302	0.0807	0.019909	0.044545	0.019467	0.217996	0.269407	0.380908	0.041642	0.247438	0.336059	0.09307	0.169921	0.040032	Cellular Component: mitochondrion (GO:0005739);; Cellular Component: integral component of membrane (GO:0016021);;	K03879|8.5e-114|nta:3205259|K03879 NADH-ubiquinone oxidoreductase chain 2 [EC:7.1.1.2] | (RefSeq) orf214, NitaMp087; hypothetical protein	Oxidative phosphorylation (ko00190)	[C]	Energy production and conversion	hypothetical protein NitaMp087 [Nicotiana tabacum]
Capana00g000216	0	0	0	0	0	0	0	0	0	0	0	0	0	0	0	0	0	0	Molecular Function: transferase activity, transferring acyl groups other than amino-acyl groups (GO:0016747);;	K13065|5.9e-22|rcu:8266358|K13065 shikimate O-hydroxycinnamoyltransferase [EC:2.3.1.133] | (RefSeq) salutaridinol 7-O-acetyltransferase	Phenylpropanoid biosynthesis (ko00940);; Flavonoid biosynthesis (ko00941);; Stilbenoid, diarylheptanoid and gingerol biosynthesis (ko00945)	--	--	hypothetical protein FXO37_30673 [Capsicum annuum]
Capana00g000217	0	0	0	0	0	0	0	0.096111	0.062106	0	0	0	0	0	0	0	0.065942	0	Molecular Function: transferase activity, transferring acyl groups other than amino-acyl groups (GO:0016747);;	K13065|9.1e-38|ini:109187420|K13065 shikimate O-hydroxycinnamoyltransferase [EC:2.3.1.133] | (RefSeq) vinorine synthase-like	Phenylpropanoid biosynthesis (ko00940);; Flavonoid biosynthesis (ko00941);; Stilbenoid, diarylheptanoid and gingerol biosynthesis (ko00945)	--	--	PREDICTED: LOW QUALITY PROTEIN: salutaridinol 7-O-acetyltransferase-like [Capsicum annuum]
Capana00g000219	0.076034	0	0	0.07525	0.075008	0	0.060109	2.07533	0.030216	2.74801	1.15143	9.51866	0.125838	0	0.286728	0	0.392188	0.309229	Molecular Function: magnesium ion binding (GO:0000287);; Molecular Function: terpene synthase activity (GO:0010333);;	K14173|2.8e-208|cann:107857095|K14173 alpha-farnesene synthase [EC:4.2.3.46] | (RefSeq) alpha-farnesene synthase-like	Sesquiterpenoid and triterpenoid biosynthesis (ko00909)	--	--	hypothetical protein T459_05726 [Capsicum annuum]
Capana00g000220	57.3471	64.2709	48.5847	56.9939	41.4432	59.8941	115.015	163.944	103.59	90.3393	77.3238	74.2383	94.7171	98.1728	81.0613	50.5673	63.0988	61.394	Cellular Component: plasma membrane (GO:0005886);; Cellular Component: integral component of membrane (GO:0016021);; Molecular Function: cellulose synthase (UDP-forming) activity (GO:0016760);; Biological Process: cellulose biosynthetic process (GO:0030244);; Molecular Function: metal ion binding (GO:0046872);; Biological Process: cell wall organization (GO:0071555);;	K10999|3.2e-172|cann:107839276|K10999 cellulose synthase A [EC:2.4.1.12] | (RefSeq) cellulose synthase A catalytic subunit 3 [UDP-forming]	--	--	--	putative cellulose synthase A catalytic subunit 2 [UDP-forming] [Capsicum chinense]
Capana00g000222	2.40204	2.44495	1.55824	1.99103	2.59906	1.51188	2.73277	2.89321	4.56682	8.14825	8.0422	4.94826	4.81979	4.0294	4.05141	4.85466	5.44065	3.19054	--	K09286|1.9e-11|nta:107805279|K09286 EREBP-like factor | (RefSeq) ethylene-responsive transcription factor 5-like	--	--	--	PREDICTED: uncharacterized protein LOC107852364 [Capsicum annuum]
Capana00g000223	5.23931	8.11078	8.88403	8.58033	6.04022	6.50309	3.92906	6.04944	4.12626	3.77772	4.81293	5.97577	7.71068	6.50494	2.69093	3.07381	11.0018	4.60132	Molecular Function: molecular_function (GO:0003674);; Molecular Function: catalytic activity (GO:0003824);; Molecular Function: protein kinase activity (GO:0004672);; Molecular Function: protein serine/threonine kinase activity (GO:0004674);; Cellular Component: cellular_component (GO:0005575);; Cellular Component: intracellular (GO:0005622);; Cellular Component: cell (GO:0005623);; Cellular Comp…	K19269|7.3e-38|cann:107854867|K19269 phosphoglycolate phosphatase [EC:3.1.3.18 3.1.3.48] | (RefSeq) phosphoglycolate phosphatase 2-like	Glyoxylate and dicarboxylate metabolism (ko00630);; Carbon metabolism (ko01200)	[P]	Inorganic ion transport and metabolism	PREDICTED: phosphoglycolate phosphatase 1B, chloroplastic-like, partial [Capsicum annuum]
Capana00g000224	18.3145	23.3183	25.0771	27.4021	16.5348	25.5593	16.2111	16.405	13.176	22.6092	25.3494	17.7412	17.0274	18.2294	15.4828	25.8396	24.8417	21.3954	Molecular Function: RNA binding (GO:0003723);;	K12831|2.3e-57|cann:107852644|K12831 splicing factor 3B subunit 4 | (RefSeq) splicing factor 3B subunit 4	Spliceosome (ko03040)	[A]	RNA processing and modification	PREDICTED: splicing factor 3B subunit 4 [Capsicum annuum]
Capana00g000226	11.6072	19.5673	19.1384	11.4697	14.6058	18.7588	11.3776	10.6814	8.77124	10.7882	11.1202	13.174	3.12333	6.35914	13.0167	13.6249	8.45595	13.3967	Molecular Function: iron ion binding (GO:0005506);; Molecular Function: oxidoreductase activity (GO:0016491);; Molecular Function: 2 iron, 2 sulfur cluster binding (GO:0051537);; Molecular Function: FAD binding (GO:0071949);;	K00106|1.9e-127|cann:107853580|K00106 xanthine dehydrogenase/oxidase [EC:1.17.1.4 1.17.3.2] | (RefSeq) xanthine dehydrogenase 1-like	Purine metabolism (ko00230);; Caffeine metabolism (ko00232);; Peroxisome (ko04146)	[F]	Nucleotide transport and metabolism	Xanthine dehydrogenase [Capsicum chinense]
Capana00g000227	142.574	130.921	145.031	180.486	164.878	172.767	43.0178	35.2528	57.7199	64.0945	50.5354	60.9432	94.4488	137.289	110.467	69.3481	79.6789	58.2737	Cellular Component: integral component of membrane (GO:0016021);;	--	--	--	--	PREDICTED: uncharacterized protein LOC107849614 [Capsicum annuum]
Capana00g000229	17.8539	13.0506	15.1955	5.87394	8.22466	6.46865	5.67477	6.5893	4.71703	8.72748	11.8228	8.9838	5.9258	4.69097	6.94343	19.4644	25.8699	34.5461	--	--	--	--	--	PREDICTED: VQ motif-containing protein 22-like [Capsicum annuum]
Capana00g000231	17.1778	14.1783	16.0648	11.9107	10.8305	11.8548	28.522	29.595	28.7611	59.0644	57.0857	57.1292	21.5176	22.0175	23.6162	60.0221	46.0975	64.0338	Molecular Function: molecular_function (GO:0003674);; Molecular Function: binding (GO:0005488);; Molecular Function: protein binding (GO:0005515);; Cellular Component: cellular_component (GO:0005575);; Cellular Component: intracellular (GO:0005622);; Cellular Component: cell (GO:0005623);; Cellular Component: nucleus (GO:0005634);; Cellular Component: nuclear envelope (GO:0005635);; Cellular Comp…	--	--	--	--	putative myosin-9-like isoform X2 [Capsicum annuum]
Capana00g000232	0.457996	0.40052	0.654199	0.533555	0.273952	0.190672	0.540775	0	0.259908	0.433777	0	0	0	0.224054	0.493134	0	0	0.243539	--	--	--	--	--	PREDICTED: uncharacterized protein LOC107854435 isoform X1 [Capsicum annuum]
Capana00g000233	2.77692	2.38333	1.89132	1.40147	1.71483	1.44602	0.439222	1.81429	1.20819	1.65304	1.10548	2.41924	0.633156	0.391883	1.17386	2.27042	3.08467	4.44714	--	--	--	--	--	PREDICTED: uncharacterized protein LOC107854840 [Capsicum annuum]
Capana00g000234	0	0	0	0.04313	0	0	0	0	0	0	0	0	0	0	0	0	0	0	--	K13457|5.1e-08|nta:107775646|K13457 disease resistance protein RPM1 | (RefSeq) disease resistance protein RPM1-like	Plant-pathogen interaction (ko04626)	--	--	hypothetical protein T459_01448 [Capsicum annuum]
Capana00g000236	0.368826	0.186441	0.482407	0.292927	0.353953	0.433934	0.609399	1.56669	1.19133	2.28876	3.28314	1.55683	0.906109	0.709648	0.842357	1.38855	0.58435	0.897286	Molecular Function: DNA binding (GO:0003677);; Cellular Component: nucleus (GO:0005634);; Biological Process: regulation of transcription, DNA-templated (GO:0006355);; Biological Process: auxin-activated signaling pathway (GO:0009734);;	K14486|5.3e-248|cann:107851954|K14486 auxin response factor | (RefSeq) auxin response factor 9-like	Plant hormone signal transduction (ko04075)	--	--	PREDICTED: auxin response factor 9-like [Capsicum annuum]
Capana00g000237	0.234086	0	0.205424	0.744163	0.245835	0.171726	0	0	0.133915	0	0	0	0	0	0	0	0	0	Molecular Function: ATP binding (GO:0005524);; Cellular Component: plastid (GO:0009536);; Biological Process: ATP synthesis coupled proton transport (GO:0015986);; Cellular Component: proton-transporting ATP synthase complex, catalytic core F(1) (GO:0045261);; Cellular Component: proton-transporting ATP synthase complex, coupling factor F(o) (GO:0045263);; Molecular Function: proton-transporting …	K02111|7.9e-40|cann:13540189|K02111 F-type H+/Na+-transporting ATPase subunit alpha [EC:7.1.2.2 7.2.2.1] | (RefSeq) atpA, C329_p083; ATP synthase CF1 alpha subunit	Oxidative phosphorylation (ko00190);; Photosynthesis (ko00195)	[C]	Energy production and conversion	ATP synthase subunit alpha [Nymphaea thermarum]
Capana00g000240	0	0	0	0	0	0	0	0	0	0	0	0	0	0	0	0	0	0	Molecular Function: DNA binding (GO:0003677);; Cellular Component: mitochondrial respiratory chain complex III (GO:0005750);; Biological Process: mitochondrial electron transport, ubiquinol to cytochrome c (GO:0006122);;	--	--	--	--	hypothetical protein FXO37_09684 [Capsicum annuum]
Capana00g000241	9.71983	17.5255	14.6705	17.7413	9.36099	11.9065	10.219	14.1517	16.5	14.1474	10.7159	12.6078	12.3691	17.6037	9.13648	14.0559	21.3104	13.5334	Cellular Component: THO complex (GO:0000347);; Biological Process: mRNA processing (GO:0006397);; Biological Process: mRNA export from nucleus (GO:0006406);;	K12879|7.2e-115|cann:107860556|K12879 THO complex subunit 2 | (RefSeq) THO complex subunit 2-like	RNA transport (ko03013);; Spliceosome (ko03040)	[K]	Transcription	THO complex subunit 2 [Capsicum annuum]
Capana00g000242	0.024002	0.068048	0.040461	0.087442	0.162087	0.054793	0.146538	0.074822	0.075557	0.248227	0.230271	0.190689	0.073276	0.172911	0.230754	0.091066	0.065401	0.076942	Molecular Function: UDP-glycosyltransferase activity (GO:0008194);;	K13080|5.5e-110|vvi:100244875|K13080 flavanone 7-O-glucoside 2''-O-beta-L-rhamnosyltransferase [EC:2.4.1.236] | (RefSeq) flavanone 7-O-glucoside 2''-O-beta-L-rhamnosyltransferase	Flavonoid biosynthesis (ko00941);; Flavone and flavonol biosynthesis (ko00944)	[GC]	Carbohydrate transport and metabolism;; Energy production and conversion	PREDICTED: beta-D-glucosyl crocetin beta-1,6-glucosyltransferase-like [Capsicum annuum]
Capana00g000243	0	0	0	0	0	0	0	0	0	0	0	0	0	0	0	0	0	0	Molecular Function: lanosterol synthase activity (GO:0000250);; Cellular Component: lipid droplet (GO:0005811);; Biological Process: triterpenoid biosynthetic process (GO:0016104);; Molecular Function: beta-amyrin synthase activity (GO:0042300);;	K15813|1.0e-149|nau:109226503|K15813 beta-amyrin synthase [EC:5.4.99.39] | (RefSeq) beta-amyrin synthase isoform X1	Sesquiterpenoid and triterpenoid biosynthesis (ko00909)	[I]	Lipid transport and metabolism	Beta-amyrin synthase [Capsicum annuum]
Capana00g000245	0	0	0	0	0	0	0	0	0	0	0	0	0	0	0	0	0	0	--	K21596|1.0e-16|nta:107794376|K21596 calmodulin-binding transcription activator | (RefSeq) uncharacterized LOC107794376	--	--	--	PREDICTED: F-box protein At4g22390-like [Capsicum annuum]
Capana00g000246	5.09775	6.67975	2.39381	8.71926	4.60803	6.95165	0.778894	5.17843	6.26494	50.4571	65.51	51.9197	5.66544	13.5497	6.34133	14.744	23.8385	20.7718	Molecular Function: inorganic anion exchanger activity (GO:0005452);; Cellular Component: integral component of membrane (GO:0016021);;	K24194|7.2e-69|cann:107840446|K24194 boron transporter | (RefSeq) probable boron transporter 2	--	[P]	Inorganic ion transport and metabolism	putative boron transporter 3 [Capsicum chinense]
Capana00g000247	0.256639	0.591022	0.34893	0.097761	0.165986	0.072086	0.049995	0.108686	0.126259	0.020137	0.01281	0.040611	0.116829	0.057167	0.031963	0.100851	0.103677	0.1038	Molecular Function: ATP binding (GO:0005524);; Biological Process: ATP synthesis coupled proton transport (GO:0015986);; Cellular Component: proton-transporting ATP synthase complex, catalytic core F(1) (GO:0045261);; Molecular Function: proton-transporting ATP synthase activity, rotational mechanism (GO:0046933);;	K02112|1.3e-72|han:110871812|K02112 F-type H+/Na+-transporting ATPase subunit beta [EC:7.1.2.2 7.2.2.1] | (RefSeq) uncharacterized protein LOC110871812	Oxidative phosphorylation (ko00190);; Photosynthesis (ko00195)	[C]	Energy production and conversion	ATP synthase subunit beta, chloroplastic [Capsicum chinense]
Capana00g000248	0	0	0	0	0	0	0	0	0	0	0	0	0	0	0	0	0	0	Molecular Function: ATP binding (GO:0005524);; Biological Process: ATP synthesis coupled proton transport (GO:0015986);; Cellular Component: proton-transporting ATP synthase complex, catalytic core F(1) (GO:0045261);; Molecular Function: proton-transporting ATP synthase activity, rotational mechanism (GO:0046933);;	K02112|3.1e-46|cann:13540225|K02112 F-type H+/Na+-transporting ATPase subunit beta [EC:7.1.2.2 7.2.2.1] | (RefSeq) atpB, C329_p061; ATP synthase CF1 beta subunit	Oxidative phosphorylation (ko00190);; Photosynthesis (ko00195)	[C]	Energy production and conversion	ATP synthase subunit beta, chloroplastic [Capsicum annuum]
Capana00g000250	2.79525	5.21742	2.77143	2.59122	2.46105	1.12388	2.19514	2.61189	1.91532	2.60048	1.36617	1.96324	2.02038	2.77043	1.85029	2.12071	2.68271	1.95681	Biological Process: selenium compound metabolic process (GO:0001887);; Cellular Component: cytosol (GO:0005829);; Biological Process: biosynthetic process (GO:0009058);; Molecular Function: pyridoxal phosphate binding (GO:0030170);; Molecular Function: methionine S-methyltransferase activity (GO:0030732);; Biological Process: methylation (GO:0032259);; Biological Process: S-adenosylmethionine met…	K08247|2.7e-161|cann:107839818|K08247 methionine S-methyltransferase [EC:2.1.1.12] | (RefSeq) methionine S-methyltransferase	Selenocompound metabolism (ko00450)	--	--	PREDICTED: methionine S-methyltransferase-like, partial [Capsicum annuum]
Capana00g000252	1.87469	2.6982	3.10087	1.6043	0.860163	1.62727	3.25513	2.29068	2.401	2.78159	2.93565	2.63204	3.21257	1.52927	1.10515	2.60492	2.47227	3.31061	Molecular Function: zinc ion binding (GO:0008270);; Cellular Component: integral component of membrane (GO:0016021);;	--	--	--	--	PREDICTED: uncharacterized protein LOC107856071 isoform X2 [Capsicum annuum]
Capana00g000253	0	0	0	0	0	0	0.009904	0	0.010171	0	0	0	0	0	0	0	0	0.013388	--	--	--	--	--	hypothetical protein T459_35468 [Capsicum annuum]
Capana00g000254	0	0	0	0	0	0	0	0	0	0	0	0	0	0	0.000364	0	0	0	--	--	--	--	--	--
Capana00g000255	6.54284	7.59884	8.54269	9.71029	8.97359	9.04578	7.35281	5.15192	5.77848	23.5382	24.1064	28.6192	11.7223	6.29585	11.3346	16.7385	16.9146	16.858	--	K12471|2.6e-66|sot:102589557|K12471 epsin | (RefSeq) epsin-3	Endocytosis (ko04144)	[F]	Nucleotide transport and metabolism	PREDICTED: uncharacterized protein LOC107856038, partial [Capsicum annuum]
Capana00g000256	25.8563	23.766	31.9615	16.4791	21.7607	29.6526	23.6911	21.673	21.3989	37.1378	39.1323	38.4363	28.4322	19.8575	31.4885	67.5633	53.4432	62.911	Biological Process: reproduction (GO:0000003);; Biological Process: developmental process involved in reproduction (GO:0003006);; Molecular Function: molecular_function (GO:0003674);; Molecular Function: binding (GO:0005488);; Biological Process: multicellular organism development (GO:0007275);; Biological Process: biological_process (GO:0008150);; Biological Process: embryo development (GO:00097…	--	--	--	--	hypothetical protein T459_29807 [Capsicum annuum]
Capana00g000258	1.13512	1.28952	1.15512	0.692193	0.824126	1.04769	0.535274	1.41936	0.789107	1.1461	0.539189	1.73229	1.39196	0.880825	0.878053	1.8875	3.85281	1.7739	Biological Process: reproduction (GO:0000003);; Biological Process: developmental process involved in reproduction (GO:0003006);; Molecular Function: molecular_function (GO:0003674);; Molecular Function: binding (GO:0005488);; Molecular Function: protein binding (GO:0005515);; Biological Process: multicellular organism development (GO:0007275);; Biological Process: biological_process (GO:0008150)…	--	--	--	--	PREDICTED: F-box protein PP2-B15-like isoform X1 [Capsicum annuum]
Capana00g000260	0	0	0.130505	0	0.553795	0	0	0	0	0	0.06045	0.068581	0	0	0	0	0	0	--	--	--	--	--	PREDICTED: uncharacterized protein LOC107852646 [Capsicum annuum]
Capana00g000261	0	0	0.009129	0	0.041344	0	0.023475	0	0	0	0	0.055062	0	0.068808	0	0.196566	0.062806	0.081583	Molecular Function: inorganic phosphate transmembrane transporter activity (GO:0005315);; Biological Process: phosphate ion transport (GO:0006817);; Cellular Component: integral component of membrane (GO:0016021);;	K08176|1.6e-288|cann:107854959|K08176 MFS transporter, PHS family, inorganic phosphate transporter | (RefSeq) probable inorganic phosphate transporter 1-2	--	[P]	Inorganic ion transport and metabolism	PREDICTED: probable inorganic phosphate transporter 1-2 [Capsicum annuum]
Capana00g000263	0	0	0	0	0	0	0	0	0	0	0	0	0	0	0	0	0	0	--	--	--	--	--	hypothetical protein FXO37_36174 [Capsicum annuum]
Capana00g000264	5.35514	7.90347	1.75688	2.63568	3.19265	2.41765	0.770054	1.31829	0.76713	0.925829	1.42234	0.777335	4.08958	0.617502	2.68862	0.855484	3.68059	2.05488	--	--	--	--	--	hypothetical protein ES332_D12G132000v1 [Gossypium tomentosum]
Capana00g000268	3.47614	2.19896	1.71642	3.21434	2.93242	2.52269	2.87501	2.26237	3.61399	4.82883	5.51911	3.91751	2.05651	4.50639	5.35748	4.64173	2.17969	1.82597	Biological Process: response to acid chemical (GO:0001101);; Molecular Function: molecular_function (GO:0003674);; Molecular Function: catalytic activity (GO:0003824);; Molecular Function: thiol-dependent ubiquitin-specific protease activity (GO:0004843);; Cellular Component: cellular_component (GO:0005575);; Cellular Component: intracellular (GO:0005622);; Cellular Component: cell (GO:0005623);;…	K11838|1.7e-58|cann:107856680|K11838 ubiquitin carboxyl-terminal hydrolase 7 [EC:3.4.19.12] | (RefSeq) ubiquitin carboxyl-terminal hydrolase 12-like	--	[O]	Posttranslational modification, protein turnover, chaperones	PREDICTED: ubiquitin carboxyl-terminal hydrolase 12-like, partial [Capsicum annuum]
Capana00g000269	12.6221	26.5694	21.5506	26.1914	23.9823	24.1095	16.4719	17.0871	16.7499	18.5406	25.0594	25.2827	21.9031	22.2868	11.7128	19.5113	24.6769	28.2287	Molecular Function: RNA binding (GO:0003723);; Cellular Component: cytoplasm (GO:0005737);; Biological Process: intracellular distribution of mitochondria (GO:0048312);;	K03255|2.5e-89|fve:101303988|K03255 protein TIF31 | (RefSeq) clustered mitochondria protein	--	[R]	General function prediction only	hypothetical protein HS088_TW01G00594 [Tripterygium wilfordii]
Capana00g000270	0.926942	1.51231	1.40071	1.65004	1.68655	1.74742	4.02039	1.68715	4.76189	0.358473	2.07358	2.58982	6.32291	6.99466	1.00313	0.789722	0.363965	0.265055	Molecular Function: calcium ion binding (GO:0005509);; Cellular Component: integral component of membrane (GO:0016021);;	--	--	--	--	PREDICTED: uncharacterized protein LOC107852736 [Capsicum annuum]
Capana00g000271	9.90981	5.64297	4.6281	3.74149	4.76897	3.20569	6.36776	0.835495	6.3639	3.66594	3.00356	7.93602	3.70547	3.05865	5.02298	0.668981	6.77201	1.80358	Molecular Function: protein kinase activity (GO:0004672);; Molecular Function: calcium ion binding (GO:0005509);; Molecular Function: ATP binding (GO:0005524);;	K13412|1.1e-58|cann:107868023|K13412 calcium-dependent protein kinase [EC:2.7.11.1] | (RefSeq) calcium-dependent protein kinase 11-like	Plant-pathogen interaction (ko04626)	[T]	Signal transduction mechanisms	PREDICTED: calcium-dependent protein kinase 11-like [Capsicum annuum]
Capana00g000272	6.70111	3.59266	4.82302	1.90654	1.94167	2.13687	3.76232	9.83315	2.04204	6.91888	7.19368	5.40023	4.99501	2.15031	3.89248	2.82898	1.82634	3.88412	Molecular Function: calcium ion binding (GO:0005509);;	K06268|3.8e-63|cann:107855682|K06268 serine/threonine-protein phosphatase 2B regulatory subunit | (RefSeq) calcineurin B-like protein 1	--	[T]	Signal transduction mechanisms	Calcineurin B-like protein 1 [Capsicum baccatum]
Capana00g000273	12.5717	12.5151	13.8526	10.7031	11.0948	11.8629	17.6802	19.7847	17.7472	21.038	21.0743	18.4139	19.8824	18.4415	16.0282	20.6181	17.2229	17.1304	--	K15326|3.5e-146|cann:107852797|K15326 tRNA-splicing endonuclease subunit Sen54 | (RefSeq) uncharacterized LOC107852797	--	[J]	Translation, ribosomal structure and biogenesis	putative zeatin O-glucosyltransferase-like [Capsicum annuum]
Capana00g000274	0.55235	0.182475	0.111351	0.554099	0.432316	0.183827	1.00354	1.06366	0.37811	2.32636	1.49124	3.2607	0.510598	0.492966	0.790487	0.409343	3.29402	1.72651	--	--	--	[R]	General function prediction only	putative transcription factor MYC2-like [Capsicum annuum]
Capana00g000277	0	0.497555	0.238952	1.13068	0.809008	0.756146	0.74282	1.30283	0.3066	0.204533	0.326019	0.534842	0.654103	0.920433	0.603493	0.178161	0.194585	0	Molecular Function: actin binding (GO:0003779);; Cellular Component: cytoplasm (GO:0005737);; Cellular Component: Arp2/3 protein complex (GO:0005885);; Biological Process: actin filament polymerization (GO:0030041);; Biological Process: Arp2/3 complex-mediated actin nucleation (GO:0034314);;	K05758|1.6e-70|cann:107852184|K05758 actin related protein 2/3 complex, subunit 2 | (RefSeq) actin-related protein 2/3 complex subunit 2B-like	Endocytosis (ko04144)	--	--	PREDICTED: actin-related protein 2/3 complex subunit 2B [Capsicum annuum]
Capana00g000279	1.13884	1.90844	1.59057	1.43216	1.43776	1.67973	0.42829	0.876198	0.649262	1.19179	0.711477	1.14842	0.9093	1.51723	0.486629	0.513754	0.875015	0.847823	--	K23541|6.7e-53|pda:103710599|K23541 Ca2+/H+ antiporter, TMEM165/GDT1 family | (RefSeq) pentatricopeptide repeat-containing protein At5g04780, mitochondrial-like	--	[R]	General function prediction only	PREDICTED: pentatricopeptide repeat-containing protein At1g09410-like [Capsicum annuum]
Capana00g000280	0.703152	1.23139	0.860587	0.806841	1.24046	0.905909	1.55012	1.21805	1.63417	2.88242	3.3222	2.0994	2.46885	1.1343	3.05099	1.15578	1.30666	2.1482	Molecular Function: ubiquitin-protein transferase activity (GO:0004842);; Molecular Function: metal ion binding (GO:0046872);;	K11971|6.7e-92|cann:107850706|K11971 E3 ubiquitin-protein ligase RNF14 [EC:2.3.2.31] | (RefSeq) E3 ubiquitin-protein ligase RNF14-like	--	[O]	Posttranslational modification, protein turnover, chaperones	putative serine/threonine-protein kinase BUD32 -like protein isoform X1 [Capsicum annuum]
Capana00g000281	1.0701	1.42516	1.39798	1.00281	1.4663	1.31025	4.05092	3.09397	3.01869	2.80057	2.12492	2.52255	5.84625	5.05788	4.40426	1.9972	1.12824	1.11746	--	--	--	--	--	hypothetical protein FXO37_19301 [Capsicum annuum]
Capana00g000284	23.7483	31.7337	33.8258	36.523	30.474	27.5847	19.7916	15.5094	18.4762	11.9487	11.235	13.8879	17.9645	17.1871	15.5628	13.7009	16.8022	13.9056	Cellular Component: integral component of membrane (GO:0016021);;	--	--	[O]	Posttranslational modification, protein turnover, chaperones	PREDICTED: uncharacterized protein LOC107852722 [Capsicum annuum]
Capana00g000285	0.176427	0.306759	0.376612	0.426971	0.589801	0.276749	0.345891	0.595426	0.370072	0.684983	0.770172	0.66825	0.299426	0.720443	0.601739	0.443917	0.73964	0.643061	--	--	--	--	--	putative cytosolic 5'-nucleotidase 3-like [Capsicum annuum]
Capana00g000286	11.0554	13.9154	14.8017	12.2055	9.09887	12.8568	25.4034	21.6343	19.2765	30.8439	32.0631	32.5212	21.5713	17.4311	22.247	41.6622	24.0588	38.8163	Molecular Function: DNA binding (GO:0003677);; Molecular Function: DNA ligase (ATP) activity (GO:0003910);; Molecular Function: ATP binding (GO:0005524);; Biological Process: DNA ligation involved in DNA repair (GO:0051103);;	K10777|4.3e-71|sot:102578397|K10777 DNA ligase 4 [EC:6.5.1.1] | (RefSeq) DNA ligase 4	Non-homologous end-joining (ko03450)	--	--	hypothetical protein FXO37_29318 [Capsicum annuum]
Capana00g000287	0	0	0	0	0	0	0	0	0	0	0	0	0	0	0	0	0	0	Molecular Function: ATP binding (GO:0005524);;	K10706|2.5e-136|vvi:100855072|K10706 senataxin [EC:3.6.4.-] | (RefSeq) uncharacterized LOC100855072	--	--	--	hypothetical protein FXO37_06930 [Capsicum annuum]
Capana00g000288	0	0	0	0	0	0	0	0	0	0	0	0	0	0	0	0	0	0	--	--	--	--	--	hypothetical protein FXO38_14653 [Capsicum annuum]
Capana00g000290	12.6781	10.7631	8.40754	6.48292	7.52816	8.01305	5.09261	9.77164	3.61958	8.54993	10.5123	4.75149	0	3.576	2.32088	4.46517	8.10206	10.3617	Cellular Component: integral component of membrane (GO:0016021);;	--	--	--	--	hypothetical protein FXO38_12368 [Capsicum annuum]
Capana00g000292	35.9347	22.589	22.951	25.1775	40.4054	33.0372	20.7201	22.0402	25.3134	50.425	48.092	52.4805	28.4206	27.3714	31.8744	39.6679	29.0408	41.0046	Molecular Function: molecular_function (GO:0003674);; Molecular Function: nucleic acid binding (GO:0003676);; Molecular Function: RNA binding (GO:0003723);; Molecular Function: structural constituent of ribosome (GO:0003735);; Molecular Function: structural molecule activity (GO:0005198);; Molecular Function: binding (GO:0005488);; Cellular Component: cellular_component (GO:0005575);; Cellular Co…	K02953|1.5e-55|cann:107857105|K02953 small subunit ribosomal protein S13e | (RefSeq) 40S ribosomal protein S13-like	Ribosome (ko03010)	[J]	Translation, ribosomal structure and biogenesis	hypothetical protein GH714_026488 [Hevea brasiliensis]
Capana00g000293	0.070297	0	0	0	0	0	0	0	0.047077	0	0	0	0	0	0	0.113535	0	0.068614	--	--	--	--	--	putative pentatricopeptide repeat-containing protein-like [Capsicum annuum]
Capana00g000294	40.0358	25.3885	30.1489	38.3633	43.8833	39.7621	25.8289	31.0348	24.6281	7.66988	12.6659	13.9739	36.1716	35.4591	25.4382	3.61876	6.67705	13.4438	Molecular Function: metal ion binding (GO:0046872);;	K09377|7.0e-115|cann:107857106|K09377 cysteine and glycine-rich protein | (RefSeq) LIM domain-containing protein WLIM1-like	--	[TZ]	Signal transduction mechanisms;; Cytoskeleton	PREDICTED: LIM domain-containing protein WLIM1-like [Capsicum annuum]
Capana00g000295	0.455043	0.182472	0.284382	0.68042	2.04424	0.253696	0.431326	0.087165	0.132015	0.348303	0.203958	0	0.68541	0.284675	0.16299	0.353672	0.504437	0.288048	Biological Process: mature ribosome assembly (GO:0042256);;	K14574|4.7e-63|cann:107867738|K14574 ribosome maturation protein SDO1 | (RefSeq) ribosome maturation protein SBDS	Ribosome biogenesis in eukaryotes (ko03008)	[J]	Translation, ribosomal structure and biogenesis	Ribosome maturation protein SBDS [Capsicum chinense]
Capana00g000298	19.1382	19.7186	17.2731	37.9161	23.8243	21.3876	7.17638	10.7388	9.59328	12.9182	11.1049	9.36973	20.8013	21.9744	13.9033	9.77101	23.0281	12.5105	Molecular Function: ATP binding (GO:0005524);; Molecular Function: ATPase activity (GO:0016887);;	K05681|1.3e-18|nto:104101789|K05681 ATP-binding cassette, subfamily G (WHITE), member 2 | (RefSeq) ABC transporter G family member 9-like	ABC transporters (ko02010)	[Q]	Secondary metabolites biosynthesis, transport and catabolism	hypothetical protein FXO37_13988 [Capsicum annuum]
Capana00g000300	7.05219	10.4711	9.60488	12.6362	8.78693	9.17132	13.5402	11.3112	15.0439	14.5143	16.361	15.0713	13.0526	12.3127	14.7759	20.1683	14.8101	19.4011	Molecular Function: RNA binding (GO:0003723);; Molecular Function: helicase activity (GO:0004386);; Molecular Function: ATP binding (GO:0005524);; Molecular Function: transferase activity (GO:0016740);; Molecular Function: metal ion binding (GO:0046872);;	K12818|1.0e-168|sot:102589433|K12818 ATP-dependent RNA helicase DHX8/PRP22 [EC:3.6.4.13] | (RefSeq) putative uncharacterized protein At4g01020, chloroplastic	Spliceosome (ko03040)	[O]	Posttranslational modification, protein turnover, chaperones	putative E3 ubiquitin-protein ligase RING1-like [Capsicum annuum]
Capana00g000301	0.651595	1.17758	0.766847	0.39333	0.579746	0.539449	1.33342	2.49987	2.14814	2.99973	3.12773	3.52921	1.89509	1.6165	2.98789	2.41158	2.3204	4.09	Cellular Component: host cell nucleus (GO:0042025);;	K21777|8.0e-233|cann:107857108|K21777 G2/mitotic-specific cyclin-B, other | (RefSeq) G2/mitotic-specific cyclin S13-7-like	--	[D]	Cell cycle control, cell division, chromosome partitioning	G2/mitotic-specific cyclin S13-6 [Capsicum annuum]
Capana00g000302	0	0	0	0	0	0	0	0.044254	0	0	0	0	0	0	0	0	0	0	Molecular Function: monooxygenase activity (GO:0004497);; Molecular Function: iron ion binding (GO:0005506);; Cellular Component: integral component of membrane (GO:0016021);; Molecular Function: oxidoreductase activity, acting on paired donors, with incorporation or reduction of molecular oxygen (GO:0016705);; Molecular Function: heme binding (GO:0020037);;	K20667|3.7e-188|cann:107857111|K20667 beta-amyrin 28-monooxygenase [EC:1.14.14.126] | (RefSeq) beta-amyrin 28-oxidase-like	--	[QI]	Secondary metabolites biosynthesis, transport and catabolism;; Lipid transport and metabolism	PREDICTED: beta-amyrin 28-oxidase-like, partial [Capsicum annuum]
Capana00g000303	0	0	0	0	0	0	0	0	0	0	0	0	0	0	0	0	0	0	--	--	--	--	--	PREDICTED: probable F-box protein At5g04010 [Capsicum annuum]
Capana00g000304	0	0	0	0	0	0	0	0	0	0	0	0	0	0	0	0	0	0	Cellular Component: integral component of membrane (GO:0016021);; Cellular Component: host cell nucleus (GO:0042025);;	K21777|6.4e-90|cann:107866796|K21777 G2/mitotic-specific cyclin-B, other | (RefSeq) G2/mitotic-specific cyclin-2	--	[D]	Cell cycle control, cell division, chromosome partitioning	Cyclin-B2-2 [Capsicum annuum]
Capana00g000305	20.8692	29.6974	24.8312	19.196	13.6323	14.4383	31.2448	33.4538	33.7752	36.9503	30.7301	36.5792	35.0758	25.7506	29.5246	36.4149	28.1895	33.3233	--	--	--	--	--	PREDICTED: uncharacterized protein LOC107852453 isoform X3 [Capsicum annuum]
Capana00g000306	3.57056	3.49021	3.74834	4.07517	3.93875	4.23619	2.15897	3.01178	2.35507	4.11756	3.08252	4.15088	3.15704	3.25753	3.11957	2.41004	4.10767	3.38415	Molecular Function: RNA binding (GO:0003723);;	K21444|1.0e-121|cann:107867309|K21444 poly(rC)-binding protein 3/4 | (RefSeq) KH domain-containing protein At4g18375-like	--	[AR]	RNA processing and modification;; General function prediction only	PREDICTED: KH domain-containing protein At4g18375-like [Capsicum annuum]
Capana00g000307	7.16594	12.6508	10.2907	12.7341	11.9993	13.1023	8.21871	13.624	13.227	16.9593	11.7357	15.3973	10.8702	10.3263	10.2407	13.1304	10.5961	15.8121	Molecular Function: nucleic acid binding (GO:0003676);; Cellular Component: nucleus (GO:0005634);;	K10610|4.7e-161|cann:107856556|K10610 DNA damage-binding protein 1 | (RefSeq) DNA damage-binding protein 1	Nucleotide excision repair (ko03420);; Ubiquitin mediated proteolysis (ko04120)	[L]	Replication, recombination and repair	PREDICTED: DNA damage-binding protein 1 isoform X1 [Capsicum annuum]
Capana00g000308	45.3793	44.5124	54.3128	46.587	42.3545	52.1174	47.7671	49.6051	49.3217	57.378	64.6842	48.8013	52.9352	51.9932	51.1799	63.4925	50.9102	56.3478	Molecular Function: translation initiation factor activity (GO:0003743);; Cellular Component: cytoplasm (GO:0005737);;	K03259|1.1e-93|cann:107853558|K03259 translation initiation factor 4E | (RefSeq) eIF(iso)4E; eukaryotic translation initiation factor	RNA transport (ko03013)	[J]	Translation, ribosomal structure and biogenesis	eukaryotic translation initiation factor [Capsicum annuum]
Capana00g000310	0	0	0	0	0	0	0	0	0	0	0	0	0	0	0	0	0	0	--	--	--	--	--	hypothetical protein FXO37_16572 [Capsicum annuum]
Capana00g000311	0	0	0	0	0	0	0	0	0	0	0	0	0	0	0	0	0	0	--	--	--	--	--	hypothetical protein FXO37_27189 [Capsicum annuum]
Capana00g000313	15.2922	15.6199	11.4826	12.3923	11.0383	11.1778	18.3966	18.4288	16.7953	23.85	20.9807	21.7106	18.2123	14.4756	18.8475	21.6192	19.6801	21.0698	Cellular Component: endoplasmic reticulum (GO:0005783);; Cellular Component: Golgi apparatus (GO:0005794);; Biological Process: pollen exine formation (GO:0010584);; Cellular Component: integral component of membrane (GO:0016021);;	--	--	--	--	putative organic cation/carnitine transporter 7-like [Capsicum annuum]
Capana00g000314	61.9842	65.222	70.3046	71.0455	63.5772	62.1903	52.6532	51.6389	47.4309	57.0261	60.0647	51.6353	50.8699	53.6933	49.5811	57.7961	69.1992	54.3919	Biological Process: nitrogen compound metabolic process (GO:0006807);;	K13566|4.5e-78|cann:107856117|K13566 omega-amidase [EC:3.5.1.3] | (RefSeq) omega-amidase, chloroplastic-like	Alanine, aspartate and glutamate metabolism (ko00250)	[E]	Amino acid transport and metabolism	Omega-amidase NIT2 [Capsicum chinense]
Capana00g000315	440.409	340.407	146.944	317.452	526.167	260.725	581.875	512.928	554.899	792.227	1229.67	1085.97	687.792	890.768	1160.41	372.599	232.959	402.129	--	--	--	--	--	PREDICTED: BURP domain-containing protein BNM2A-like [Capsicum annuum]
Capana00g000316	34.0632	28.4193	27.1637	34.1545	28.7772	34.3881	21.5169	25.7336	22.2586	13.9426	10.6654	8.58138	25.5516	23.9536	21.1197	4.9965	10.8403	7.59888	Cellular Component: integral component of membrane (GO:0016021);; Molecular Function: transmembrane transporter activity (GO:0022857);;	K08193|1.1e-223|cann:107857112|K08193 MFS transporter, ACS family, solute carrier family 17 (sodium-dependent inorganic phosphate cotransporter), other | (RefSeq) sodium-dependent phosphate transport protein 1, chloroplastic-like	--	[G]	Carbohydrate transport and metabolism	PREDICTED: sodium-dependent phosphate transport protein 1, chloroplastic-like [Capsicum annuum]
Capana00g000317	3.31184	3.58671	2.78292	5.48188	4.5368	4.20454	16.6577	15.071	9.41219	13.0575	16.6569	12.6882	8.51785	9.90056	8.80951	7.87292	3.87833	7.85445	Molecular Function: DNA binding (GO:0003677);; Cellular Component: nucleus (GO:0005634);; Biological Process: regulation of transcription, DNA-templated (GO:0006355);;	K20043|6.0e-26|aip:107640400|K20043 clathrin coat assembly protein AP180 | (RefSeq) putative clathrin assembly protein At5g35200	--	--	--	Dof zinc finger protein DOF5.1 [Capsicum annuum]
Capana00g000318	0	0	0	0	0	0	0	0.046921	0	0	0	0	0	0	0	0	0	0	Molecular Function: polygalacturonase activity (GO:0004650);; Cellular Component: extracellular region (GO:0005576);; Biological Process: carbohydrate metabolic process (GO:0005975);; Biological Process: cell wall organization (GO:0071555);;	K01213|4.0e-172|aip:107645968|K01213 galacturan 1,4-alpha-galacturonidase [EC:3.2.1.67] | (RefSeq) polygalacturonase At1g48100-like	Pentose and glucuronate interconversions (ko00040)	--	--	PREDICTED: polygalacturonase At1g48100-like isoform X1 [Capsicum annuum]
Capana00g000320	43.0219	33.1262	38.2202	32.5732	30.4451	27.1047	39.566	46.0599	37.8109	46.4985	57.4019	53.4903	44.9604	37.1856	37.0706	56.9624	45.0303	49.1576	Biological Process: mitochondrial fission (GO:0000266);; Cellular Component: mitochondrial outer membrane (GO:0005741);; Cellular Component: integral component of membrane (GO:0016021);; Biological Process: peroxisome fission (GO:0016559);;	K17969|3.6e-91|cann:107852693|K17969 mitochondrial fission 1 protein | (RefSeq) mitochondrial fission 1 protein A-like	--	[M]	Cell wall/membrane/envelope biogenesis	Mitochondrial fission 1 protein B [Capsicum chinense]
Capana00g000321	1.54393	1.28217	1.59866	5.36119	4.04632	5.60805	0.508705	1.20124	0.83905	9.11949	5.57833	11.4223	1.44243	0.813536	0.658386	5.05588	19.0298	10.8798	Molecular Function: N-acetyltransferase activity (GO:0008080);;	K22246|7.6e-129|cann:107852865|K22246 tyramine N-feruloyltransferase [EC:2.3.1.110] | (RefSeq) tyramine N-feruloyltransferase 4/11	--	--	--	PREDICTED: tyramine N-feruloyltransferase 4/11 [Capsicum annuum]
Capana00g000323	17.5921	21.9018	19.8096	17.8739	21.1286	19.1363	19.6624	25.2319	22.7694	27.3003	28.8454	31.7787	26.137	22.9559	25.9254	34.9298	23.6438	32.2266	Cellular Component: integral component of membrane (GO:0016021);;	K09540|2.0e-215|cann:107857114|K09540 translocation protein SEC63 | (RefSeq) dnaJ protein ERDJ2A-like	Protein export (ko03060);; Protein processing in endoplasmic reticulum (ko04141)	[A]	RNA processing and modification	DnaJ protein ERDJ2A [Capsicum annuum]
Capana00g000324	0.216729	0.23924	0.08397	0	0.043528	0.261431	0	0	0	0	0	0	0	0	0	0	0	0.07743	Molecular Function: nucleotide binding (GO:0000166);; Molecular Function: molecular_function (GO:0003674);; Molecular Function: binding (GO:0005488);; Cellular Component: cellular_component (GO:0005575);; Cellular Component: cell (GO:0005623);; Cellular Component: plasma membrane (GO:0005886);; Molecular Function: drug binding (GO:0008144);; Cellular Component: membrane (GO:0016020);; Molecular F…	--	--	--	--	PREDICTED: universal stress protein A-like protein [Capsicum annuum]
Capana00g000325	9.82453	11.8596	9.36766	7.85863	5.65595	6.64628	7.74839	12.3502	11.2588	7.53197	8.96985	11.3709	9.60183	9.32581	6.77987	7.25783	13.929	9.05618	Molecular Function: molecular_function (GO:0003674);; Molecular Function: binding (GO:0005488);; Molecular Function: protein binding (GO:0005515);; Cellular Component: cellular_component (GO:0005575);; Cellular Component: intracellular (GO:0005622);; Cellular Component: cell (GO:0005623);; Cellular Component: cytoplasm (GO:0005737);; Cellular Component: endosome (GO:0005768);; Cellular Component:…	K12200|1.5e-142|sot:102601117|K12200 programmed cell death 6-interacting protein | (RefSeq) ALG-2 interacting protein X	Endocytosis (ko04144)	[R]	General function prediction only	putative nuclear pore complex protein Nup98-Nup96-like [Capsicum annuum]
Capana00g000330	0	0	0	0	0	0	0	0	0	0	0	0	0	0	0	0	0	0	Biological Process: oxidation-reduction process (GO:0055114);;	K00008|1.1e-79|cann:107874232|K00008 L-iditol 2-dehydrogenase [EC:1.1.1.14] | (RefSeq) sorbitol dehydrogenase	Pentose and glucuronate interconversions (ko00040);; Fructose and mannose metabolism (ko00051)	[Q]	Secondary metabolites biosynthesis, transport and catabolism	putative D-xylulose reductase A [Capsicum annuum]
Capana00g000332	21.4266	25.6707	25.3575	15.9611	16.4443	16.7722	30.2813	36.329	30.2073	45.9164	51.8288	47.8191	23.098	23.7093	27.2365	36.5263	34.1625	38.2794	Molecular Function: fructose-bisphosphate aldolase activity (GO:0004332);; Biological Process: glycolytic process (GO:0006096);;	K01623|9.2e-198|cann:107852345|K01623 fructose-bisphosphate aldolase, class I [EC:4.1.2.13] | (RefSeq) fructose-bisphosphate aldolase cytoplasmic isozyme-like	Glycolysis / Gluconeogenesis (ko00010);; Pentose phosphate pathway (ko00030);; Fructose and mannose metabolism (ko00051);; Carbon fixation in photosynthetic organisms (ko00710);; Carbon metabolism (ko01200);; Biosynthesis of amino acids (ko01230)	[G]	Carbohydrate transport and metabolism	PREDICTED: fructose-bisphosphate aldolase cytoplasmic isozyme-like, partial [Capsicum annuum]
Capana00g000333	7.00793	9.60614	8.8357	11.7742	7.94611	8.45623	13.6538	15.6279	15.8945	14.9472	18.6289	19.3074	14.1887	13.1537	16.2596	14.1604	22.7538	14.5715	Molecular Function: kinase activity (GO:0016301);; Biological Process: phosphatidylinositol phosphorylation (GO:0046854);; Biological Process: phosphatidylinositol-mediated signaling (GO:0048015);;	K00888|1.0e-118|cann:107855633|K00888 phosphatidylinositol 4-kinase A [EC:2.7.1.67] | (RefSeq) phosphatidylinositol 4-kinase alpha 1-like	Inositol phosphate metabolism (ko00562);; Phosphatidylinositol signaling system (ko04070)	[T]	Signal transduction mechanisms	PREDICTED: phosphatidylinositol 4-kinase alpha 2-like, partial [Capsicum annuum]
Capana00g000334	1.59148	0.899754	1.74484	1.19769	0.602741	1.11836	10.9046	15.6676	7.79884	6.45604	13.5997	2.39391	13.3969	5.68981	32.0389	6.92507	3.38286	6.77801	Molecular Function: lactoylglutathione lyase activity (GO:0004462);; Molecular Function: metal ion binding (GO:0046872);;	--	--	--	--	PREDICTED: virulence protein STM3117-like [Capsicum annuum]
Capana00g000335	0	0	0	0	0	0	0	0	0	0	0	0	0	0	0	0	0	0	Molecular Function: DNA binding (GO:0003677);; Cellular Component: mitochondrial respiratory chain complex III (GO:0005750);; Biological Process: mitochondrial electron transport, ubiquinol to cytochrome c (GO:0006122);;	--	--	--	--	hypothetical protein FXO37_17246 [Capsicum annuum]
Capana00g000336	0	0	0	0	0	0	0	0	0	0	0	0	0	0	0	0	0	0	--	--	--	--	--	hypothetical protein FXO37_29084 [Capsicum annuum]
Capana00g000337	9.82268	28.2951	5.71921	9.02859	6.89655	6.04197	5.24326	7.74667	4.17168	3.25986	4.96188	2.76808	19.9871	3.322	9.81401	3.56932	20.2524	7.71086	--	--	--	--	--	hypothetical protein DVH24_026859 [Malus domestica]
Capana00g000338	10.5972	12.4911	11.9617	15.8583	12.2683	12.6259	14.671	16.2104	17.2874	17.2582	16.8371	16.0944	15.4735	14.7687	13.7216	18.9746	16.7118	16.8764	Biological Process: chromatin remodeling (GO:0006338);; Cellular Component: Ino80 complex (GO:0031011);;	K11666|1.9e-292|cann:107856039|K11666 INO80 complex subunit B | (RefSeq) uncharacterized LOC107856039	--	--	--	PREDICTED: uncharacterized protein LOC107856039 [Capsicum annuum]
Capana00g000339	5.13495	7.52057	7.42441	6.25802	5.15539	4.3014	11.684	10.5936	11.5929	10.6618	9.80778	8.20922	9.9932	7.28799	8.78185	9.69415	12.3352	12.8474	Molecular Function: transcription factor activity, sequence-specific DNA binding (GO:0003700);; Cellular Component: nucleus (GO:0005634);; Molecular Function: zinc ion binding (GO:0008270);; Cellular Component: integral component of membrane (GO:0016021);;	K15683|6.2e-95|cann:107873289|K15683 NF-X1-type zinc finger protein NFXL1 | (RefSeq) NF-X1-type zinc finger protein NFXL2	--	[K]	Transcription	PREDICTED: NF-X1-type zinc finger protein NFXL2 [Capsicum annuum]
Capana00g000340	0	0	0	0	0	0.134415	0	0	0	0	0	0	0	0	0	0	0	0	Molecular Function: structural constituent of ribosome (GO:0003735);; Cellular Component: ribosome (GO:0005840);; Biological Process: translation (GO:0006412);;	K02881|1.7e-32|sly:101268800|K02881 large subunit ribosomal protein L18 | (RefSeq) uncharacterized protein LOC101268800	Ribosome (ko03010)	[O]	Posttranslational modification, protein turnover, chaperones	putative UMP/CMP kinase-like [Capsicum annuum]
Capana00g000341	14.9183	24.4913	4.53875	8.05436	8.52184	7.05428	3.89064	6.70443	3.0002	3.58417	5.08516	2.94382	15.2256	2.24403	10.5088	3.60162	15.0519	6.83567	--	--	--	--	--	Protein TAR1 [Capsicum baccatum]
Capana00g000342	0	0	0	0	0	0	0	0	0.010132	0	0.004882	0	0	0	0	0	0	0	--	--	--	--	--	hypothetical protein T459_35468 [Capsicum annuum]
Capana00g000343	0	0	0	0	0	0	0	0	0	0	0	0	0	0	0	0	0	0	--	--	--	--	--	--
Capana00g000346	0.658563	0.376858	0.519495	0.792747	0.675073	0.73822	0.213775	0.164537	0.457673	0.561212	2.52288	1.5606	1.17526	0.760431	0.444516	2.62498	6.52086	4.51567	Molecular Function: solute:proton antiporter activity (GO:0015299);; Cellular Component: integral component of membrane (GO:0016021);;	--	--	[P]	Inorganic ion transport and metabolism	PREDICTED: sodium/hydrogen exchanger 7-like, partial [Capsicum annuum]
Capana00g000347	6.62005	6.82095	5.98619	8.04059	6.25554	6.12069	10.851	14.4941	10.2539	19.9681	18.6727	20.0395	16.2997	9.36186	4.75131	9.88192	12.1315	14.0116	--	--	--	--	--	PREDICTED: tropomyosin-like [Capsicum annuum]
Capana00g000348	0	0	0.050076	0.162088	0.040235	0.095928	0	0	0.183908	0.717971	0.460965	0.70338	0.128948	0.123119	0.226284	0.646611	1.1711	1.88345	Biological Process: protein import into nucleus (GO:0006606);;	K20222|2.7e-243|cann:107852058|K20222 importin-5 | (RefSeq) importin-5-like	--	[YU]	Nuclear structure;; Intracellular trafficking, secretion, and vesicular transport	PREDICTED: importin-5-like, partial [Capsicum annuum]
Capana00g000349	0	0	0	0	0	0	0	0	0	0	0	0	0	0	0	0	0	0	Molecular Function: oxidoreductase activity, acting on single donors with incorporation of molecular oxygen, incorporation of two atoms of oxygen (GO:0016702);; Molecular Function: metal ion binding (GO:0046872);;	K00465|4.0e-27|dcr:108213415|K00465 carotenoid 9,10(9',10')-cleavage dioxygenase 1 [EC:1.13.11.-] | (RefSeq) carotenoid 9,10(9',10')-cleavage dioxygenase 1-like isoform X1	--	--	--	PREDICTED: carotenoid 9,10(9',10')-cleavage dioxygenase 1-like, partial [Capsicum annuum]
Capana00g000351	0.146365	0.047359	0.054167	0.006444	0.059534	0.068043	0	0.095541	0.033452	0.057423	0	0.003741	0	0.158516	0.09494	0	0.266387	0.184914	Molecular Function: zinc ion binding (GO:0008270);;	K03798|2.0e-17|vvi:100266289|K03798 cell division protease FtsH [EC:3.4.24.-] | (RefSeq) ATP-dependent zinc metalloprotease FTSH 6, chloroplastic	--	[R]	General function prediction only	PREDICTED: pentatricopeptide repeat-containing protein At1g04840-like, partial [Capsicum annuum]
Capana00g000353	5.96169	7.88655	6.81842	4.21657	4.60735	2.71638	12.089	10.8796	12.6548	10.67	16.0529	14.7732	12.8596	7.81995	7.35254	15.5947	16.8874	17.8122	Molecular Function: poly(ADP-ribose) glycohydrolase activity (GO:0004649);; Biological Process: carbohydrate metabolic process (GO:0005975);;	K07759|3.9e-110|sly:101251564|K07759 poly(ADP-ribose) glycohydrolase [EC:3.2.1.143] | (RefSeq) poly(ADP-ribose) glycohydrolase 1-like isoform X1	--	[T]	Signal transduction mechanisms	PREDICTED: poly(ADP-ribose) glycohydrolase 1-like [Capsicum annuum]
Capana00g000354	0	0	0	0	0	0	0	0	0	0	0	0	0	0	0	0	0	0	--	--	--	--	--	PREDICTED: uncharacterized protein LOC107854125 isoform X1 [Capsicum annuum]
Capana00g000355	0.568113	0.501173	0.563882	0.584424	0.707555	0.649595	0.191711	0.336594	0.382402	0.170992	0.213672	0.379286	0.103624	0.56829	0.420832	0.534374	0.864139	0.208729	--	--	--	[R]	General function prediction only	hypothetical protein FXO37_23387, partial [Capsicum annuum]
Capana00g000356	0	0	0	0	0	0	0	0	0	0	0	0.117729	0	0	0	0	0	0	Molecular Function: oxidoreductase activity (GO:0016491);; Molecular Function: metal ion binding (GO:0046872);;	K14975|2.0e-42|psom:113311621|K14975 codeine 3-O-demethylase [EC:1.14.11.32] | (RefSeq) codeine O-demethylase	Isoquinoline alkaloid biosynthesis (ko00950)	[QR]	Secondary metabolites biosynthesis, transport and catabolism;; General function prediction only	beta-amyrin synthase [Capsicum annuum]
Capana00g000357	7.03885	8.97425	8.33381	13.6773	12.3434	13.7834	6.69662	7.41922	8.54513	8.79516	7.76296	6.64258	10.6797	9.86235	8.0304	8.23757	11.3197	7.98325	--	--	--	--	--	PREDICTED: protein KAKU4 [Capsicum annuum]
Capana00g000358	0	0	0	0	0	0	0.007545	0.008881	0	0	0	0	0	0.093174	0	0	0	0	Cellular Component: integral component of membrane (GO:0016021);;	K10664|3.4e-15|cqi:110706648|K10664 E3 ubiquitin-protein ligase ATL6/9/15/31/42/55 [EC:2.3.2.27] | (RefSeq) E3 ubiquitin-protein ligase ATL9-like	--	[O]	Posttranslational modification, protein turnover, chaperones	PREDICTED: putative RING-H2 finger protein ATL71 [Capsicum annuum]
Capana00g000359	44.0713	123.651	28.0891	40.8665	26.7127	24.0545	24.0856	37.9478	20.2328	16.8178	21.2341	14.5576	108.97	17.2046	49.5994	17.1045	109.255	41.7861	--	--	--	--	--	hypothetical protein DVH24_026859 [Malus domestica]
Capana00g000360	0	0	0	0	0	0	0	0	0	0	0	0	0	0	0	0	0	0	--	--	--	--	--	hypothetical protein FXO37_36687 [Capsicum annuum]
Capana00g000362	4.94405	7.84991	5.47156	6.22371	4.428	6.99773	3.38955	5.95662	5.59659	5.81903	5.63259	6.18757	7.46886	5.71267	4.42509	7.16238	12.9998	6.43107	Molecular Function: ligase activity (GO:0016874);;	K22755|1.1e-178|cann:107852194|K22755 E3 UFM1-protein ligase 1 [EC:2.3.2.-] | (RefSeq) E3 UFM1-protein ligase 1 homolog	--	[S]	Function unknown	E3 UFM1-protein ligase 1 -like protein [Capsicum annuum]
Capana00g000363	0.031631	0	0	0	0.033378	0.005162	0.01888	0	0	0	0	0	0	0.023297	0	0	0	0	Molecular Function: nutrient reservoir activity (GO:0045735);;	--	--	--	--	hypothetical protein FXO37_32519 [Capsicum annuum]
Capana00g000364	0	0	0	0	0	0	0	0	0	0	0	0	0	0	0	0	0	0	--	--	--	--	--	uncharacterized protein LOC101262998 [Solanum lycopersicum]
Capana00g000365	0	0	0	0	0	0	0.088681	0	0	0	0	0	0	0	0	0	0	0	--	--	--	--	--	hypothetical protein FXO37_35604 [Capsicum annuum]
Capana00g000367	10.6519	13.3539	10.2069	9.02553	6.73562	7.71191	15.0475	15.992	18.14	19.7303	17.3389	17.5044	14.8446	11.1841	13.407	21.4793	19.7218	29.6183	Molecular Function: GTPase activity (GO:0003924);; Molecular Function: GTP binding (GO:0005525);;	K07910|7.3e-70|cann:107853084|K07910 Ras-related protein Rab-18 | (RefSeq) ras-related protein RABC2a-like	--	[R]	General function prediction only	Ras-related protein RABC2a [Capsicum annuum]
Capana00g000368	1.90664	2.23874	1.47471	1.77737	1.7395	1.48873	2.32279	2.63376	3.28167	2.89103	3.91532	5.18722	2.08965	3.73959	1.45397	5.28486	6.92802	4.11569	Cellular Component: cellular_component (GO:0005575);; Cellular Component: intracellular (GO:0005622);; Cellular Component: cell (GO:0005623);; Cellular Component: cytoplasm (GO:0005737);; Cellular Component: endoplasmic reticulum (GO:0005783);; Biological Process: response to stress (GO:0006950);; Biological Process: defense response (GO:0006952);; Biological Process: biological_process (GO:00081…	K13459|7.0e-15|ghi:107902903|K13459 disease resistance protein RPS2 | (RefSeq) disease resistance protein At4g27190-like isoform X1	Plant-pathogen interaction (ko04626)	[S]	Function unknown	PREDICTED: BAG-associated GRAM protein 1-like, partial [Capsicum annuum]
Capana00g000369	0	0	0	0	0	0	0	0	0	0	0	0	0	0	0	0	0	0	Molecular Function: cytochrome-c oxidase activity (GO:0004129);; Cellular Component: mitochondrial inner membrane (GO:0005743);; Biological Process: oxidative phosphorylation (GO:0006119);; Biological Process: aerobic respiration (GO:0009060);; Cellular Component: integral component of membrane (GO:0016021);; Molecular Function: heme binding (GO:0020037);; Cellular Component: respiratory chain co…	K02256|2.1e-191|bpg:BathyMg00110|K02256 cytochrome c oxidase subunit 1 [EC:7.1.1.9] | (RefSeq) cox1; cytochrome c oxidase subunit 1	Oxidative phosphorylation (ko00190)	[C]	Energy production and conversion	cytochrome c oxidase subunit 1 [Ustilago maydis]
Capana00g000371	0	0	0	0	0	0	0	0	0	0	0	0	0	0	0	0	0	0	Molecular Function: cysteine-type peptidase activity (GO:0008234);;	--	--	--	--	PREDICTED: uncharacterized protein LOC107844156 [Capsicum annuum]
Capana00g000372	10.7036	16.6902	16.7974	14.3584	10.2755	10.4779	9.98751	15.6744	12.7969	19.2883	16.0293	18.6957	14.1679	14.7683	9.33391	14.1314	22.6807	16.6113	Molecular Function: protein serine/threonine kinase activity (GO:0004674);; Molecular Function: ATP binding (GO:0005524);; Cellular Component: integral component of membrane (GO:0016021);; Molecular Function: carbohydrate binding (GO:0030246);; Biological Process: recognition of pollen (GO:0048544);;	K03327|2.3e-14|cic:CICLE_v10018703mg|K03327 multidrug resistance protein, MATE family | (RefSeq) hypothetical protein	--	--	--	PREDICTED: G-type lectin S-receptor-like serine/threonine-protein kinase At2g19130 [Capsicum annuum]
Capana00g000373	9.80907	14.444	11.7755	14.0243	11.1821	9.27515	15.0282	21.3062	18.1	24.5928	22.8225	29.2222	23.6138	20.694	22.0839	20.4699	18.5039	26.1635	Cellular Component: spindle (GO:0005819);; Cellular Component: microtubule (GO:0005874);; Biological Process: activation of protein kinase activity (GO:0032147);; Biological Process: regulation of mitotic spindle organization (GO:0060236);;	K16812|2.8e-53|cann:107844127|K16812 targeting protein for Xklp2 | (RefSeq) protein TPX2-like	--	--	--	Protein TPX2 [Capsicum annuum]
Capana00g000374	0	0	0	0	0	0	0	0	0	0	0	0	0.047044	0	0	0	0	0	Molecular Function: lanosterol synthase activity (GO:0000250);; Cellular Component: lipid droplet (GO:0005811);; Biological Process: triterpenoid biosynthetic process (GO:0016104);; Molecular Function: beta-amyrin synthase activity (GO:0042300);;	K15813|7.7e-245|nau:109226503|K15813 beta-amyrin synthase [EC:5.4.99.39] | (RefSeq) beta-amyrin synthase isoform X1	Sesquiterpenoid and triterpenoid biosynthesis (ko00909)	[I]	Lipid transport and metabolism	Beta-amyrin synthase [Capsicum annuum]
Capana00g000375	0.408039	0.495996	1.52641	1.66525	1.20052	0.827566	0.933643	1.40225	1.58718	4.03127	4.49595	2.5019	3.42673	2.01765	2.40602	3.38714	1.90308	3.29704	Cellular Component: cellular_component (GO:0005575);; Cellular Component: cell (GO:0005623);; Cellular Component: plasma membrane (GO:0005886);; Biological Process: cellular protein modification process (GO:0006464);; Biological Process: nitrogen compound metabolic process (GO:0006807);; Biological Process: biological_process (GO:0008150);; Biological Process: metabolic process (GO:0008152);; Bio…	--	--	--	--	PREDICTED: root phototropism protein 3-like isoform X1 [Capsicum annuum]
Capana00g000376	0.148641	0.118371	0.181147	0.233487	0.191573	0.059063	0.139659	0.516057	0.275458	0.927566	0.733378	0.55695	0.339127	0.392295	0.367289	0.246082	0.415656	0.409446	Molecular Function: potassium ion transmembrane transporter activity (GO:0015079);; Cellular Component: integral component of membrane (GO:0016021);;	K03549|0.0e+00|cann:107853482|K03549 KUP system potassium uptake protein | (RefSeq) potassium transporter 4-like	--	--	--	PREDICTED: potassium transporter 4-like isoform X1 [Capsicum annuum]
Capana00g000377	0	0	0	0	0	0	0	0	0	0	0	0	0	0	0	0	0	0	Cellular Component: mitochondrion (GO:0005739);;	--	--	--	--	hypothetical protein [Capsicum annuum]
Capana00g000378	1.63915	6.34992	1.55432	1.82229	1.14371	1.24724	1.50696	1.55766	0.905972	1.06715	1.19054	0.997388	4.09908	1.20317	2.45122	1.07232	5.43908	1.77911	--	--	--	--	--	hypothetical protein BC332_33982 [Capsicum chinense]
Capana00g000379	0	0	0	0	0	0	0	0	0	0	0.001085	0	0	0	0	0	0	0	--	--	--	--	--	--
Capana00g000380	17.9538	27.6735	4.7656	6.70697	10.6499	10.1109	2.35376	5.19302	2.20492	3.1538	3.95158	3.61647	14.7794	2.12645	8.33727	2.67564	13.0072	7.09213	--	--	--	--	--	hypothetical protein T459_35432 [Capsicum annuum]
Capana00g000383	1.87821	3.69782	0.724731	1.12466	1.18292	1.25353	0.526305	0.928797	0.477812	0.565853	0.531394	0.367811	2.61886	0.312043	1.29452	0.594614	2.25201	0.901373	--	--	--	--	--	hypothetical protein FXO38_36437, partial [Capsicum annuum]
Capana00g000385	8.2051	11.3952	2.03049	2.7479	4.86568	4.24926	1.15719	2.52027	0.979872	1.61901	1.88114	1.61216	6.51539	0.828526	3.74404	1.46714	5.8333	2.84957	--	--	--	--	--	hypothetical protein T459_35432 [Capsicum annuum]
Capana00g000386	0	0	0	0	0	0	0	0	0	0	0	0	0	0	0.000363	0	0	0.005619	--	--	--	--	--	--
Capana00g000388	2.4894	1.81523	1.0941	1.44067	2.1937	1.80931	1.28978	1.15948	0.599048	1.80919	2.13692	1.38189	1.7724	2.60481	2.83045	1.61826	1.19238	0.741169	Molecular Function: RNA polymerase II transcription factor activity, sequence-specific DNA binding (GO:0000981);; Molecular Function: core promoter proximal region sequence-specific DNA binding (GO:0000987);; Cellular Component: nucleus (GO:0005634);; Biological Process: positive regulation of transcription from RNA polymerase II promoter (GO:0045944);; Molecular Function: protein dimerization ac…	K09264|2.8e-10|cic:CICLE_v10032927mg|K09264 MADS-box transcription factor, plant | (RefSeq) hypothetical protein	--	[K]	Transcription	hypothetical protein BC332_28419 [Capsicum chinense]
Capana00g000389	0.0192	0.015853	0	0	0.010911	0.023881	0	0	0	0	0.080901	0	0	0	0	0	0	0	Molecular Function: DNA binding (GO:0003677);; Molecular Function: transcription factor activity, sequence-specific DNA binding (GO:0003700);; Cellular Component: nucleus (GO:0005634);;	K09286|4.1e-24|dcr:108218154|K09286 EREBP-like factor | (RefSeq) ethylene-responsive transcription factor LEP	--	--	--	PREDICTED: ethylene-responsive transcription factor ESR1-like [Capsicum annuum]
Capana00g000390	12.3214	17.4419	16.2604	17.3087	12.1729	11.39	13.0424	16.0741	17.113	22.6557	23.4129	15.7202	15.5557	18.8656	17.789	24.8437	24.9724	20.0605	Molecular Function: RNA binding (GO:0003723);; Cellular Component: cytoplasm (GO:0005737);; Biological Process: intracellular distribution of mitochondria (GO:0048312);;	K03255|1.5e-203|cann:107852591|K03255 protein TIF31 | (RefSeq) clustered mitochondria protein-like	--	[R]	General function prediction only	PREDICTED: clustered mitochondria protein-like isoform X1 [Capsicum annuum]
Capana00g000391	0.318046	0	0.034215	0.058751	0.047739	0.126768	0.105392	0.073116	0	0.185203	0	0	0	0	0.158855	0.240075	0.219065	0.160862	--	--	--	--	--	PREDICTED: uncharacterized protein LOC107853108 [Capsicum annuum]
Capana00g000392	0.14743	0.114752	0.279194	0.507204	0.101442	0.167969	0	0	0	0	0.053067	0	0	0	0	0	0	0	Cellular Component: integral component of membrane (GO:0016021);;	--	--	--	--	putative glycosyltransferase-like [Capsicum annuum]
Capana00g000393	0.027623	0	0	0.115621	0	0	0	0	0	0	0	0.056284	0	0	0	0	0	0	Molecular Function: serine-type endopeptidase activity (GO:0004252);;	--	--	--	--	hypothetical protein T459_02596 [Capsicum annuum]
Capana00g000395	5.17446	4.63266	2.52896	8.27294	10.4959	3.64507	14.8129	7.99428	9.16742	21.6028	26.6442	14.9517	8.35788	13.4018	20.1121	6.70592	4.73589	4.58125	Molecular Function: protein serine/threonine kinase activity (GO:0004674);; Molecular Function: ATP binding (GO:0005524);; Cellular Component: integral component of membrane (GO:0016021);;	K13436|1.5e-28|thj:104802299|K13436 pto-interacting protein 1 [EC:2.7.11.1] | (RefSeq) PTI1-like tyrosine-protein kinase 3 isoform X1	Plant-pathogen interaction (ko04626)	[T]	Signal transduction mechanisms	Serine/threonine-protein kinase [Capsicum annuum]
Capana00g000396	31.1239	31.6671	30.0583	31.3435	30.8593	28.2658	30.8046	33.9129	31.9064	36.5088	32.5636	33.6226	28.1925	31.9189	28.6468	30.7813	35.5806	38.6829	--	--	--	--	--	PREDICTED: uncharacterized protein LOC107851569 [Capsicum annuum]
Capana00g000397	4.80856	4.44496	3.53434	6.74826	7.28433	4.3506	30.7125	38.2918	15.7261	31.9404	25.8949	32.6828	17.1583	19.7493	21.2319	2.80523	6.27071	5.08457	Biological Process: lipid metabolic process (GO:0006629);; Molecular Function: fatty-acyl-CoA reductase (alcohol-forming) activity (GO:0080019);;	K13356|2.2e-247|cann:107875646|K13356 alcohol-forming fatty acyl-CoA reductase [EC:1.2.1.84] | (RefSeq) fatty acyl-CoA reductase 3-like	Cutin, suberine and wax biosynthesis (ko00073);; Peroxisome (ko04146)	[I]	Lipid transport and metabolism	PREDICTED: fatty acyl-CoA reductase 3-like isoform X1 [Capsicum annuum]
Capana00g000398	4.24119	1.74043	3.08866	2.69102	5.52855	3.63885	2.80158	0.480398	2.15498	1.8025	2.48757	1.39279	1.17561	1.46749	2.59856	2.64865	1.22241	3.19558	Biological Process: RNA 5'-end processing (GO:0000966);; Biological Process: tRNA 5'-leader removal (GO:0001682);; Molecular Function: molecular_function (GO:0003674);; Molecular Function: catalytic activity (GO:0003824);; Molecular Function: nuclease activity (GO:0004518);; Molecular Function: endonuclease activity (GO:0004519);; Molecular Function: endoribonuclease activity (GO:0004521);; Molec…	K18213|1.3e-54|cann:107875645|K18213 proteinaceous RNase P [EC:3.1.26.5] | (RefSeq) proteinaceous RNase P 2-like	RNA transport (ko03013)	--	--	PREDICTED: proteinaceous RNase P 2-like [Capsicum annuum]
Capana00g000399	0.585939	0.339284	0.576275	0.725543	0.13491	0.475625	0.855428	0.176423	0.110215	1.05817	0.920603	0.031635	0.210862	0.338906	0.140559	0.417989	0.903314	0.395023	Cellular Component: nucleus (GO:0005634);; Biological Process: regulation of transcription, DNA-templated (GO:0006355);; Biological Process: histone exchange (GO:0043486);;	K11664|4.0e-113|cann:107855716|K11664 vacuolar protein sorting-associated protein 72 | (RefSeq) SWR1 complex subunit 2-like	--	[R]	General function prediction only	SWR1 complex subunit 2 [Capsicum annuum]
Capana00g000400	2.98746	2.22749	2.28461	3.49141	2.59262	3.60177	4.21707	3.39909	5.11747	6.08738	8.68733	11.8605	6.85089	8.27472	7.23911	22.7088	15.2424	15.9413	Molecular Function: 2-isopropylmalate synthase activity (GO:0003852);; Biological Process: leucine biosynthetic process (GO:0009098);;	K01649|4.8e-87|cann:107851945|K01649 2-isopropylmalate synthase [EC:2.3.3.13] | (RefSeq) 2-isopropylmalate synthase A	Valine, leucine and isoleucine biosynthesis (ko00290);; Pyruvate metabolism (ko00620);; 2-Oxocarboxylic acid metabolism (ko01210);; Biosynthesis of amino acids (ko01230)	[E]	Amino acid transport and metabolism	PREDICTED: 2-isopropylmalate synthase A [Capsicum annuum]
Capana00g000401	0.965983	1.22783	1.13058	1.11122	1.93427	2.19917	3.14291	2.58979	2.27331	1.2109	3.23616	2.1189	2.07404	0.768688	3.72192	0.837478	3.32778	2.58168	Molecular Function: AT DNA binding (GO:0003680);; Cellular Component: nucleus (GO:0005634);;	--	--	--	--	hypothetical protein FXO37_29550 [Capsicum annuum]
Capana00g000402	0	0	0	0	0	0	0	0	0	0	0	0	0	0	0	0	0	0	Biological Process: oxidation-reduction process (GO:0055114);;	K00008|1.8e-82|cann:107874232|K00008 L-iditol 2-dehydrogenase [EC:1.1.1.14] | (RefSeq) sorbitol dehydrogenase	Pentose and glucuronate interconversions (ko00040);; Fructose and mannose metabolism (ko00051)	[Q]	Secondary metabolites biosynthesis, transport and catabolism	putative D-xylulose reductase A [Capsicum annuum]
Capana00g000405	6.14986	13.4758	11.2353	9.727	5.81567	6.88055	9.11356	9.72017	9.38948	6.17264	5.20022	5.94074	7.5524	7.01878	5.00872	8.65602	12.7939	9.62551	Biological Process: response to acid chemical (GO:0001101);; Molecular Function: molecular_function (GO:0003674);; Molecular Function: transcription factor activity, sequence-specific DNA binding (GO:0003700);; Cellular Component: cellular_component (GO:0005575);; Cellular Component: intracellular (GO:0005622);; Cellular Component: cell (GO:0005623);; Cellular Component: nucleus (GO:0005634);; Bi…	K14494|2.8e-16|pop:18106830|K14494 DELLA protein | (RefSeq) uncharacterized protein LOC18106830	Plant hormone signal transduction (ko04075)	--	--	PREDICTED: protein NLP7-like isoform X1 [Capsicum annuum]
Capana00g000406	76.1568	94.1667	100.901	89.8837	75.5534	77.5941	116.984	95.64	122.254	115.122	105.574	129.996	96.4336	108.392	98.9548	102.586	137.39	128.274	--	--	--	--	--	--
Capana00g000407	3.84884	4.77522	1.83413	2.13515	3.02044	2.72536	1.53105	1.64361	1.01139	0.970334	1.21738	1.23229	4.90775	1.46804	3.03973	1.04284	4.19655	2.08817	--	--	--	--	--	hypothetical protein BC332_33780 [Capsicum chinense]
Capana00g000408	0	0	0	0	0	0	0	0	0	0	0	0	0	0	0	0	0	0	--	--	--	--	--	hypothetical protein FXO38_30073 [Capsicum annuum]
Capana00g000410	0.098167	0.257384	0.191232	0.286056	0.132973	0.158816	0	0.205581	0.085321	0.076564	0.163384	0	0.078912	0.076145	0.074007	0.207889	0.147216	0.043894	Molecular Function: DNA binding (GO:0003677);; Molecular Function: DNA-directed 5'-3' RNA polymerase activity (GO:0003899);; Biological Process: transcription, DNA-templated (GO:0006351);; Molecular Function: zinc ion binding (GO:0008270);; Cellular Component: chloroplast (GO:0009507);;	K03046|0.0e+00|cann:13540194|K03046 DNA-directed RNA polymerase subunit beta' [EC:2.7.7.6] | (RefSeq) rpoC2, C329_p078; RNA polymerase beta'' subunit	RNA polymerase (ko03020)	--	--	hypothetical protein [Capsicum annuum var. glabriusculum]
Capana00g000412	0	0	0	0	0	0	0	0	0	0	0	0	0	0	0	0	0.098406	0	Molecular Function: protein serine/threonine kinase activity (GO:0004674);; Molecular Function: ATP binding (GO:0005524);;	K13412|4.4e-161|cann:107854315|K13412 calcium-dependent protein kinase [EC:2.7.11.1] | (RefSeq) calcium-dependent protein kinase 17-like	Plant-pathogen interaction (ko04626)	[T]	Signal transduction mechanisms	PREDICTED: calcium-dependent protein kinase 17-like, partial [Capsicum annuum]
Capana00g000413	0.630606	0.717239	1.04049	0.806966	0.310175	0.519126	1.18314	2.06885	0.954658	1.6892	1.91491	1.88359	1.74634	1.7103	1.11067	1.74269	1.47477	1.34162	Molecular Function: ubiquitin-protein transferase activity (GO:0004842);;	K11971|1.8e-147|cann:107856582|K11971 E3 ubiquitin-protein ligase RNF14 [EC:2.3.2.31] | (RefSeq) E3 ubiquitin-protein ligase RNF14-like	--	[O]	Posttranslational modification, protein turnover, chaperones	PREDICTED: E3 ubiquitin-protein ligase RNF14-like [Capsicum annuum]
Capana00g000414	0.305631	0.544055	0.260094	0.203196	0.179497	0.076591	0.200858	0.184205	0.230932	0.073432	0.043276	0.0758	0.19306	0.132287	0.115017	0.17433	0.279936	0.09317	Molecular Function: ATP binding (GO:0005524);; Cellular Component: chloroplast thylakoid membrane (GO:0009535);; Biological Process: ATP synthesis coupled proton transport (GO:0015986);; Cellular Component: proton-transporting ATP synthase complex, catalytic core F(1) (GO:0045261);; Molecular Function: proton-transporting ATP synthase activity, rotational mechanism (GO:0046933);;	K02112|2.2e-277|cann:13540225|K02112 F-type H+/Na+-transporting ATPase subunit beta [EC:7.1.2.2 7.2.2.1] | (RefSeq) atpB, C329_p061; ATP synthase CF1 beta subunit	Oxidative phosphorylation (ko00190);; Photosynthesis (ko00195)	[C]	Energy production and conversion	ATP synthase CF1 beta subunit [Capsicum annuum]
Capana00g000416	0	0	0	0	0	0	0	0	0	0	0.099366	0	0	0	0	0	0	0.081607	--	--	--	--	--	hypothetical protein FXO37_31488 [Capsicum annuum]
Capana00g000418	7.90391	7.1666	7.23907	6.2361	7.55869	8.1434	14.2338	12.8957	13.7606	21.4107	23.6255	22.829	12.144	12.6503	17.0561	32.9753	13.1099	25.0911	Cellular Component: Golgi membrane (GO:0000139);; Biological Process: intracellular protein transport (GO:0006886);; Biological Process: vesicle fusion with Golgi apparatus (GO:0048280);;	--	--	[U]	Intracellular trafficking, secretion, and vesicular transport	Golgin candidate 6 [Capsicum annuum]
Capana00g000419	0	0	0	0	0	0	0	0	0	0	0	0	0	0	0	0	0	0	Molecular Function: protein serine/threonine kinase activity (GO:0004674);; Molecular Function: ATP binding (GO:0005524);; Cellular Component: integral component of membrane (GO:0016021);; Biological Process: recognition of pollen (GO:0048544);;	--	--	--	--	PREDICTED: G-type lectin S-receptor-like serine/threonine-protein kinase At1g11330 isoform X1 [Solanum tuberosum]
Capana00g000421	0	0.010447	0.025381	0	0	0	0.035472	0	0.035068	0	0	0	0	0	0	0	0	0	--	--	--	--	--	hypothetical protein BC332_34292 [Capsicum chinense]
Capana00g000422	0	0	0	0	0	0	0	0	0	0	0	0	0	0	0	0	0	0	--	--	--	--	--	hypothetical protein BC332_33780 [Capsicum chinense]
Capana00g000423	9.48065	26.1059	6.3154	8.32176	5.79433	4.87385	5.30894	7.70922	3.98186	3.18722	4.19755	2.69664	21.059	2.71081	9.88273	3.48398	19.6311	7.38354	--	--	--	--	--	hypothetical protein DVH24_026859 [Malus domestica]
Capana00g000424	0	0	0	0	0	0	0	0	0	0	0	0	0	0	0	0	0	0	Molecular Function: O-methyltransferase activity (GO:0008171);; Biological Process: methylation (GO:0032259);; Molecular Function: protein dimerization activity (GO:0046983);;	K16040|2.3e-113|nau:109216978|K16040 trans-resveratrol di-O-methyltransferase [EC:2.1.1.240] | (RefSeq) trans-resveratrol di-O-methyltransferase-like	Stilbenoid, diarylheptanoid and gingerol biosynthesis (ko00945)	[R]	General function prediction only	putative trans-resveratrol di-O-methyltransferase-like [Capsicum annuum]
Capana00g000426	10.4972	9.79275	8.02829	10.0568	9.17635	9.20322	9.24992	11.3207	9.34041	8.59988	10.4189	10.8009	10.8328	8.30694	11.3101	8.71384	9.93794	10.3528	Cellular Component: nucleosome (GO:0000786);; Molecular Function: double-stranded telomeric DNA binding (GO:0003691);; Cellular Component: nucleolus (GO:0005730);; Biological Process: nucleosome assembly (GO:0006334);; Biological Process: regulation of transcription from RNA polymerase II promoter (GO:0006357);; Molecular Function: activating transcription factor binding (GO:0033613);; Cellular C…	K09422|2.0e-132|cann:107857117|K09422 transcription factor MYB, plant | (RefSeq) telomere repeat-binding factor 1-like	--	--	--	PREDICTED: telomere repeat-binding factor 1-like isoform X2 [Capsicum annuum]
Capana00g000427	0	0	0	0	0	0	0	0	0	0	0	0	0	0	0	0	0	0	--	--	--	--	--	hypothetical protein T459_07627 [Capsicum annuum]
Capana00g000428	33.3007	18.2963	21.4539	25.8696	26.8127	22.2482	34.887	24.5408	20.748	43.5479	45.6356	64.5138	47.6903	57.1533	100.444	39.8489	25.309	39.5482	Cellular Component: nucleosome (GO:0000786);; Molecular Function: DNA binding (GO:0003677);; Cellular Component: nucleus (GO:0005634);; Molecular Function: protein heterodimerization activity (GO:0046982);;	K11251|3.5e-74|cann:107856188|K11251 histone H2A | (RefSeq) histone H2A	--	[B]	Chromatin structure and dynamics	PREDICTED: histone H2A [Capsicum annuum]
Capana00g000429	2.31599	1.90581	2.88741	1.59569	1.4844	1.5007	1.9171	3.73642	2.91096	8.27179	7.04455	7.23656	2.60314	1.81725	2.78707	10.8037	13.1248	11.7706	Molecular Function: transcription factor activity, sequence-specific DNA binding (GO:0003700);; Cellular Component: nucleus (GO:0005634);; Molecular Function: sequence-specific DNA binding (GO:0043565);;	K13423|1.3e-09|bna:106452319|K13423 WRKY transcription factor 25 | (RefSeq) probable WRKY transcription factor 25	MAPK signaling pathway - plant (ko04016);; Plant-pathogen interaction (ko04626)	--	--	PREDICTED: probable WRKY transcription factor 75 [Capsicum annuum]
Capana00g000430	51.3306	64.9524	57.947	49.55	33.7312	40.8679	82.8598	83.256	89.3124	111.179	106.095	122.333	79.4699	62.3334	91.4807	151.168	83.1119	137.867	Cellular Component: integral component of membrane (GO:0016021);;	--	--	[TR]	Signal transduction mechanisms;; General function prediction only	PREDICTED: transmembrane protein 56-B-like [Capsicum annuum]
Capana00g000431	0	0.121448	0	0	0	0.044977	0	0	0	0	0	0	0	0	0	0	0.096828	0	--	--	--	--	--	hypothetical protein T459_17412 [Capsicum annuum]
Capana00g000433	0.52774	0.48256	0.355893	0.307349	0.401987	0.132283	0.136187	0.575165	0.620841	2.40334	1.87898	1.93833	0.475383	1.20907	0.34943	3.18999	4.89571	4.52804	Molecular Function: ADP binding (GO:0043531);;	K13457|9.3e-44|zju:107414247|K13457 disease resistance protein RPM1 | (RefSeq) disease resistance protein RPM1-like	Plant-pathogen interaction (ko04626)	[T]	Signal transduction mechanisms	hypothetical protein T459_07655 [Capsicum annuum]
Capana00g000434	2.82234	3.43343	5.39696	5.49687	3.78067	3.02446	3.83191	0.931025	3.79783	4.16165	3.38098	1.82286	6.05358	1.92729	1.95734	4.13823	2.83681	1.37732	Molecular Function: peptidyl-prolyl cis-trans isomerase activity (GO:0003755);;	K09571|7.0e-164|cann:107856264|K09571 FK506-binding protein 4/5 [EC:5.2.1.8] | (RefSeq) peptidyl-prolyl cis-trans isomerase FKBP65-like	--	[O]	Posttranslational modification, protein turnover, chaperones	FK506-binding protein 1, partial [Capsicum annuum]
Capana00g000435	0.972582	1.71039	0.638316	1.39872	0.638338	1.15035	0.712633	0.443058	1.60125	2.48527	3.66592	3.72684	0.660803	1.29963	1.56626	1.53116	0.785956	1.12236	Molecular Function: ATP binding (GO:0005524);; Cellular Component: integral component of membrane (GO:0016021);; Molecular Function: cation-transporting ATPase activity (GO:0019829);; Biological Process: metal ion transport (GO:0030001);; Molecular Function: metal ion binding (GO:0046872);;	K01534|5.6e-243|cann:107854209|K01534 Zn2+/Cd2+-exporting ATPase [EC:7.2.2.12 7.2.2.21] | (RefSeq) cadmium/zinc-transporting ATPase HMA3-like	--	[P]	Inorganic ion transport and metabolism	PREDICTED: cadmium/zinc-transporting ATPase HMA3-like [Capsicum annuum]
Capana00g000436	1.55035	1.39251	1.30545	1.52288	1.46561	1.19325	1.87323	1.20618	1.78042	1.94175	1.49246	2.47225	2.20429	2.19	1.72599	1.6482	1.20228	1.73597	Biological Process: reproduction (GO:0000003);; Molecular Function: regulatory region nucleic acid binding (GO:0001067);; Biological Process: developmental process involved in reproduction (GO:0003006);; Molecular Function: molecular_function (GO:0003674);; Molecular Function: nucleic acid binding (GO:0003676);; Molecular Function: DNA binding (GO:0003677);; Molecular Function: transcription fact…	--	--	[P]	Inorganic ion transport and metabolism	PREDICTED: protein tesmin/TSO1-like CXC 2 [Capsicum annuum]
Capana00g000437	4.97685	8.69781	8.13051	9.55939	6.39712	7.41355	6.96713	7.20877	7.08204	8.67206	8.87848	9.46118	7.62543	8.22695	7.69364	10.1491	8.77707	9.62255	Molecular Function: DNA binding (GO:0003677);; Molecular Function: helicase activity (GO:0004386);; Molecular Function: ATP binding (GO:0005524);; Biological Process: DNA repair (GO:0006281);; Biological Process: chromatin remodeling (GO:0006338);; Biological Process: transcription, DNA-templated (GO:0006351);; Cellular Component: Ino80 complex (GO:0031011);;	K11665|1.3e-258|cann:107854858|K11665 DNA helicase INO80 [EC:3.6.4.12] | (RefSeq) DNA helicase INO80	--	[L]	Replication, recombination and repair	DNA helicase INO80 [Capsicum annuum]
Capana00g000438	0.470437	0.341499	0.260518	0.296948	0.276915	0.217244	0.126084	0.184872	0.271688	0.430451	0.155403	0.087495	0.210987	0.069711	0.456334	0.152027	0.503135	0.209603	Molecular Function: RNA binding (GO:0003723);; Molecular Function: structural constituent of ribosome (GO:0003735);; Cellular Component: mitochondrion (GO:0005739);; Cellular Component: ribosome (GO:0005840);; Biological Process: translation (GO:0006412);;	K02982|8.7e-238|cann:19989169|K02982 small subunit ribosomal protein S3 | (RefSeq) rps3, KY47_p013; ribosomal protein S3	Ribosome (ko03010)	--	--	ribosomal protein S3 [Capsicum annuum]
Capana00g000440	0	0	0	0	0	0	0	0	0	0	0	0	0	0	0	0	0	0	Molecular Function: cysteine-type peptidase activity (GO:0008234);;	--	--	--	--	hypothetical protein CQW23_31075 [Capsicum baccatum]
Capana00g000441	3.85443	1.13883	0.337045	3.56575	3.48103	0.865886	8.48204	5.05454	5.01598	6.52858	9.43597	7.24038	11.048	10.3346	16.3484	2.76637	0.861103	4.68288	--	K14297|2.6e-18|zma:103652516|K14297 nuclear pore complex protein Nup98-Nup96 | (RefSeq) LOW QUALITY PROTEIN: nuclear pore complex protein NUP96-like	RNA transport (ko03013)	--	--	PREDICTED: thaumatin-like protein [Capsicum annuum]
Capana00g000442	5.70581	12.3377	8.3172	12.0195	7.79238	8.72767	4.55804	4.50677	4.62447	6.93025	5.77107	4.00311	5.61791	6.22975	2.82781	4.36991	7.91964	2.19678	Cellular Component: THO complex (GO:0000347);; Biological Process: mRNA processing (GO:0006397);; Biological Process: mRNA export from nucleus (GO:0006406);;	K12879|4.0e-37|sot:102606042|K12879 THO complex subunit 2 | (RefSeq) THO complex subunit 2	RNA transport (ko03013);; Spliceosome (ko03040)	[K]	Transcription	hypothetical protein FXO38_11331 [Capsicum annuum]
Capana00g000443	1.94029	1.89719	1.95842	1.8959	1.89102	2.04254	2.33556	3.06426	2.56304	3.43226	2.84515	2.57754	3.15146	2.30431	2.10842	3.08122	2.83094	0.792561	Cellular Component: integral component of membrane (GO:0016021);;	--	--	--	--	hypothetical protein BC332_34298 [Capsicum chinense]
Capana00g000444	0	0.132476	0	0	0	0	0	0	0	0	0	0	0	0.100384	0.212988	0	0	0	Molecular Function: solute:proton antiporter activity (GO:0015299);; Cellular Component: integral component of membrane (GO:0016021);;	--	--	[P]	Inorganic ion transport and metabolism	Cation/H(+) antiporter 18 [Capsicum annuum]
Capana00g000445	2.54598	1.71167	2.48811	2.45713	2.59046	2.34916	2.02329	2.5117	1.79299	5.73477	3.80112	4.63561	4.13994	3.67562	2.18008	3.44457	5.7894	3.76223	Cellular Component: nucleus (GO:0005634);; Cellular Component: endoplasmic reticulum (GO:0005783);; Cellular Component: integral component of membrane (GO:0016021);;	--	--	--	--	hypothetical protein T459_28190 [Capsicum annuum]
Capana00g000446	0.701634	1.71108	1.75388	1.69762	0.892915	0.865346	0.851212	1.39399	1.37735	4.09679	4.36616	3.88922	1.02251	1.20118	1.57163	5.15164	10.7139	7.04492	Biological Process: L-arabinose metabolic process (GO:0046373);; Molecular Function: alpha-L-arabinofuranosidase activity (GO:0046556);;	K09955|5.9e-206|cann:107854038|K09955 uncharacterized protein | (RefSeq) uncharacterized LOC107854038	--	--	--	PREDICTED: uncharacterized protein LOC107854038 [Capsicum annuum]
Capana00g000447	0.344243	0.500523	0.389008	0.276909	0.162762	0.238338	0.265821	0.277955	0.120268	0.192706	0.250466	0.142369	0.179443	0.237877	0.351321	0.060115	0.321672	0.056168	Molecular Function: iron ion binding (GO:0005506);; Molecular Function: electron carrier activity (GO:0009055);; Cellular Component: chloroplast thylakoid membrane (GO:0009535);; Biological Process: photosynthesis (GO:0015979);; Molecular Function: heme binding (GO:0020037);; Cellular Component: integral component of thylakoid membrane (GO:0031361);;	K02634|2.5e-178|cann:107858750|K02634 apocytochrome f | (RefSeq) cytochrome f-like	Photosynthesis (ko00195)	--	--	PREDICTED: cytochrome f-like [Capsicum annuum]
Capana00g000449	5.21203	7.49995	4.56298	8.43665	6.76405	5.89578	10.5705	10.4361	8.29618	13.1371	11.5777	14.8726	8.76268	9.17267	9.81648	9.53336	8.74799	9.40154	Molecular Function: protein kinase activity (GO:0004672);; Molecular Function: calcium ion binding (GO:0005509);; Molecular Function: ATP binding (GO:0005524);; Cellular Component: integral component of membrane (GO:0016021);; Molecular Function: polysaccharide binding (GO:0030247);;	K23544|2.0e-74|brp:103842861|K23544 serine incorporator 1/3 | (RefSeq) serine incorporator 3	--	--	--	PREDICTED: LOW QUALITY PROTEIN: wall-associated receptor kinase-like 6 [Capsicum annuum]
Capana00g000450	0.189013	0.298352	0.018916	0.112686	0.282519	0.120803	0.01565	0.101042	0	0	0.146922	0	0.045352	0	0.049071	0	0.088903	0	Biological Process: photosynthetic electron transport in photosystem II (GO:0009772);; Cellular Component: integral component of membrane (GO:0016021);; Molecular Function: electron transporter, transferring electrons within the cyclic electron transport pathway of photosynthesis activity (GO:0045156);;	K02706|3.1e-60|aly:32283168|K02706 photosystem II P680 reaction center D2 protein [EC:1.10.3.9] | (RefSeq) psbD, B9N47_pgp079; photosystem II protein D2	Photosynthesis (ko00195)	--	--	putative photosystem II [Medicago truncatula]
Capana00g000451	17.1779	19.1705	11.6166	17.1006	15.1165	14.2945	24.6411	24.8859	19.9549	13.1582	16.3471	12.3276	16.7828	13.7988	17.1833	7.30234	9.92264	10.229	Molecular Function: methyltransferase activity (GO:0008168);;	K05929|8.3e-47|cann:107854150|K05929 phosphoethanolamine N-methyltransferase [EC:2.1.1.103] | (RefSeq) phosphomethylethanolamine N-methyltransferase-like	Glycerophospholipid metabolism (ko00564)	[IR]	Lipid transport and metabolism;; General function prediction only	Phosphoethanolamine N-methyltransferase, partial [Capsicum annuum]
Capana00g000452	37.549	39.9071	38.3663	30.7177	30.7557	27.8181	106.865	98.4073	95.5816	94.1977	100.033	92.121	89.4986	65.1438	91.7596	91.7653	57.73	92.7754	Molecular Function: protein kinase activity (GO:0004672);; Molecular Function: ATP binding (GO:0005524);;	K08287|1.0e-176|cann:107852573|K08287 dual-specificity kinase [EC:2.7.12.1] | (RefSeq) serine/threonine-protein kinase AFC2-like	--	[T]	Signal transduction mechanisms	PREDICTED: serine/threonine-protein kinase AFC2-like [Capsicum annuum]
Capana00g000453	409.178	303.522	405.615	350.766	391.392	342.891	178.97	165.801	164.49	105.275	88.0824	132.614	269.216	330.54	306.078	156.032	125.268	112.808	Cellular Component: mitochondrion (GO:0005739);; Cellular Component: glycine cleavage complex (GO:0005960);; Biological Process: glycine decarboxylation via glycine cleavage system (GO:0019464);;	K02437|1.2e-55|cann:107854965|K02437 glycine cleavage system H protein | (RefSeq) glycine cleavage system H protein, mitochondrial-like	Glycine, serine and threonine metabolism (ko00260);; Glyoxylate and dicarboxylate metabolism (ko00630);; Carbon metabolism (ko01200)	[E]	Amino acid transport and metabolism	PREDICTED: glycine cleavage system H protein, mitochondrial-like [Capsicum annuum]
Capana00g000454	0	0	0.001605	0	0	0	0	0	0	0	0	0	0	0	0	0.087959	0	0	Biological Process: defense response (GO:0006952);; Molecular Function: ADP binding (GO:0043531);;	K13457|1.3e-107|sot:102584726|K13457 disease resistance protein RPM1 | (RefSeq) disease resistance protein RPM1-like	Plant-pathogen interaction (ko04626)	[T]	Signal transduction mechanisms	hypothetical protein T459_02380 [Capsicum annuum]
Capana00g000455	111.307	93.9265	100.684	86.598	77.0973	73.9874	54.6015	71.5166	53.7222	93.0955	101.834	89.1807	51.4504	49.9064	53.8269	76.9102	72.7964	87.919	Molecular Function: protein binding (GO:0005515);; Biological Process: multicellular organism development (GO:0007275);; Biological Process: regulation of mitotic cell cycle (GO:0007346);; Biological Process: biological_process (GO:0008150);; Biological Process: genetic transfer (GO:0009292);; Biological Process: DNA mediated transformation (GO:0009294);; Biological Process: cellular process (GO:…	K11684|2.3e-55|adu:107479554|K11684 bromodomain-containing factor 1 | (RefSeq) transcription factor GTE4 isoform X1	--	[K]	Transcription	PREDICTED: transcription factor GTE7-like [Capsicum annuum]
Capana00g000456	0	0	0	0	0	0	0	0	0	0	0	0	0	0	0	0	0	0	Biological Process: response to hypoxia (GO:0001666);; Biological Process: activation of innate immune response (GO:0002218);; Biological Process: activation of immune response (GO:0002253);; Biological Process: immune system process (GO:0002376);; Biological Process: regulation of immune system process (GO:0002682);; Biological Process: positive regulation of immune system process (GO:0002684);;…	--	--	--	--	hypothetical protein FXO37_21237 [Capsicum annuum]
Capana00g000458	3.9899	4.99633	4.91915	2.52443	1.4283	1.27642	0.92428	2.42866	1.83762	2.45994	1.2651	1.2192	2.57902	2.01327	0.812015	0.818072	1.89199	1.87875	Cellular Component: integral component of membrane (GO:0016021);;	K13466|2.1e-20|cic:CICLE_v10007014mg|K13466 EIX receptor 1/2 | (RefSeq) hypothetical protein	Plant-pathogen interaction (ko04626)	[R]	General function prediction only	hypothetical protein T459_22308 [Capsicum annuum]
Capana00g000459	8.07513	13.4006	10.1431	8.23856	5.22787	5.08723	11.7527	15.8811	11.6305	14.5282	10.9245	12.4295	10.8853	12.0397	8.70669	10.73	16.3935	12.6414	Molecular Function: molecular_function (GO:0003674);; Molecular Function: binding (GO:0005488);; Molecular Function: protein binding (GO:0005515);; Cellular Component: cellular_component (GO:0005575);; Cellular Component: intracellular (GO:0005622);; Cellular Component: cell (GO:0005623);; Cellular Component: cytoplasm (GO:0005737);; Cellular Component: endosome (GO:0005768);; Cellular Component:…	K12200|3.0e-238|cann:107852792|K12200 programmed cell death 6-interacting protein | (RefSeq) ALG-2 interacting protein X-like	Endocytosis (ko04144)	[R]	General function prediction only	PREDICTED: ALG-2 interacting protein X-like, partial [Capsicum annuum]
Capana00g000462	0	0	0	0	0	0	0	0	0	0	0	0	0	0	0	0	0	0	--	--	--	--	--	hypothetical protein [Ammopiptanthus mongolicus]
Capana00g000463	1.65936	2.00572	1.93461	2.03512	1.89085	1.84824	1.49367	1.75303	1.25857	2.10773	1.55364	1.39781	2.02205	1.61075	1.44714	1.32433	1.50605	1.39995	Molecular Function: DNA binding (GO:0003677);; Cellular Component: nucleus (GO:0005634);;	--	--	--	--	PREDICTED: uncharacterized protein LOC107856270 [Capsicum annuum]
Capana00g000465	30.5655	13.9808	6.60649	14.1272	19.1202	10.9968	31.0249	19.4099	20.6807	51.8847	52.9459	56.1188	36.3939	55.5265	103.737	10.8794	5.78836	13.0794	--	K12173|2.1e-26|gmx:100794341|K12173 BRCA1-A complex subunit BRE | (RefSeq) BRISC and BRCA1-A complex member 2	Homologous recombination (ko03440)	--	--	PREDICTED: osmotin-like protein [Capsicum annuum]
Capana00g000466	0.735211	1.77838	1.28275	0.613175	0.967546	0.218014	0.253463	0.498283	0.525831	1.22964	0.76975	1.86302	0.43787	0.221203	0.3644	4.15419	5.46143	3.19635	Cellular Component: integral component of membrane (GO:0016021);;	K16224|3.5e-51|boe:106304564|K16224 senescence-induced receptor-like serine/threonine-protein kinase | (RefSeq) senescence-induced receptor-like serine/threonine-protein kinase	MAPK signaling pathway - plant (ko04016);; Plant-pathogen interaction (ko04626)	--	--	hypothetical protein T459_28234 [Capsicum annuum]
Capana00g000467	0	0	0	0	0	0.111686	0	1.02502	0.634835	0.360272	1.23495	0	1.04818	0.263229	0.439415	0.598512	1.35292	0.570806	--	K08740|5.7e-39|sly:101263336|K08740 DNA mismatch repair protein MSH4 | (RefSeq) DNA mismatch repair protein MSH4 isoform X1	--	[L]	Replication, recombination and repair	DNA mismatch repair protein MSH4 [Capsicum chinense]
Capana00g000469	10.5245	10.309	6.29153	8.43089	11.6726	9.84966	9.2437	10.5074	9.40484	7.25975	9.8827	11.3531	4.35618	8.94959	8.59322	8.8322	10.2682	7.29355	Molecular Function: nucleotide binding (GO:0000166);; Biological Process: cellular amino acid metabolic process (GO:0006520);; Biological Process: cellular response to nitrogen starvation (GO:0006995);; Molecular Function: oxidoreductase activity, acting on the CH-NH2 group of donors, NAD or NADP as acceptor (GO:0016639);; Biological Process: response to nitrogen compound (GO:1901698);;	K00261|1.8e-176|cann:107852706|K00261 glutamate dehydrogenase (NAD(P)+) [EC:1.4.1.3] | (RefSeq) glutamate dehydrogenase	Arginine biosynthesis (ko00220);; Alanine, aspartate and glutamate metabolism (ko00250);; Nitrogen metabolism (ko00910);; Carbon metabolism (ko01200)	[E]	Amino acid transport and metabolism	PREDICTED: glutamate dehydrogenase [Capsicum annuum]
Capana00g000470	0.280689	0.948313	0.132388	0	1.59804	0.824276	0	0.314052	0	0.412072	0.111612	0.752527	0.119736	0.031526	0.017867	0	0	0.044596	Biological Process: pseudouridine synthesis (GO:0001522);; Molecular Function: RNA binding (GO:0003723);; Cellular Component: nucleolus (GO:0005730);; Biological Process: rRNA processing (GO:0006364);;	K11128|7.2e-53|cann:107844723|K11128 H/ACA ribonucleoprotein complex subunit 1 | (RefSeq) putative H/ACA ribonucleoprotein complex subunit 1-like protein 1	Ribosome biogenesis in eukaryotes (ko03008)	[J]	Translation, ribosomal structure and biogenesis	PREDICTED: putative H/ACA ribonucleoprotein complex subunit 1-like protein 1 [Capsicum annuum]
Capana00g000471	0	0	0	0	0	0	0	0	0	0	0	0	0	0	0	0	0	0	Molecular Function: cysteine-type peptidase activity (GO:0008234);;	--	--	--	--	hypothetical protein T459_27827 [Capsicum annuum]
Capana00g000472	1.88125	0.769316	1.10936	0.683492	0.600064	0.288561	6.00546	7.39466	4.52596	11.5758	13.767	8.3247	11.3085	9.60367	7.4789	3.94192	4.12886	5.58419	Cellular Component: cell wall (GO:0005618);; Molecular Function: manganese ion binding (GO:0030145);; Molecular Function: nutrient reservoir activity (GO:0045735);; Cellular Component: apoplast (GO:0048046);;	K00856|4.1e-12|lsv:111921461|K00856 adenosine kinase [EC:2.7.1.20] | (RefSeq) putative germin-like protein 9-2	Purine metabolism (ko00230)	--	--	PREDICTED: putative germin-like protein 9-2 [Capsicum annuum]
Capana00g000473	0.6968	0.49146	0.341666	0.396724	0.497435	0.250824	0.224156	0.415575	1.1282	0.291607	0.185815	0.232608	1.16051	0.887703	0.243048	0.099145	0.222086	0.084982	Cellular Component: integral component of membrane (GO:0016021);;	K14780|4.8e-109|dcr:108220614|K14780 ATP-dependent RNA helicase DHX37/DHR1 [EC:3.6.4.13] | (RefSeq) ATP-dependent RNA helicase DEAH13-like isoform X1	--	[G]	Carbohydrate transport and metabolism	PREDICTED: uncharacterized protein LOC107852454 isoform X1 [Capsicum annuum]
Capana00g000474	9.78346	8.33674	4.99926	6.85786	7.65673	3.86396	11.2313	13.4717	10.7125	7.8365	6.37385	7.7457	17.5828	15.4111	9.10096	3.20416	8.26899	2.94866	Molecular Function: serine-type endopeptidase activity (GO:0004252);;	--	--	--	--	PREDICTED: subtilisin-like protease SBT1.9 [Capsicum annuum]
Capana00g000475	0	0	0	0	0	0	0	0	0	0	0	0	0	0	0	0	0	0	--	--	--	--	--	hypothetical protein BC332_14461 [Capsicum chinense]
Capana00g000476	115.303	42.4379	8.82595	8.50653	57.2975	48.2909	6.99467	14.1327	5.90427	3.65019	3.57637	2.74423	32.0556	3.44771	9.97063	5.46607	19.7231	9.35276	--	--	--	--	--	hypothetical protein E3N88_40529 [Mikania micrantha]
Capana00g000477	88.424	109.25	18.0075	22.1415	43.2231	29.92	8.89292	24.9981	7.60351	2.90097	3.01126	2.88756	75.4781	4.90578	15.9245	3.3029	46.5787	12.666	--	--	--	--	--	hypothetical protein E3N88_38814 [Mikania micrantha]
Capana00g000479	0.022546	0.283735	0.271503	0.031277	0.368007	0	0.030474	0.895645	0.063442	0.72347	0.221616	2.28084	1.28461	0.863356	0.298286	1.26093	4.84828	4.16472	Cellular Component: integral component of membrane (GO:0016021);;	K13420|3.9e-31|cann:107868296|K13420 LRR receptor-like serine/threonine-protein kinase FLS2 [EC:2.7.11.1] | (RefSeq) probable LRR receptor-like serine/threonine-protein kinase At3g47570	MAPK signaling pathway - plant (ko04016);; Plant-pathogen interaction (ko04626)	--	--	hypothetical protein CQW23_09188 [Capsicum baccatum]
Capana00g000481	7.697	9.13265	13.0523	13.3632	10.3115	14.655	17.5383	18.4879	17.8567	28.8699	15.5603	20.6706	17.0999	17.2332	18.2343	25.5763	22.7168	15.196	Biological Process: defense response to bacterium (GO:0042742);;	--	--	--	--	PREDICTED: switch-associated protein 70 [Capsicum annuum]
Capana00g000482	0	0	0	0	0	0.080726	0	0	0	0	0	0	0	0	0	0	0	0	Molecular Function: cation transmembrane transporter activity (GO:0008324);; Cellular Component: integral component of membrane (GO:0016021);;	--	--	[P]	Inorganic ion transport and metabolism	PREDICTED: sodium transporter HKT1-like [Capsicum annuum]
Capana00g000483	4.64937	9.28559	7.70511	8.13434	5.44916	4.74721	3.96963	7.35187	5.60569	6.93665	5.57286	6.32911	4.44099	6.02717	3.4558	3.96684	8.24359	4.18786	Molecular Function: metal ion binding (GO:0046872);;	K11643|1.6e-06|mesc:110611608|K11643 chromodomain-helicase-DNA-binding protein 4 [EC:3.6.4.12] | (RefSeq) helicase protein MOM1	--	[BK]	Chromatin structure and dynamics;; Transcription	PREDICTED: DDT domain-containing protein PTM-like [Capsicum annuum]
Capana00g000484	0	0	0	0	0	0	0	0	0.066322	0	0	0	0	0	0	0	0	0	Molecular Function: protein kinase activity (GO:0004672);; Molecular Function: ATP binding (GO:0005524);; Molecular Function: carbohydrate binding (GO:0030246);;	K22133|2.8e-27|egr:104443802|K22133 oxalate---CoA ligase [EC:6.2.1.8] | (RefSeq) oxalate--CoA ligase	Glyoxylate and dicarboxylate metabolism (ko00630)	--	--	putative L-type lectin-domain containing receptor kinase S.5 [Capsicum annuum]
Capana00g000485	0	0.011679	0.015259	0.029585	0.05938	0.067092	0.031512	0	0.006272	0.00996	0	0.033558	0.275134	0.059351	0.098086	0.128805	0.019734	0	Molecular Function: protein kinase activity (GO:0004672);; Molecular Function: ATP binding (GO:0005524);; Cellular Component: integral component of membrane (GO:0016021);; Molecular Function: carbohydrate binding (GO:0030246);;	--	--	--	--	PREDICTED: probable L-type lectin-domain containing receptor kinase S.5 [Capsicum annuum]
Capana00g000486	6.09502	6.28283	8.02452	9.61563	6.84277	7.41114	5.67751	9.67382	10.7348	9.09642	8.67393	7.00572	8.65837	8.24536	9.3875	9.47802	7.71659	12.8156	--	--	--	--	--	hypothetical protein FXO37_13379 [Capsicum annuum]
Capana00g000487	2.84303	4.99133	4.77858	5.28898	4.14863	4.72065	4.34429	4.59529	5.08086	4.90037	6.30253	6.09803	6.18593	6.50022	5.46408	5.84671	5.987	6.04601	Molecular Function: RNA binding (GO:0003723);;	K01148|2.3e-40|egu:105051625|K01148 poly(A)-specific ribonuclease [EC:3.1.13.4] | (RefSeq) uncharacterized CRM domain-containing protein At3g25440, chloroplastic isoform X1	RNA degradation (ko03018)	[L]	Replication, recombination and repair	hypothetical protein T459_11324 [Capsicum annuum]
Capana00g000489	1.9847	4.92755	3.47088	4.37326	0	0	1.95254	2.65367	2.40242	3.49787	0	3.08788	3.84071	3.1152	2.12813	2.3628	4.02933	2.33591	Molecular Function: helicase activity (GO:0004386);; Molecular Function: ATP binding (GO:0005524);; Biological Process: DNA repair (GO:0006281);; Biological Process: chromatin remodeling (GO:0006338);; Biological Process: transcription, DNA-templated (GO:0006351);; Cellular Component: Ino80 complex (GO:0031011);;	K11654|1.9e-34|cann:107852057|K11654 SWI/SNF-related matrix-associated actin-dependent regulator of chromatin subfamily A member 5 [EC:3.6.4.-] | (RefSeq) DNA helicase INO80-like	--	[L]	Replication, recombination and repair	PREDICTED: DNA helicase INO80-like [Capsicum annuum]
Capana00g000490	6.0909	8.40869	7.30591	8.85356	6.54572	6.81257	8.51589	7.962	8.376	9.82382	10.8607	11.6871	8.40491	9.21468	8.17577	10.592	9.37103	11.6006	Molecular Function: helicase activity (GO:0004386);; Molecular Function: ATP binding (GO:0005524);; Biological Process: DNA repair (GO:0006281);; Biological Process: chromatin remodeling (GO:0006338);; Biological Process: transcription, DNA-templated (GO:0006351);; Cellular Component: Ino80 complex (GO:0031011);;	K11654|8.6e-168|cann:107852057|K11654 SWI/SNF-related matrix-associated actin-dependent regulator of chromatin subfamily A member 5 [EC:3.6.4.-] | (RefSeq) DNA helicase INO80-like	--	[L]	Replication, recombination and repair	DNA helicase INO80 [Capsicum annuum]
Capana00g000491	0	0	0	0	0	0	0	0	0	0	0	0	0	0	0	0	0	0	--	--	--	--	--	PREDICTED: uncharacterized protein LOC107854779 [Capsicum annuum]
Capana00g000492	0	0	0	0	0	0	0	0.632788	0	0.576102	0	0.173486	0	0	0.461866	0.402536	0	0.390462	Molecular Function: ATP binding (GO:0005524);; Biological Process: mismatch repair (GO:0006298);; Molecular Function: mismatched DNA binding (GO:0030983);;	K08740|6.7e-35|nta:107802422|K08740 DNA mismatch repair protein MSH4 | (RefSeq) DNA mismatch repair protein MSH4	--	[L]	Replication, recombination and repair	DNA mismatch repair protein MSH4 [Capsicum baccatum]
Capana00g000493	0	0	0	0	0	0	0	0	0	0	0.017687	0	0	0	0	0	0	0	Molecular Function: ADP binding (GO:0043531);;	--	--	--	--	putative cytochrome 86B1-like [Capsicum annuum]
Capana00g000494	0	0	0	0.008832	0	0	0	0	0	0	0	0	0	0	0	0	0	0	Molecular Function: ADP binding (GO:0043531);;	K13453|5.6e-14|sot:102596100|K13453 disease resistance protein | (RefSeq) putative late blight resistance protein homolog R1B-23	Plant-pathogen interaction (ko04626)	--	--	putative cytochrome 86B1-like [Capsicum annuum]
Capana00g000496	7.89672	9.90155	9.12692	6.48917	4.74561	5.73453	6.52738	7.46549	6.20932	9.13265	9.72095	8.16339	8.26485	6.85175	5.54403	8.45923	9.10513	8.18089	Biological Process: cell division (GO:0051301);;	--	--	[S]	Function unknown	PREDICTED: cell division cycle protein 123 homolog [Capsicum annuum]
Capana00g000498	0.324004	0.66202	1.08609	0.220743	0.227929	0.594597	3.94991	2.12563	3.93632	1.10611	1.25886	0.275229	1.28204	0.994464	0.816444	1.00768	0.344077	0.532329	--	--	--	--	--	putative F-box protein PP2-A15-like [Capsicum annuum]
Capana00g000499	0.787657	0.567411	0.836336	1.23595	0.416273	1.88561	0.382533	1.6303	1.98507	4.37857	4.4627	2.90291	2.43202	1.40851	2.50552	2.75882	1.39307	0.287178	--	K10592|1.3e-09|smo:SELMODRAFT_160088|K10592 E3 ubiquitin-protein ligase HUWE1 [EC:2.3.2.26] | (RefSeq) UPL1-1; ubiquitin-protein ligase, UPL1	Ubiquitin mediated proteolysis (ko04120)	[OK]	Posttranslational modification, protein turnover, chaperones;; Transcription	hypothetical protein BC332_01676 [Capsicum chinense]
Capana00g000500	42.7545	45.753	48.977	38.5557	35.4266	44.0477	54.8232	57.2906	59.063	106.887	130.082	124.528	61.831	56.1034	70.2914	164.033	80.9715	125.396	Molecular Function: phosphoprotein phosphatase activity (GO:0004721);; Molecular Function: metal ion binding (GO:0046872);;	K06269|3.4e-86|cann:107853425|K06269 serine/threonine-protein phosphatase PP1 catalytic subunit [EC:3.1.3.16] | (RefSeq) serine/threonine-protein phosphatase PP1 isozyme 3-like	mRNA surveillance pathway (ko03015)	[TR]	Signal transduction mechanisms;; General function prediction only	Serine/threonine-protein phosphatase PP1 isozyme 2 [Capsicum annuum]
Capana00g000501	0	0	0	0	0	0	0	0	0	0	0	0	0	0	0	0	0	0	Cellular Component: host cell nucleus (GO:0042025);;	K21777|2.5e-96|cann:107866796|K21777 G2/mitotic-specific cyclin-B, other | (RefSeq) G2/mitotic-specific cyclin-2	--	[D]	Cell cycle control, cell division, chromosome partitioning	Cyclin-B2-5 [Capsicum chinense]
Capana00g000503	85.6454	101.957	108.05	100.342	81.6651	93.9387	60.3325	58.0393	63.7933	38.769	41.7297	44.8345	64.5373	62.1432	51.4046	71.1208	57.9455	61.0386	Biological Process: chlorophyll catabolic process (GO:0015996);; Molecular Function: chlorophyllase activity (GO:0047746);;	K08099|3.1e-184|cann:107853614|K08099 chlorophyllase [EC:3.1.1.14] | (RefSeq) chlorophyllase-2, chloroplastic	Porphyrin and chlorophyll metabolism (ko00860)	--	--	PREDICTED: chlorophyllase-2, chloroplastic [Capsicum annuum]
Capana00g000504	0.079315	0.09549	0.047303	0.017145	0.066085	0.012089	0.057998	0.093848	0.003709	0.02249	0.026275	0	0.023064	0.008859	0.003817	0.07239	0.047196	0.1199	Cellular Component: mitochondrion (GO:0005739);; Molecular Function: NADH dehydrogenase (ubiquinone) activity (GO:0008137);; Cellular Component: integral component of membrane (GO:0016021);; Biological Process: ATP synthesis coupled electron transport (GO:0042773);;	K03883|5.6e-175|cann:19988965|K03883 NADH-ubiquinone oxidoreductase chain 5 [EC:7.1.1.2] | (RefSeq) nad5, KY47_p185; NADH dehydrogenase subunit 5	Oxidative phosphorylation (ko00190)	[C]	Energy production and conversion	NADH dehydrogenase subunit 5 [Capsicum annuum]
Capana00g000505	8.46918	2.8139	1.89195	4.92745	6.79366	5.03286	3.41386	2.2417	2.86988	1.07161	0.782655	2.44543	1.87445	2.98505	2.0907	0.520482	0.848466	1.16447	--	--	--	--	--	UDP-glucoronosyl/UDP-glucosyl transferase family protein [Capsicum annuum]
Capana00g000506	0.141715	0.500723	0.393955	0.423521	0.216415	0.241652	0.651962	0.448348	0.817327	0.990819	1.18056	0.847894	0.793994	0.93529	0.208884	0.206856	0.335178	0.064487	--	--	--	--	--	hypothetical protein FXO38_23444 [Capsicum annuum]
Capana00g000507	0.987225	0.913124	1.10812	0.326833	0.43133	0.228787	1.80683	2.71761	0.80654	10.9455	17.2573	20.7591	1.88979	0.805325	2.89114	37.2063	21.0606	41.0408	Molecular Function: oxidoreductase activity (GO:0016491);; Molecular Function: metal ion binding (GO:0046872);;	K05658|1.0e-79|cpep:111781709|K05658 ATP-binding cassette, subfamily B (MDR/TAP), member 1 [EC:7.6.2.2] | (RefSeq) uncharacterized protein LOC111781709	ABC transporters (ko02010)	[QR]	Secondary metabolites biosynthesis, transport and catabolism;; General function prediction only	PREDICTED: protein SRG1 [Capsicum annuum]
Capana00g000508	0.69891	0.495068	0.274277	0.475877	0.776034	0.2273	1.0125	1.77844	1.35147	5.32401	3.5996	4.00108	1.11364	0.996718	0.752998	7.53784	7.67466	9.62248	Molecular Function: ADP binding (GO:0043531);;	K13457|1.3e-58|qsu:111991885|K13457 disease resistance protein RPM1 | (RefSeq) putative disease resistance protein At1g50180	Plant-pathogen interaction (ko04626)	[T]	Signal transduction mechanisms	PREDICTED: probable disease resistance RPP8-like protein 2 [Capsicum annuum]
Capana00g000509	0	0	0	0	0	0	0	0	0	0	0	0	0	0	0	0	0	0	Molecular Function: ADP binding (GO:0043531);;	--	--	--	--	putative cytochrome 86B1-like [Capsicum annuum]
Capana00g000510	15.7862	19.9935	17.1617	15.969	13.9893	12.5673	17.2238	23.0766	20.717	27.9335	23.9936	20.2592	19.8304	19.4951	21.0936	25.1681	26.6212	23.2764	Molecular Function: CDP-diacylglycerol-inositol 3-phosphatidyltransferase activity (GO:0003881);; Biological Process: phospholipid biosynthetic process (GO:0008654);; Cellular Component: integral component of membrane (GO:0016021);;	K00999|8.4e-108|cann:107852074|K00999 CDP-diacylglycerol--inositol 3-phosphatidyltransferase [EC:2.7.8.11] | (RefSeq) probable CDP-diacylglycerol--inositol 3-phosphatidyltransferase 2	Inositol phosphate metabolism (ko00562);; Glycerophospholipid metabolism (ko00564);; Phosphatidylinositol signaling system (ko04070)	[I]	Lipid transport and metabolism	PREDICTED: probable CDP-diacylglycerol--inositol 3-phosphatidyltransferase 2 [Capsicum annuum]
Capana00g000511	14.4878	19.1438	14.4888	20.8928	15.7817	14.3124	11.3372	15.4294	15.6185	22.2869	19.3139	22.809	23.4872	18.1721	13.0318	21.6176	29.48	21.2949	Cellular Component: cis-Golgi network (GO:0005801);; Biological Process: intracellular protein transport (GO:0006886);; Cellular Component: membrane (GO:0016020);;	K20290|5.3e-115|cann:107853554|K20290 conserved oligomeric Golgi complex subunit 3 | (RefSeq) conserved oligomeric Golgi complex subunit 3-like	--	[U]	Intracellular trafficking, secretion, and vesicular transport	PREDICTED: conserved oligomeric Golgi complex subunit 3-like [Capsicum annuum]
Capana00g000512	0	0	0	0	0.076172	0.114411	0	0.498109	0	0	0.080263	0	0	0.175672	0	0	0	0.085883	--	--	--	--	--	hypothetical protein BC332_20548 [Capsicum chinense]
Capana00g000513	3.59125	5.32555	4.99263	5.154	3.76533	4.93299	10.4289	7.39422	11.4766	8.47653	10.035	11.8594	11.063	9.8002	10.5038	9.73612	10.2098	10.2299	Molecular Function: protein binding (GO:0005515);; Cellular Component: cellular_component (GO:0005575);; Cellular Component: intracellular (GO:0005622);; Cellular Component: cell (GO:0005623);; Cellular Component: cytoplasm (GO:0005737);; Biological Process: cellular ion homeostasis (GO:0006873);; Biological Process: regulation of pH (GO:0006885);; Biological Process: vacuolar acidification (GO:0…	--	--	[R]	General function prediction only	PREDICTED: dmX-like protein 1 [Capsicum annuum]
Capana00g000514	0	0	0	0	0	0	0	0	0	0	0	0	0	0	0	0	0	0	Molecular Function: protein dimerization activity (GO:0046983);;	K13422|2.7e-11|aly:9327063|K13422 transcription factor MYC2 | (RefSeq) transcription factor MYC2	MAPK signaling pathway - plant (ko04016);; Plant hormone signal transduction (ko04075)	--	--	PREDICTED: transcription factor bHLH91-like [Capsicum annuum]
Capana00g000515	0	0	0	0.190332	0	0	0	0	0	0	0	0	0	0.099461	0	0	0	0	Molecular Function: DNA binding (GO:0003677);; Cellular Component: nucleus (GO:0005634);;	--	--	--	--	PREDICTED: B3 domain-containing protein REM9-like isoform X1 [Capsicum annuum]
Capana00g000516	68.5254	96.3056	15.4273	19.8239	32.0971	23.4656	8.25629	23.2435	6.53527	2.417	3.19564	2.58843	69.1689	4.71215	14.7868	3.08296	43.2586	12.171	--	--	--	--	--	hypothetical protein E3N88_38814 [Mikania micrantha]
Capana00g000518	1.03062	0.72706	0.848754	0.671826	1.43424	0.415661	0.443125	0.132074	0.476905	0.784011	1.04487	0.785595	0.32052	0.878166	1.4747	1.03218	0.865323	1.22988	Cellular Component: mitochondrion (GO:0005739);;	--	--	--	--	hypothetical protein [Capsicum annuum]
Capana00g000519	1.29633	0.680747	1.38887	0.571132	0.573987	0	1.43083	0.794977	0	1.56387	2.25738	3.78905	1.06318	0	2.30792	1.75756	1.05686	1.68256	Cellular Component: mitochondrial proton-transporting ATP synthase complex, coupling factor F(o) (GO:0000276);; Molecular Function: molecular_function (GO:0003674);; Molecular Function: binding (GO:0005488);; Cellular Component: cellular_component (GO:0005575);; Cellular Component: intracellular (GO:0005622);; Cellular Component: cell (GO:0005623);; Cellular Component: cytoplasm (GO:0005737);; Ce…	--	--	--	--	hypothetical protein FXO38_36394 [Capsicum annuum]
Capana00g000520	9.69843	3.16757	5.33938	2.74488	6.87619	2.05113	10.6744	9.16561	10.2568	9.23264	12.9524	13.592	7.96727	5.24513	14.7176	9.24069	2.37996	7.98381	Cellular Component: mitochondrion (GO:0005739);;	--	--	--	--	hypothetical protein [Capsicum annuum]
Capana00g000521	0.077641	0.064698	0.05496	0.057307	0.05751	0	0.046086	0.057541	0.08201	0	0	0.262164	0	0	0.429639	0.496705	0.172597	0.152485	Molecular Function: pectinesterase activity (GO:0030599);; Biological Process: cell wall modification (GO:0042545);; Molecular Function: aspartyl esterase activity (GO:0045330);; Biological Process: pectin catabolic process (GO:0045490);;	K01051|1.9e-68|cann:107877459|K01051 pectinesterase [EC:3.1.1.11] | (RefSeq) probable pectinesterase 53	Pentose and glucuronate interconversions (ko00040)	--	--	PREDICTED: probable pectinesterase 53 [Capsicum annuum]
Capana00g000523	6.34351	9.08227	6.35674	4.48493	4.27091	5.39499	9.55268	8.20772	12.2797	13.3151	9.77339	12.4103	8.67723	6.00415	9.24603	13.388	11.7545	14.7468	Molecular Function: GTPase activity (GO:0003924);; Molecular Function: GTP binding (GO:0005525);;	K07910|1.7e-43|cann:107851951|K07910 Ras-related protein Rab-18 | (RefSeq) ras-related protein RABC2a-like	--	[R]	General function prediction only	PREDICTED: ras-related protein RABC2a-like [Capsicum annuum]
Capana00g000524	4.39378	3.78505	1.91528	3.23172	5.45336	4.36324	11.5368	8.50641	11.3805	26.8852	25.3595	20.1078	17.4419	18.9823	30.9112	10.5298	7.3316	9.93966	Biological Process: hydrotropism (GO:0010274);;	--	--	--	--	PREDICTED: protein MIZU-KUSSEI 1-like [Capsicum annuum]
Capana00g000525	0	0	0	0	0	0	0	0	0	0	0.036309	0	0	0.09337	0.028815	0	0	0	--	--	--	--	--	putative F-box/LRR-repeat protein-like [Capsicum annuum]
Capana00g000526	0	0	0	0	0	0.082796	0	0	0	0	0	0	0	0	0	0	0.143356	0.082002	Cellular Component: extracellular region (GO:0005576);; Cellular Component: cell wall (GO:0005618);; Biological Process: plant-type cell wall organization (GO:0009664);; Cellular Component: membrane (GO:0016020);;	K20628|8.4e-45|sot:102589863|K20628 expansin | (RefSeq) expansin-A8-like	--	--	--	PREDICTED: expansin-A7-like isoform X1 [Capsicum annuum]
Capana00g000529	0	0	0.006599	0	0	0	0.019849	0.001567	0.00505	0.045002	0.024643	0.000829	0.013117	0	0	0.007685	0.020545	0	--	--	--	--	--	hypothetical protein BC332_34292 [Capsicum chinense]
Capana00g000530	2.99548	8.52056	1.76023	2.33854	1.93694	1.74877	1.21014	2.11923	1.13553	0.947762	1.21502	0.884494	5.70109	1.00392	2.94788	0.868414	5.01636	2.11897	--	--	--	--	--	hypothetical protein BC332_33780 [Capsicum chinense]
Capana00g000532	58.42	60.1457	52.6355	41.8861	35.9043	38.7246	13.2822	11.8896	18.4368	1.93228	5.59797	4.85396	15.6803	14.7886	9.03613	2.76176	6.78361	2.60239	Molecular Function: antiporter activity (GO:0015297);; Cellular Component: integral component of membrane (GO:0016021);; Molecular Function: xenobiotic transporter activity (GO:0042910);;	K03327|1.5e-40|cann:107853646|K03327 multidrug resistance protein, MATE family | (RefSeq) protein DETOXIFICATION 16-like	--	[R]	General function prediction only	PREDICTED: protein DETOXIFICATION 16-like [Capsicum annuum]
Capana00g000533	82.1096	88.4679	94.2915	67.5743	48.9388	60.6643	33.3405	22.2509	38.0614	5.39469	11.1997	8.95812	33.1499	26.762	22.0798	11.2873	12.2597	9.16883	Molecular Function: antiporter activity (GO:0015297);; Cellular Component: integral component of membrane (GO:0016021);; Molecular Function: xenobiotic transporter activity (GO:0042910);;	K03327|5.6e-181|cann:107853646|K03327 multidrug resistance protein, MATE family | (RefSeq) protein DETOXIFICATION 16-like	--	[R]	General function prediction only	PREDICTED: protein DETOXIFICATION 16-like [Capsicum annuum]
Capana00g000534	0	0	0	0	0	0	0.041838	0	0.174016	0	0	0	0	0	0	0	0.226709	0	Cellular Component: integral component of membrane (GO:0016021);;	K10664|6.9e-16|lang:109345794|K10664 E3 ubiquitin-protein ligase ATL6/9/15/31/42/55 [EC:2.3.2.27] | (RefSeq) E3 ubiquitin-protein ligase ATL6-like	--	[O]	Posttranslational modification, protein turnover, chaperones	putative dnaJ protein -like protein isoform 1 [Capsicum annuum]
Capana00g000537	0	0	0	0	0	0	0	0	0	0	0	0	0.109573	0.078425	0	0	0	0.120074	Molecular Function: cysteine-type peptidase activity (GO:0008234);;	--	--	--	--	hypothetical protein FXO38_35520 [Capsicum annuum]
Capana00g000538	9.09647	15.9469	12.1035	19.8685	10.6613	12.7097	7.96688	10.1654	12.8249	17.1405	13.1835	13.1178	13.9842	18.0678	10.2147	14.0106	15.8395	14.1393	Molecular Function: calcium-dependent cysteine-type endopeptidase activity (GO:0004198);; Cellular Component: integral component of membrane (GO:0016021);;	--	--	[OT]	Posttranslational modification, protein turnover, chaperones;; Signal transduction mechanisms	Calpain-type cysteine protease DEK1 [Capsicum annuum]
Capana00g000539	16.2144	31.266	35.1311	26.9304	16.788	15.7584	21.3885	27.7731	21.6963	24.3196	24.4918	25.1564	20.6003	20.7732	17.0016	20.2236	27.7242	24.5624	Cellular Component: exocyst (GO:0000145);; Biological Process: exocytosis (GO:0006887);;	K19986|3.8e-196|sly:101264715|K19986 exocyst complex component 8 | (RefSeq) exocyst complex component EXO84A	--	[U]	Intracellular trafficking, secretion, and vesicular transport	Exocyst complex component EXO84A [Capsicum annuum]
Capana00g000541	20.3635	22.5411	17.5795	24.4148	18.3587	17.7606	20.887	24.5214	24.5445	25.4494	20.7728	21.8806	30.037	22.5849	19.5374	21.3726	40.5258	24.3748	Molecular Function: malate dehydrogenase (decarboxylating) (NAD+) activity (GO:0004471);; Molecular Function: metal ion binding (GO:0046872);; Molecular Function: NAD binding (GO:0051287);;	K00028|1.6e-70|cann:107848011|K00028 malate dehydrogenase (decarboxylating) [EC:1.1.1.39] | (RefSeq) NAD-dependent malic enzyme 62 kDa isoform, mitochondrial	Pyruvate metabolism (ko00620);; Carbon fixation in photosynthetic organisms (ko00710);; Carbon metabolism (ko01200)	[C]	Energy production and conversion	NAD-dependent malic enzyme 62 kDa isoform, mitochondrial [Capsicum baccatum]
Capana00g000544	0	0	0	0	0	0	0	0	0	0	0	0	0	0	0	0	0	0	Molecular Function: nutrient reservoir activity (GO:0045735);;	--	--	--	--	putative vicilin GC72-A-like [Capsicum annuum]
Capana00g000546	0	0	0	0	0	0	0	0	0	0	0	0	0	0	0	0	0	0	Molecular Function: cysteine-type peptidase activity (GO:0008234);;	K16302|4.8e-09|cann:107858016|K16302 metal transporter CNNM | (RefSeq) uncharacterized LOC107858016	--	--	--	hypothetical protein T459_05966 [Capsicum annuum]
Capana00g000548	0	0	0	0	0	0	0	0	0	0	0	0	0	0	0	0	0	0	Molecular Function: monooxygenase activity (GO:0004497);; Molecular Function: iron ion binding (GO:0005506);; Cellular Component: integral component of membrane (GO:0016021);; Molecular Function: oxidoreductase activity, acting on paired donors, with incorporation or reduction of molecular oxygen (GO:0016705);; Molecular Function: heme binding (GO:0020037);;	K23136|8.9e-47|ghi:107942681|K23136 fraxetin 5-hydroxylase [EC:1.14.14.164] | (RefSeq) cytochrome P450 82C4-like	--	[Q]	Secondary metabolites biosynthesis, transport and catabolism	putative isovaleryl-CoA dehydrogenase 1, mitochondrial-like [Capsicum annuum]
Capana00g000549	25.0732	42.7749	31.2704	45.4027	24.2681	23.0944	43.3461	27.3458	30.3825	46.6413	58.687	35.8198	27.5045	30.3569	42.3503	38.7063	31.5112	37.7614	Biological Process: nitrogen compound metabolic process (GO:0006807);;	K13566|3.6e-25|cann:107856117|K13566 omega-amidase [EC:3.5.1.3] | (RefSeq) omega-amidase, chloroplastic-like	Alanine, aspartate and glutamate metabolism (ko00250)	[E]	Amino acid transport and metabolism	Omega-amidase NIT2 [Capsicum chinense]
Capana00g000550	4.70802	5.35934	4.66004	6.04846	5.07724	3.51089	9.91451	15.3517	10.7034	7.37443	4.89762	5.21678	13.6834	13.2725	9.46404	5.74026	5.81394	4.84382	Molecular Function: protein binding (GO:0005515);;	K11838|7.6e-14|gmx:100337654|K11838 ubiquitin carboxyl-terminal hydrolase 7 [EC:3.4.19.12] | (RefSeq) ubiquitin carboxyl-terminal hydrolase 13 isoform X1	--	[DR]	Cell cycle control, cell division, chromosome partitioning;; General function prediction only	hypothetical protein T459_14211 [Capsicum annuum]
Capana00g000551	0	0	0	0.06866	0	0	0	0	0	0	0	0	0	0	0	0	0	0	Molecular Function: alpha-mannosidase activity (GO:0004559);; Molecular Function: protein kinase activity (GO:0004672);; Biological Process: mannose metabolic process (GO:0006013);;	K00924|9.3e-13|lang:109332003|K00924 kinase [EC:2.7.1.-] | (RefSeq) receptor protein kinase TMK1-like	--	--	--	hypothetical protein FXO37_29718 [Capsicum annuum]
Capana00g000552	0	0	0	0	0	0	0	0	0	0	0	0	0	0	0	0	0	0	Molecular Function: alpha-mannosidase activity (GO:0004559);; Biological Process: mannose metabolic process (GO:0006013);;	K01191|4.7e-40|cann:107875980|K01191 alpha-mannosidase [EC:3.2.1.24] | (RefSeq) alpha-mannosidase	Other glycan degradation (ko00511)	[G]	Carbohydrate transport and metabolism	PREDICTED: alpha-mannosidase-like [Capsicum annuum]
Capana00g000553	44.9181	32.6372	26.0341	21.6005	18.1093	14.6899	14.8169	18.4866	11.4062	5.49177	4.11996	5.22287	6.68042	7.35076	6.70508	2.32182	3.97755	6.41338	Molecular Function: oxidoreductase activity (GO:0016491);; Molecular Function: FAD binding (GO:0071949);;	K22395|1.6e-151|nau:109214673|K22395 cinnamyl-alcohol dehydrogenase [EC:1.1.1.195] | (RefSeq) berberine bridge enzyme-like 28	Phenylpropanoid biosynthesis (ko00940)	--	--	PREDICTED: reticuline oxidase-like protein [Capsicum annuum]
Capana00g000555	4.7463	8.36996	8.95724	7.23275	3.94349	5.28695	2.53662	3.98855	3.02368	3.9887	3.47944	4.18622	3.37323	4.15125	2.90804	2.78561	6.21284	2.65376	Cellular Component: integral component of membrane (GO:0016021);; Molecular Function: hydrolase activity (GO:0016787);;	--	--	--	--	PREDICTED: uncharacterized protein LOC107854929 [Capsicum annuum]
Capana00g000556	0	0	0	0	0	0	0	0	0	0	0	0	0	0	0	0	0	0	--	--	--	--	--	hypothetical protein FRX31_012358 [Thalictrum thalictroides]
Capana00g000557	0.265135	0	0	0.113653	0.425095	0.25769	0	0.120214	0.662556	0.471298	0.772295	0.900715	0.658573	0.432969	0.479958	0	0.887006	1.16294	Cellular Component: cellular_component (GO:0005575);; Cellular Component: intracellular (GO:0005622);; Cellular Component: cell (GO:0005623);; Cellular Component: cytoplasm (GO:0005737);; Cellular Component: cytosol (GO:0005829);; Cellular Component: cytoskeleton (GO:0005856);; Cellular Component: microtubule associated complex (GO:0005875);; Cellular Component: plasma membrane (GO:0005886);; Cel…	--	--	--	--	hypothetical protein T459_03886 [Capsicum annuum]
Capana00g000558	0.143603	0.093425	0.217577	0.117971	0.159554	0.105947	0.28608	0.262943	0.277625	0.587398	0.341809	0.434597	0.298388	0.139019	0.449224	0.276479	0.190639	0.286406	--	--	--	--	--	hypothetical protein T459_34173 [Capsicum annuum]
Capana00g000559	55.6414	56.5774	58.8277	36.7254	35.2384	32.47	70.0688	59.1178	75.5889	101.791	94.0098	96.2096	64.0099	55.6358	71.5158	80.5422	97.5642	90.4708	Cellular Component: proton-transporting two-sector ATPase complex, catalytic domain (GO:0033178);; Molecular Function: proton-transporting ATPase activity, rotational mechanism (GO:0046961);;	K02150|7.5e-120|cann:107854989|K02150 V-type H+-transporting ATPase subunit E | (RefSeq) V-type proton ATPase subunit E-like	Oxidative phosphorylation (ko00190);; Phagosome (ko04145)	[C]	Energy production and conversion	PREDICTED: V-type proton ATPase subunit E-like [Capsicum annuum]
Capana00g000560	0	0	0	0	0	0	0	0	0	0	0	0	0	0	0	0	0	0	--	--	--	--	--	PREDICTED: uncharacterized protein LOC107852070 [Capsicum annuum]
Capana00g000561	0	0	0	0	0.008554	0.035062	0	0	0	0.065997	0.069586	0	0	0	0.05474	0.053546	0	0.07542	Molecular Function: GTPase activity (GO:0003924);; Molecular Function: structural constituent of cytoskeleton (GO:0005200);; Molecular Function: GTP binding (GO:0005525);; Cellular Component: cytoplasm (GO:0005737);; Cellular Component: microtubule (GO:0005874);; Biological Process: microtubule-based process (GO:0007017);;	K07375|1.1e-261|cann:107854151|K07375 tubulin beta | (RefSeq) tubulin beta chain-like	Phagosome (ko04145)	[Z]	Cytoskeleton	PREDICTED: tubulin beta chain-like [Capsicum annuum]
Capana00g000562	22.2333	20.9893	14.253	16.8284	16.2485	15.0626	25.3136	24.2117	20.9358	17.7733	18.637	15.3956	16.5709	16.0902	23.1225	10.0823	7.51891	12.0138	Biological Process: reproduction (GO:0000003);; Molecular Function: phosphoethanolamine N-methyltransferase activity (GO:0000234);; Biological Process: cell morphogenesis (GO:0000902);; Biological Process: cell morphogenesis involved in differentiation (GO:0000904);; Biological Process: regulation of neurotransmitter levels (GO:0001505);; Biological Process: developmental process involved in repr…	K05929|2.2e-101|cann:107854150|K05929 phosphoethanolamine N-methyltransferase [EC:2.1.1.103] | (RefSeq) phosphomethylethanolamine N-methyltransferase-like	Glycerophospholipid metabolism (ko00564)	[IR]	Lipid transport and metabolism;; General function prediction only	Phosphoethanolamine N-methyltransferase, partial [Capsicum annuum]
Capana00g000563	0	0	0	0.053029	0.242523	0	0	0.165071	0	0	0	0	0	0	0	0.225552	0	0.31092	--	K13457|1.4e-09|nta:107775646|K13457 disease resistance protein RPM1 | (RefSeq) disease resistance protein RPM1-like	Plant-pathogen interaction (ko04626)	--	--	hypothetical protein FXO37_26944 [Capsicum annuum]
Capana00g000564	0.420565	0	0.185615	0.218472	0.090658	0.089418	0	0	0	1.33764	0.46197	0.710221	0	0.27564	0.14368	0.665947	0.607031	0.487904	Molecular Function: protein kinase activity (GO:0004672);; Molecular Function: ATP binding (GO:0005524);;	K13420|2.7e-89|cann:107877593|K13420 LRR receptor-like serine/threonine-protein kinase FLS2 [EC:2.7.11.1] | (RefSeq) putative receptor-like protein kinase At3g47110	MAPK signaling pathway - plant (ko04016);; Plant-pathogen interaction (ko04626)	--	--	PREDICTED: probable LRR receptor-like serine/threonine-protein kinase RPK1 [Capsicum annuum]
Capana00g000565	0	0	0	0	0	0	0	0	0	0	0	0	0	0	0	0	0	0	Molecular Function: N-acetyltransferase activity (GO:0008080);;	K20793|4.2e-45|cann:107872811|K20793 N-alpha-acetyltransferase 50 [EC:2.3.1.258] | (RefSeq) N-alpha-acetyltransferase 50-like	--	[R]	General function prediction only	N-alpha-acetyltransferase 50 [Capsicum baccatum]
Capana00g000566	4.4585	3.78092	1.62373	2.76735	2.50038	2.20416	5.63246	11.1973	4.44498	10.2703	8.60819	9.0118	4.86894	5.47014	6.09795	7.11105	5.6899	8.67323	Cellular Component: integral component of membrane (GO:0016021);;	--	--	--	--	PREDICTED: uncharacterized protein LOC107851957 isoform X1 [Capsicum annuum]
Capana00g000567	8.65647	16.7487	15.5342	11.73	9.86484	13.9751	12.3845	11.9326	9.68144	17.0588	16.5733	20.2624	11.6254	10.0526	13.6909	15.8912	12.7397	15.9349	Cellular Component: integral component of membrane (GO:0016021);; Molecular Function: hydrolase activity (GO:0016787);;	--	--	--	--	PREDICTED: uncharacterized protein LOC107851959 [Capsicum annuum]
Capana00g000568	0.974407	0.7635	0.515999	1.78215	2.59479	1.7688	7.73873	6.87427	5.05448	1.0034	0.979981	1.61518	4.90594	3.8117	3.30135	0.361049	0.345778	0.192411	Molecular Function: protein kinase activity (GO:0004672);;	K13420|3.8e-52|cann:107868374|K13420 LRR receptor-like serine/threonine-protein kinase FLS2 [EC:2.7.11.1] | (RefSeq) probable LRR receptor-like serine/threonine-protein kinase At3g47570	MAPK signaling pathway - plant (ko04016);; Plant-pathogen interaction (ko04626)	--	--	hypothetical protein BC332_10224 [Capsicum chinense]
Capana00g000571	51.519	59.1445	64.0505	64.0462	52.946	65.9583	32.6234	31.8924	27.1488	25.9775	28.3732	32.5443	35.0125	28.0778	29.8605	23.894	29.8674	25.4376	Cellular Component: nucleus (GO:0005634);; Biological Process: negative regulation of transcription from RNA polymerase III promoter (GO:0016480);;	K07953|7.3e-07|ghi:107911916|K07953 GTP-binding protein SAR1 [EC:3.6.5.-] | (RefSeq) uncharacterized protein LOC107911916 isoform X1	Protein processing in endoplasmic reticulum (ko04141)	[K]	Transcription	PREDICTED: repressor of RNA polymerase III transcription MAF1 homolog isoform X1 [Capsicum annuum]
Capana00g000572	0	0	0	0	0	0	0	0	0	0	0	0	0	0	0	0	0	0	Biological Process: cellular amino acid metabolic process (GO:0006520);; Molecular Function: amino acid binding (GO:0016597);; Molecular Function: carboxyl- or carbamoyltransferase activity (GO:0016743);;	K00609|1.4e-125|cann:107853846|K00609 aspartate carbamoyltransferase catalytic subunit [EC:2.1.3.2] | (RefSeq) aspartate carbamoyltransferase 1, chloroplastic-like	Pyrimidine metabolism (ko00240);; Alanine, aspartate and glutamate metabolism (ko00250)	[R]	General function prediction only	Aspartate carbamoyltransferase, chloroplastic [Capsicum annuum]
Capana00g000573	1.4658	4.62792	12.5843	0.280299	0.470955	0	0.654508	0.806156	1.01737	4.27126	1.84966	4.46777	2.76096	0.894102	0.719846	19.9232	30.4072	21.2571	Molecular Function: protein binding (GO:0005515);; Cellular Component: cellular_component (GO:0005575);; Cellular Component: intracellular (GO:0005622);; Cellular Component: cell (GO:0005623);; Cellular Component: cytoplasm (GO:0005737);; Cellular Component: Golgi apparatus (GO:0005794);; Cellular Component: Golgi-associated vesicle (GO:0005798);; Biological Process: transport (GO:0006810);; Biol…	K17302|6.3e-62|vra:106761617|K17302 coatomer subunit beta' | (RefSeq) coatomer subunit beta'-3	--	[U]	Intracellular trafficking, secretion, and vesicular transport	Coatomer subunit beta'-1, partial [Capsicum annuum]
Capana00g000574	4.98325	7.64392	7.71715	7.12815	5.42732	5.5855	5.71242	6.87807	7.2153	7.28014	6.60844	5.94785	5.47204	5.4975	5.89691	6.59985	6.05644	6.80378	--	--	--	--	--	hypothetical protein FXO38_35876 [Capsicum annuum]
Capana00g000575	2.08327	4.10365	3.7316	3.8055	2.63928	2.8219	1.98942	3.27997	3.36634	2.06663	1.68718	2.20433	2.26116	2.28196	1.85152	2.09572	3.97679	2.15336	--	K17964|6.5e-40|vvi:100245882|K17964 leucine-rich PPR motif-containing protein, mitochondrial | (RefSeq) pentatricopeptide repeat-containing protein At5g61990, mitochondrial	--	--	--	PREDICTED: pentatricopeptide repeat-containing protein At5g61990, mitochondrial-like isoform X1 [Capsicum annuum]
Capana00g000576	0	0	0	0	0	0	0	0	0	0	0	0	0	0	0	0	0	0	Cellular Component: integral component of membrane (GO:0016021);;	--	--	--	--	putative peptidyl-prolyl cis-trans isomerase CYP21-3, mitochondrial-like [Capsicum annuum]
Capana00g000577	19.1606	35.0516	28.5553	20.0083	18.3902	17.9913	113.684	83.7454	146.47	32.2588	34.9479	24.911	41.0231	53.6726	36.0061	130.352	114.255	122.957	Cellular Component: integral component of membrane (GO:0016021);; Molecular Function: transmembrane transporter activity (GO:0022857);;	--	--	--	--	PREDICTED: uncharacterized protein LOC107853577 [Capsicum annuum]
Capana00g000578	1.43995	2.08534	2.23367	2.33524	1.49131	0.975192	1.61932	1.29091	1.00623	1.65182	1.62806	0.769316	1.30266	1.18842	1.59014	1.88987	2.31463	1.62691	--	--	--	--	--	hypothetical protein T459_30991 [Capsicum annuum]
Capana00g000579	0	0	0	0	0	0	0	0	0	0	0	0	0	0	0	0	0	0	Molecular Function: phosphatase activity (GO:0016791);; Molecular Function: metal ion binding (GO:0046872);;	K13248|2.6e-149|cann:107853921|K13248 pyridoxal phosphate phosphatase PHOSPHO2 [EC:3.1.3.74] | (RefSeq) inorganic pyrophosphatase 1-like	Vitamin B6 metabolism (ko00750)	[R]	General function prediction only	PREDICTED: inorganic pyrophosphatase 1-like [Capsicum annuum]
Capana00g000580	0.121864	0.464831	0.143534	0.075516	0.150321	0	0.791	0	0	0	0	0.876518	0	0.79758	0	0	0.09788	0	Cellular Component: integral component of membrane (GO:0016021);;	--	--	--	--	PREDICTED: uncharacterized protein LOC107856018 [Capsicum annuum]
Capana00g000581	0.746877	0.764564	0.468657	0.560095	0.62284	0.413556	1.06933	0.781457	0.581352	0.493539	0.181761	0.557377	0.700305	0.621672	1.05863	0.389633	0.850958	0.555327	Cellular Component: photosystem I (GO:0009522);; Cellular Component: thylakoid (GO:0009579);; Biological Process: photosynthesis (GO:0015979);; Cellular Component: integral component of membrane (GO:0016021);;	K02689|1.6e-100|cann:13540212|K02689 photosystem I P700 chlorophyll a apoprotein A1 | (RefSeq) psaA, C329_p068; photosystem I P700 apoprotein A1	Photosynthesis (ko00195)	--	--	photosystem I P700 apoprotein A1 [Garcinia gummi-gutta]
Capana00g000582	0	0	0	0	0	0	0	0	0	0	0	0	0	0	0	0	0	0	Molecular Function: kinase activity (GO:0016301);;	K13420|2.8e-12|cann:107868391|K13420 LRR receptor-like serine/threonine-protein kinase FLS2 [EC:2.7.11.1] | (RefSeq) probable LRR receptor-like serine/threonine-protein kinase At3g47570	MAPK signaling pathway - plant (ko04016);; Plant-pathogen interaction (ko04626)	--	--	PREDICTED: probable leucine-rich repeat receptor-like protein kinase At5g63930 [Capsicum annuum]
Capana00g000584	27.5796	11.7824	12.3568	23.206	26.4238	28.5534	23.0579	29.4705	23.2129	31.336	34.7144	39.5319	27.6795	28.8356	40.2383	21.5069	15.0955	20.0171	Molecular Function: transcription corepressor activity (GO:0003714);; Cellular Component: nucleus (GO:0005634);; Cellular Component: Golgi apparatus (GO:0005794);; Cellular Component: cytosol (GO:0005829);; Molecular Function: protein self-association (GO:0043621);; Biological Process: seed development (GO:0048316);; Biological Process: cellular heat acclimation (GO:0070370);;	--	--	--	--	putative glycosyltransferase 2-like, partial [Capsicum annuum]
Capana00g000585	2.59538	2.99101	2.38318	3.48356	2.40628	2.80006	2.61121	2.89746	3.9819	3.52282	3.77614	3.88737	3.91004	2.8622	4.65658	4.30861	2.90224	3.61618	Molecular Function: RNA binding (GO:0003723);;	K01148|6.8e-148|cann:107855220|K01148 poly(A)-specific ribonuclease [EC:3.1.13.4] | (RefSeq) uncharacterized CRM domain-containing protein At3g25440, chloroplastic-like	RNA degradation (ko03018)	[L]	Replication, recombination and repair	Calmodulin-like protein 6 [Capsicum annuum]
Capana00g000586	8.47656	9.12791	7.07666	9.85307	8.64265	10.0964	7.89537	8.23242	10.6707	18.8043	14.5618	16.6138	9.18078	11.574	13.5983	11.7932	5.86517	11.5884	Molecular Function: hydrolase activity (GO:0016787);;	K11838|1.6e-185|cann:107856680|K11838 ubiquitin carboxyl-terminal hydrolase 7 [EC:3.4.19.12] | (RefSeq) ubiquitin carboxyl-terminal hydrolase 12-like	--	[O]	Posttranslational modification, protein turnover, chaperones	PREDICTED: ubiquitin carboxyl-terminal hydrolase 12-like [Capsicum annuum]
Capana00g000587	0	0	0.053322	0.0518	0	0	0.169409	0.235294	0.343744	0.590102	0.30042	0.400908	0.377376	0.234437	0.505124	2.75239	1.4372	1.04779	Molecular Function: nucleic acid binding (GO:0003676);;	--	--	--	--	hypothetical protein FXO37_29121 [Capsicum annuum]
Capana00g000588	0.618315	1.03556	0.327658	0.348384	1.72387	0.144034	1.61122	1.46751	3.06231	4.6798	3.47546	3.33092	0.815812	0.040943	0.10205	0.496998	0.131292	1.58719	Biological Process: carbohydrate metabolic process (GO:0005975);; Molecular Function: carbohydrate binding (GO:0030246);; Molecular Function: glucose-6-phosphate 1-epimerase activity (GO:0047938);;	K01792|1.0e-142|cann:107856131|K01792 glucose-6-phosphate 1-epimerase [EC:5.1.3.15] | (RefSeq) putative glucose-6-phosphate 1-epimerase	Glycolysis / Gluconeogenesis (ko00010)	[G]	Carbohydrate transport and metabolism	PREDICTED: putative glucose-6-phosphate 1-epimerase, partial [Capsicum annuum]
Capana00g000590	16.7667	20.661	4.40547	6.88648	10.392	9.04227	3.75527	4.36904	2.75932	3.05842	4.32944	3.25345	11.3864	1.95297	8.9854	2.79109	11.2196	5.52164	--	--	--	--	--	PREDICTED: uncharacterized protein LOC107852397 [Capsicum annuum]
Capana00g000592	21.6531	15.291	13.7152	7.84531	7.29471	16.9938	0	0	0	0	0	0	0	0	0	0	0	0	Molecular Function: DNA binding (GO:0003677);; Molecular Function: transcription factor activity, sequence-specific DNA binding (GO:0003700);; Cellular Component: nucleus (GO:0005634);;	--	--	--	--	Ethylene-responsive transcription factor [Capsicum annuum]
Capana00g000594	1.38679	2.81044	2.30014	1.54153	1.16351	1.30932	1.63173	1.96938	1.58422	1.3276	1.25326	1.16989	2.33596	0.831658	1.6096	1.59331	1.8171	2.42335	Cellular Component: chloroplast (GO:0009507);; Biological Process: chloroplast organization (GO:0009658);; Biological Process: chloroplast mRNA processing (GO:0010239);; Biological Process: leaf development (GO:0048366);;	--	--	--	--	hypothetical protein FXO38_23841 [Capsicum annuum]
Capana00g000595	0.874625	1.12818	0.620957	1.30273	0.7172	1.89649	0.100214	0.273231	0.635474	0.176046	0.476567	1.76796	0.471426	0.121885	0.385511	0.62331	0.983384	1.14884	Molecular Function: RNA binding (GO:0003723);;	K13195|3.6e-46|cann:107852450|K13195 cold-inducible RNA-binding protein | (RefSeq) glycine-rich RNA-binding protein 4, mitochondrial-like	--	[R]	General function prediction only	putative pre-mRNA-processing factor 6-like [Capsicum annuum]
Capana00g000596	6.57004	14.2492	13.174	11.9386	7.88456	7.21782	4.03667	4.49368	5.72548	7.51534	9.35769	6.75342	7.34307	6.49995	6.18033	6.17707	8.15857	6.60572	Cellular Component: integral component of membrane (GO:0016021);; Molecular Function: hydrolase activity (GO:0016787);;	--	--	--	--	PREDICTED: uncharacterized protein LOC107852567, partial [Capsicum annuum]
Capana00g000597	18.78	20.1727	19.8639	21.0598	19.1316	22.2876	17.5599	17.7233	18.3284	16.3987	14.9574	16.0377	15.3822	15.4329	16.2629	22.9297	23.1238	23.2728	--	--	--	--	--	PREDICTED: uncharacterized protein LOC107855561, partial [Capsicum annuum]
Capana00g000598	17.4929	25.2387	27.3149	25.3969	18.317	24.3122	18.1676	23.1637	16.9993	22.5461	19.6319	23.7475	15.8483	18.6223	20.5563	20.6085	29.0265	17.8463	Molecular Function: protein kinase activity (GO:0004672);; Molecular Function: ATP binding (GO:0005524);;	K14500|9.9e-42|cann:107853277|K14500 BR-signaling kinase [EC:2.7.11.1] | (RefSeq) probable serine/threonine-protein kinase At5g41260	Plant hormone signal transduction (ko04075)	--	--	PREDICTED: probable serine/threonine-protein kinase At5g41260 isoform X3 [Capsicum annuum]
Capana00g000599	0	0.02632	0	0	0.031414	0	0.001825	0.03079	0.025883	0	0.017629	0	0.035629	0.072535	0	0	0	0	Molecular Function: GTPase activator activity (GO:0005096);; Molecular Function: metal ion binding (GO:0046872);;	K12493|6.2e-66|cann:107853065|K12493 ADP-ribosylation factor GTPase-activating protein 2/3 | (RefSeq) probable ADP-ribosylation factor GTPase-activating protein AGD9	Endocytosis (ko04144)	[T]	Signal transduction mechanisms	PREDICTED: probable ADP-ribosylation factor GTPase-activating protein AGD9, partial [Capsicum annuum]
Capana00g000600	1.33383	2.39334	1.80015	1.97527	1.43965	1.66632	3.21316	2.58637	2.22337	1.24401	1.60202	1.56299	3.71161	2.02227	1.50815	1.57548	1.38331	0.618205	Biological Process: cell cycle checkpoint (GO:0000075);; Cellular Component: ubiquitin ligase complex (GO:0000151);; Biological Process: mitotic cell cycle (GO:0000278);; Cellular Component: chromosome, centromeric region (GO:0000775);; Cellular Component: kinetochore (GO:0000776);; Molecular Function: molecular_function (GO:0003674);; Molecular Function: binding (GO:0005488);; Molecular Function…	K02180|1.7e-147|cann:107853278|K02180 cell cycle arrest protein BUB3 | (RefSeq) mitotic checkpoint protein BUB3.3	--	[D]	Cell cycle control, cell division, chromosome partitioning	PREDICTED: mitotic checkpoint protein BUB3.3 isoform X1 [Capsicum annuum]
Capana00g000601	1.45958	2.03455	1.45937	1.16441	0.758195	0.694102	1.24272	0.772802	2.25935	2.10434	1.04069	1.96919	0.766119	2.76415	0.61021	2.65544	1.91338	2.13925	Molecular Function: nucleic acid binding (GO:0003676);; Molecular Function: RNA-DNA hybrid ribonuclease activity (GO:0004523);;	--	--	--	--	hypothetical protein CQW23_33091 [Capsicum baccatum]
Capana00g000602	0.673428	1.34506	1.16248	0.643476	0.623906	0.107288	0.810743	0.63654	0.858253	0.382206	0.381831	1.19355	0.856821	1.1079	0.109101	0.683119	2.22368	0.360813	--	--	--	--	--	--
Capana00g000604	28.4365	48.9458	10.5692	16.9203	17.8351	15.5121	7.67531	11.3086	7.00619	6.96882	8.98602	5.82751	23.9892	6.1574	16.8928	6.00259	24.5026	12.5975	--	--	--	--	--	hypothetical protein DVH24_026859 [Malus domestica]
Capana00g000606	60.5255	88.7388	78.9219	81.4041	68.4628	66.4779	76.5203	74.759	80.8617	85.3405	90.5602	90.132	89.1479	81.9867	72.9117	82.8078	103.857	96.3165	Molecular Function: oxoglutarate dehydrogenase (succinyl-transferring) activity (GO:0004591);; Biological Process: tricarboxylic acid cycle (GO:0006099);; Molecular Function: thiamine pyrophosphate binding (GO:0030976);;	K00164|0.0e+00|cann:107853311|K00164 2-oxoglutarate dehydrogenase E1 component [EC:1.2.4.2] | (RefSeq) 2-oxoglutarate dehydrogenase, mitochondrial-like	Citrate cycle (TCA cycle) (ko00020);; Carbon metabolism (ko01200)	[G]	Carbohydrate transport and metabolism	PREDICTED: 2-oxoglutarate dehydrogenase, mitochondrial-like [Capsicum annuum]
Capana00g000607	4.61192	5.26722	3.60448	3.06021	2.93569	2.44444	5.52987	4.69706	4.11775	4.19965	4.98878	5.48042	4.13197	4.53263	4.54477	6.77204	6.83789	6.74962	Molecular Function: aspartic-type endopeptidase activity (GO:0004190);;	--	--	[O]	Posttranslational modification, protein turnover, chaperones	PREDICTED: uncharacterized protein LOC107853036 [Capsicum annuum]
Capana00g000608	28.3449	44.5427	41.5376	43.0928	29.5716	43.3569	16.2977	26.5373	23.2679	27.8391	19.0395	26.0832	22.0628	23.5474	17.0224	21.7709	38.9903	23.5254	Molecular Function: protein kinase activity (GO:0004672);; Molecular Function: ATP binding (GO:0005524);;	K14500|2.3e-53|cann:107853277|K14500 BR-signaling kinase [EC:2.7.11.1] | (RefSeq) probable serine/threonine-protein kinase At5g41260	Plant hormone signal transduction (ko04075)	--	--	putative serine/threonine-protein kinase [Capsicum annuum]
Capana00g000610	61.6811	46.9473	36.5744	30.7706	23.3541	19.9925	21.4241	27.7218	16.4366	7.40652	6.18301	8.19375	9.4177	9.87995	10.394	2.89991	5.25973	10.1477	Molecular Function: oxidoreductase activity (GO:0016491);; Molecular Function: FAD binding (GO:0071949);;	K22395|1.6e-151|nau:109214673|K22395 cinnamyl-alcohol dehydrogenase [EC:1.1.1.195] | (RefSeq) berberine bridge enzyme-like 28	Phenylpropanoid biosynthesis (ko00940)	--	--	PREDICTED: reticuline oxidase-like protein [Capsicum annuum]
Capana00g000611	0	0	0	0	0	0	0	0	0	0	0	0	0	0	0	0	0	0	Molecular Function: DNA binding (GO:0003677);; Cellular Component: mitochondrial respiratory chain complex III (GO:0005750);; Biological Process: mitochondrial electron transport, ubiquinol to cytochrome c (GO:0006122);;	--	--	--	--	hypothetical protein FXO37_09684 [Capsicum annuum]
Capana00g000612	6.24855	11.9982	13.0452	10.912	7.00616	9.04176	4.17111	6.36227	5.93803	6.18002	7.92608	6.35063	6.1586	6.50597	3.93674	5.84366	9.63602	7.15718	Biological Process: ubiquinone biosynthetic process (GO:0006744);; Biological Process: response to UV-B (GO:0010224);; Biological Process: chlorophyll catabolic process (GO:0015996);;	K08869|4.7e-108|cann:107852420|K08869 aarF domain-containing kinase | (RefSeq) protein ABC transporter 1, mitochondrial	--	[R]	General function prediction only	PREDICTED: LOW QUALITY PROTEIN: protein ABC transporter 1, mitochondrial [Capsicum annuum]
Capana00g000613	0	0	0	0	0	0	0	0	0	0	0	0	0	0	0	0	0	0	--	--	--	--	--	hypothetical protein FXO38_12871 [Capsicum annuum]
Capana00g000614	34.0488	43.6618	46.2146	189.119	161.142	268.756	31.4327	26.7824	32.4263	48.7374	35.0968	47.773	53.512	70.6294	61.4553	62.7085	53.0971	51.5396	Cellular Component: chloroplast thylakoid (GO:0009534);; Cellular Component: chloroplast envelope (GO:0009941);; Molecular Function: isomerase activity (GO:0016853);;	K17911|1.8e-43|han:110903427|K17911 beta-carotene isomerase [EC:5.2.1.14] | (RefSeq) beta-carotene isomerase D27, chloroplastic-like	Carotenoid biosynthesis (ko00906)	--	--	PREDICTED: beta-carotene isomerase D27, chloroplastic-like [Capsicum annuum]
Capana00g000615	0.467704	0.585229	0.407109	0.586673	0.409634	0.386668	0.097964	0.661704	0.153726	0.031277	0.145737	0.101505	0.142424	0.074754	0.273903	0	0	0.027087	Molecular Function: iron ion binding (GO:0005506);; Molecular Function: oxidoreductase activity, acting on paired donors, with incorporation or reduction of molecular oxygen (GO:0016705);; Molecular Function: heme binding (GO:0020037);;	K15472|1.1e-40|spen:107017184|K15472 premnaspirodiene oxygenase [EC:1.14.14.151] | (RefSeq) premnaspirodiene oxygenase	Sesquiterpenoid and triterpenoid biosynthesis (ko00909)	[Q]	Secondary metabolites biosynthesis, transport and catabolism	PREDICTED: premnaspirodiene oxygenase-like [Capsicum annuum]
Capana00g000616	33.6167	21.7379	21.6883	30.6079	28.8117	31.4479	17.4522	28.4507	9.52704	19.6843	22.4428	14.8997	16.0045	17.4687	31.7927	7.66005	9.19281	7.4903	--	--	--	--	--	PREDICTED: uncharacterized protein LOC107852732 [Capsicum annuum]
Capana00g000617	0	0	0	0	0	0	0	0	0	0	0	0	0	0	0	0	0	0	Molecular Function: molecular_function (GO:0003674);; Molecular Function: protein disulfide isomerase activity (GO:0003756);; Molecular Function: catalytic activity (GO:0003824);; Molecular Function: isomerase activity (GO:0016853);; Molecular Function: intramolecular oxidoreductase activity (GO:0016860);; Molecular Function: intramolecular oxidoreductase activity, transposing S-S bonds (GO:00168…	--	--	[U]	Intracellular trafficking, secretion, and vesicular transport	hypothetical protein FXO38_17653 [Capsicum annuum]
Capana00g000619	0	0	0	0	0	0	0	0	0	0	0	0	0	0	0	0	0	0	--	--	--	--	--	hypothetical protein FXO37_07520 [Capsicum annuum]
Capana00g000620	0.209198	0.374102	0.518347	0.380243	0.204903	0.377331	0.717929	0.114787	0.154052	0.325655	0.261451	1.17968	0.905809	0	0.107268	1.32775	0.762105	0.410279	Molecular Function: nucleic acid binding (GO:0003676);; Molecular Function: 3'-5' exonuclease activity (GO:0008408);;	K22807|3.9e-11|adu:107482799|K22807 werner syndrome-like exonuclease [EC:3.1.11.-] | (RefSeq) LOW QUALITY PROTEIN: Werner Syndrome-like exonuclease	--	--	--	hypothetical protein BC332_06641 [Capsicum chinense]
Capana00g000621	0	0	0	0	0	0	0	0	0	0	0	0	0	0	0	0	0	0	--	K05391|1.7e-06|mesc:110613637|K05391 cyclic nucleotide gated channel, plant | (RefSeq) putative cyclic nucleotide-gated ion channel 15	Plant-pathogen interaction (ko04626)	--	--	hypothetical protein FXO38_29333 [Capsicum annuum]
Capana00g000622	4.76494	5.01286	5.04871	3.08187	4.10941	6.16178	2.66632	1.19989	2.28306	0.16663	0.418815	0	1.79653	1.04997	1.82434	0.086907	0.234949	0.205868	Cellular Component: integral component of membrane (GO:0016021);;	--	--	--	--	hypothetical protein FXO37_24879 [Capsicum annuum]
Capana00g000623	0.016878	0.055207	0.011696	0.046968	0	0	0.021672	0.009808	0.033414	0.043406	0.015558	0.021819	0.063095	0.059349	0.047296	0.036144	0.025927	0.04089	Cellular Component: integral component of membrane (GO:0016021);;	--	--	--	--	hypothetical protein T459_32823 [Capsicum annuum]
Capana00g000624	21.1319	23.1439	8.31691	20.5117	27.7971	18.8168	18.348	26.7846	21.4899	77.0442	114.074	95.669	14.1042	19.8034	20.0391	79.9222	77.4047	84.299	Molecular Function: channel activity (GO:0015267);; Cellular Component: integral component of membrane (GO:0016021);;	K09874|3.5e-161|cann:107855657|K09874 aquaporin NIP | (RefSeq) probable aquaporin NIP5-1	--	[G]	Carbohydrate transport and metabolism	PREDICTED: probable aquaporin NIP5-1 [Capsicum annuum]
Capana00g000625	18.1622	16.6985	17.5791	25.7632	22.1965	16.7363	11.2037	5.70012	12.1902	6.87135	3.06854	8.29221	17.0219	24.1217	17.6695	5.9704	6.40255	4.654	--	--	--	--	--	PREDICTED: uncharacterized protein LOC107855656 [Capsicum annuum]
Capana00g000626	3.28899	4.44598	4.5759	4.00367	4.43839	2.29478	4.08388	6.14185	3.75262	5.59355	5.24809	7.3544	3.88433	4.69085	3.38183	4.13581	7.25667	6.71903	Cellular Component: integral component of membrane (GO:0016021);;	--	--	--	--	PREDICTED: uncharacterized protein LOC107856829 [Capsicum annuum]
Capana00g000627	126.239	78.6293	85.3004	73.0771	102.659	91.8472	77.0392	110.5	113.541	210.279	224.901	155.994	98.3282	100.152	82.1166	266.077	255.248	273.819	Molecular Function: oxidoreductase activity (GO:0016491);;	K00224|7.6e-172|cann:107855655|K00224 chloroplastic oxoene reductase [EC:1.3.1.-] | (RefSeq) putative quinone-oxidoreductase homolog, chloroplastic	alpha-Linolenic acid metabolism (ko00592)	[CR]	Energy production and conversion;; General function prediction only	PREDICTED: putative quinone-oxidoreductase homolog, chloroplastic [Capsicum annuum]
Capana00g000628	7.63554	7.54598	7.57344	4.71233	8.41901	3.40371	2.90895	2.4812	4.29047	4.90791	1.50851	4.61198	3.08418	4.14627	2.31574	4.04558	0.881315	5.99394	Molecular Function: protein kinase activity (GO:0004672);; Molecular Function: ATP binding (GO:0005524);;	K14512|1.0e-97|cann:107847587|K14512 mitogen-activated protein kinase 6 [EC:2.7.11.24] | (RefSeq) MK2; mitogen-activated protein kinase homolog NTF4	MAPK signaling pathway - plant (ko04016);; Plant hormone signal transduction (ko04075);; Plant-pathogen interaction (ko04626)	[T]	Signal transduction mechanisms	PREDICTED: mitogen-activated protein kinase homolog NTF4-like [Capsicum annuum]
Capana00g000629	42.3726	48.9307	43.7491	52.5059	46.1364	52.0485	69.391	67.4317	75.4361	79.7208	83.5842	81.4969	70.7267	66.4334	76.3176	101.933	93.9195	99.7543	--	--	--	--	--	PREDICTED: uncharacterized protein LOC107851985 [Capsicum annuum]
Capana00g000630	0	0	0	0	0	0	0	0	0	0	0	0	0	0	0	0	0	0	Molecular Function: monooxygenase activity (GO:0004497);; Molecular Function: iron ion binding (GO:0005506);; Cellular Component: integral component of membrane (GO:0016021);; Molecular Function: oxidoreductase activity, acting on paired donors, with incorporation or reduction of molecular oxygen (GO:0016705);; Molecular Function: heme binding (GO:0020037);;	K20667|1.6e-84|cann:107872609|K20667 beta-amyrin 28-monooxygenase [EC:1.14.14.126] | (RefSeq) beta-amyrin 28-oxidase-like	--	[QI]	Secondary metabolites biosynthesis, transport and catabolism;; Lipid transport and metabolism	Beta-amyrin 28-oxidase [Capsicum baccatum]
Capana00g000632	0.418682	0.273363	0.313493	0.728812	0.798156	0.307947	0.188002	0.651424	0.353682	0.418095	0.674492	0.214523	0.118597	0.12801	0.352876	0.170721	0.470287	0.429953	Cellular Component: integral component of membrane (GO:0016021);;	--	--	--	--	PREDICTED: uncharacterized protein LOC107853204 [Capsicum annuum]
Capana00g000633	0	0	0	0.004271	0	0	0	0	0	0	0.008553	0	0	0	0	0	0	0	Molecular Function: ADP binding (GO:0043531);;	K13453|1.7e-20|sot:102596100|K13453 disease resistance protein | (RefSeq) putative late blight resistance protein homolog R1B-23	Plant-pathogen interaction (ko04626)	--	--	putative cytochrome 86B1-like [Capsicum annuum]
Capana00g000634	0	0	0	0	0	0	0	0	0	0	0	0	0	0	0	0	0	0	--	--	--	--	--	hypothetical protein BC332_33811 [Capsicum chinense]
Capana00g000637	0.334084	1.67132	0.03565	0.068317	0.553543	0.117267	0.059183	0.249323	0.067705	0.238652	0.255589	0.141127	0.393777	0.10344	0.373311	0.124314	0.540459	0.239046	--	--	--	--	--	Protein TAR1 [Capsicum baccatum]
Capana00g000639	0	0	0	0	0	0	0	0	0	0	0	0	0	0	0	0	0	0	--	--	--	--	--	hypothetical protein BC332_33743 [Capsicum chinense]
Capana00g000642	0	0.361389	0	0.107732	0	0.156558	0.134772	0.272274	0.414936	0.359124	0.359548	0	0.385157	0	0	0.214804	0	0.41967	Molecular Function: microtubule motor activity (GO:0003777);; Molecular Function: ATP binding (GO:0005524);; Biological Process: microtubule-based movement (GO:0007018);; Molecular Function: microtubule binding (GO:0008017);;	K10406|1.0e-57|sot:102599823|K10406 kinesin family member C2/C3 | (RefSeq) kinesin-4	--	[Z]	Cytoskeleton	Kinesin KP1 [Capsicum chinense]
Capana00g000643	0	0	0	0	0	0	0	0	0	0	0	0	0	0	0	0	0	0	Molecular Function: protein dimerization activity (GO:0046983);;	K13422|6.4e-72|dcr:108206960|K13422 transcription factor MYC2 | (RefSeq) transcription factor MYC2-like	MAPK signaling pathway - plant (ko04016);; Plant hormone signal transduction (ko04075)	--	--	PREDICTED: transcription factor MYC3-like [Capsicum annuum]
Capana00g000644	0	0	0	0	0	0	0	0	0	0	0	0	0	0	0	0	0	0	Molecular Function: O-methyltransferase activity (GO:0008171);; Biological Process: methylation (GO:0032259);; Molecular Function: protein dimerization activity (GO:0046983);;	K16040|7.2e-68|nau:109230620|K16040 trans-resveratrol di-O-methyltransferase [EC:2.1.1.240] | (RefSeq) myricetin O-methyltransferase-like	Stilbenoid, diarylheptanoid and gingerol biosynthesis (ko00945)	[R]	General function prediction only	PREDICTED: trans-resveratrol di-O-methyltransferase-like isoform X1 [Capsicum annuum]
Capana00g000645	0	0	0	0	0	0	0	0	0	0	0	0	0	0	0	0	0	0	Cellular Component: integral component of membrane (GO:0016021);; Molecular Function: transmembrane transporter activity (GO:0022857);;	K02575|2.5e-178|cann:107853064|K02575 MFS transporter, NNP family, nitrate/nitrite transporter | (RefSeq) high affinity nitrate transporter 2.4-like	Nitrogen metabolism (ko00910)	--	--	High-affinity nitrate transporter 2.1 [Capsicum chinense]
Capana00g000646	0.974988	0.928678	0.43223	0.946479	1.45327	1.85616	0.687723	0.851539	0.526361	0.52014	0.502698	0.338138	0.578023	0.291356	0.376095	0.690005	0.355861	0.421097	--	--	--	--	--	--
Capana00g000647	8.48206	15.3511	14.0405	12.5543	8.38463	8.50882	16.2809	17.356	14.6513	17.6157	19.1737	18.5302	16.8212	17.387	14.6553	18.6712	21.8618	18.9068	--	--	--	--	--	putative metal tolerance protein 4 [Capsicum annuum]
Capana00g000648	4.52024	6.1074	6.3337	3.48527	2.27253	2.6657	5.5765	7.34887	6.08978	3.0708	4.20085	3.12029	5.52752	5.65383	4.22098	1.44841	1.73351	2.41912	Cellular Component: exocyst (GO:0000145);; Biological Process: exocytosis (GO:0006887);; Biological Process: protein transport (GO:0015031);;	K07195|0.0e+00|cann:107851952|K07195 exocyst complex component 7 | (RefSeq) exocyst complex component EXO70A1-like	--	[U]	Intracellular trafficking, secretion, and vesicular transport	PREDICTED: exocyst complex component EXO70A1-like [Capsicum annuum]
Capana00g000649	0	0	0	0.620596	0.341705	0	0	0	0.332918	0	0	0	0	0.92448	0	0.252156	0.313513	0.069919	Cellular Component: chromatin (GO:0000785);; Cellular Component: condensed chromosome (GO:0000793);; Biological Process: sister chromatid segregation (GO:0000819);; Molecular Function: molecular_function (GO:0003674);; Molecular Function: chromatin binding (GO:0003682);; Molecular Function: catalytic activity (GO:0003824);; Molecular Function: protein kinase activity (GO:0004672);; Molecular Func…	K06669|1.1e-43|cann:107875704|K06669 structural maintenance of chromosome 3 (chondroitin sulfate proteoglycan 6) | (RefSeq) structural maintenance of chromosomes protein 3	--	[D]	Cell cycle control, cell division, chromosome partitioning	PREDICTED: structural maintenance of chromosomes protein 3-like [Capsicum annuum]
Capana00g000651	0	0	0	0.029853	0.02785	0.026737	0.289525	0	0.239862	0	0	0.014969	0.024574	0	0.2945	0	0	0	Molecular Function: hydrolase activity, hydrolyzing O-glycosyl compounds (GO:0004553);; Biological Process: carbohydrate metabolic process (GO:0005975);; Cellular Component: integral component of membrane (GO:0016021);;	K05349|1.1e-242|cann:107853937|K05349 beta-glucosidase [EC:3.2.1.21] | (RefSeq) beta-glucosidase BoGH3B-like	Cyanoamino acid metabolism (ko00460);; Starch and sucrose metabolism (ko00500);; Phenylpropanoid biosynthesis (ko00940)	--	--	PREDICTED: beta-glucosidase BoGH3B-like [Capsicum annuum]
Capana00g000652	0	0	0	0	0	0	0	0	0	0	0	0	0	0	0	0	0	0	Molecular Function: magnesium ion binding (GO:0000287);;	K01601|4.0e-40|cmo:103504353|K01601 ribulose-bisphosphate carboxylase large chain [EC:4.1.1.39] | (RefSeq) ribulose bisphosphate carboxylase large chain	Glyoxylate and dicarboxylate metabolism (ko00630);; Carbon fixation in photosynthetic organisms (ko00710);; Carbon metabolism (ko01200)	--	--	hypothetical protein CCACVL1_00893, partial [Corchorus capsularis]
Capana00g000653	7.54195	7.65279	8.04304	13.1096	10.7	14.2204	3.25734	5.85115	5.23544	24.1128	20.5328	23.2623	14.9807	9.70778	7.42804	11.1382	20.8058	13.1594	--	K12471|2.3e-70|spen:107003263|K12471 epsin | (RefSeq) epsin-3	Endocytosis (ko04144)	[F]	Nucleotide transport and metabolism	PREDICTED: clathrin interactor 1-like [Capsicum annuum]
Capana00g000656	1.94206	2.4728	3.14634	1.17604	0.638771	1.49833	0.521491	0.155985	0.161582	0.29888	0.803086	0.231014	0.389624	0	0.0929	2.75438	1.40175	2.18689	Biological Process: fucose metabolic process (GO:0006004);; Molecular Function: transferase activity, transferring glycosyl groups (GO:0016757);;	K23280|1.7e-06|qsu:112028762|K23280 rhamnogalacturonan I rhamnosyltransferase [EC:2.4.1.351] | (RefSeq) O-fucosyltransferase 21-like	--	--	--	PREDICTED: uncharacterized protein At1g04910-like [Capsicum annuum]
Capana00g000657	7.7538	9.92839	7.52727	9.22523	8.73629	9.04996	17.2174	15.9599	14.0959	18.0636	16.0099	22.2305	12.7347	12.3611	18.5332	16.5322	12.9391	20.2089	Cellular Component: integral component of membrane (GO:0016021);;	--	--	[S]	Function unknown	hypothetical protein BC332_34298 [Capsicum chinense]
Capana00g000658	6.13506	8.77856	6.96834	8.38581	6.10387	6.32787	9.31272	9.71969	8.32473	11.2209	9.92179	11.2881	12.0046	11.5552	10.1691	9.45285	11.2252	9.29309	Molecular Function: nucleic acid binding (GO:0003676);; Molecular Function: helicase activity (GO:0004386);; Molecular Function: ATP binding (GO:0005524);;	K14442|0.0e+00|cann:107852575|K14442 ATP-dependent RNA helicase DHX36 [EC:3.6.4.13] | (RefSeq) DExH-box ATP-dependent RNA helicase DExH6-like	RNA degradation (ko03018)	[A]	RNA processing and modification	PREDICTED: LOW QUALITY PROTEIN: DExH-box ATP-dependent RNA helicase DExH6-like [Capsicum annuum]
Capana00g000659	1.19551	1.01858	1.69508	0.48783	0.415034	0.600973	1.5572	0.866552	2.02686	1.85357	1.66613	2.05337	0.77645	1.0051	0.33828	0.887347	0.478219	0.47862	Biological Process: cytokinin metabolic process (GO:0009690);; Molecular Function: cytokinin dehydrogenase activity (GO:0019139);; Molecular Function: FAD binding (GO:0071949);;	K00279|1.1e-203|cann:107852795|K00279 cytokinin dehydrogenase [EC:1.5.99.12] | (RefSeq) cytokinin dehydrogenase 1-like	Zeatin biosynthesis (ko00908)	[C]	Energy production and conversion	Cytokinin dehydrogenase 1 [Capsicum annuum]
Capana00g000660	15.5962	17.6867	22.3047	35.5591	32.4035	37.0448	15.4491	10.397	17.4717	28.6842	20.4582	24.0287	32.2916	52.419	50.2706	25.2291	22.4091	24.95	Cellular Component: integral component of membrane (GO:0016021);;	--	--	[O]	Posttranslational modification, protein turnover, chaperones	PREDICTED: uncharacterized protein LOC107853787 [Capsicum annuum]
Capana00g000662	8.36778	14.0936	3.02716	3.91655	4.83337	3.81764	2.20702	2.61597	1.66702	1.43877	2.16173	1.38129	7.25916	1.39196	5.06572	1.76245	8.51438	3.54569	--	--	--	--	--	hypothetical protein BC332_34321 [Capsicum chinense]
Capana00g000663	15.4054	22.8011	4.11482	7.36446	9.83421	8.48563	3.42334	5.74818	3.04372	3.44646	4.80857	3.57609	13.1306	2.41208	10.1435	2.93694	11.9539	6.00293	--	--	--	--	--	Protein TAR1 [Capsicum baccatum]
Capana00g000664	6.39151	10.5236	11.6438	11.6011	8.15566	9.79449	9.15799	12.2645	11.2894	12.0743	13.0723	12.9805	10.6682	8.45115	8.23076	17.3324	13.181	14.1725	Molecular Function: protein kinase activity (GO:0004672);; Molecular Function: ATP binding (GO:0005524);; Cellular Component: integral component of membrane (GO:0016021);;	K13435|2.4e-120|spen:107018783|K13435 serine/threonine-protein kinase Pto | (RefSeq) receptor-like protein kinase HERK 1 isoform X2	Plant-pathogen interaction (ko04626)	[T]	Signal transduction mechanisms	PREDICTED: receptor-like protein kinase HERK 1 [Capsicum annuum]
Capana00g000665	9.2671	15.1342	10.0129	14.3427	12.0555	11.7585	14.9032	28.2064	13.1041	12.9548	12.2256	12.3675	10.2632	9.31452	6.58419	11.2021	19.1198	17.3654	Molecular Function: ligand-gated ion channel activity (GO:0015276);; Cellular Component: integral component of membrane (GO:0016021);;	K05387|0.0e+00|cann:107853243|K05387 glutamate receptor, ionotropic, plant | (RefSeq) glutamate receptor 3.7-like	--	[PET]	Inorganic ion transport and metabolism;; Amino acid transport and metabolism;; Signal transduction mechanisms	Glutamate receptor 3.3, partial [Capsicum annuum]
Capana00g000666	0.248004	0.373921	0.284129	0.476373	0.615658	0.268081	1.54808	0.488462	0.241679	0.349687	0.786096	1.83474	0.365545	0.36687	0.632169	0.463782	0.684571	0.258099	Molecular Function: DNA binding (GO:0003677);; Cellular Component: nucleus (GO:0005634);;	--	--	--	--	PREDICTED: WUSCHEL-related homeobox 1 [Capsicum annuum]
Capana00g000667	0.407706	0.229523	0.296485	0.367741	0.568605	0.167887	0.69873	0.417258	0.481029	0.460018	0.521427	0.637534	0.831252	0.311025	0.770757	0.543478	0.34386	0.464199	Molecular Function: DNA binding (GO:0003677);; Cellular Component: nucleus (GO:0005634);;	K14292|4.2e-21|cann:107850838|K14292 trimethylguanosine synthase [EC:2.1.1.-] | (RefSeq) uncharacterized LOC107850838	RNA transport (ko03013)	--	--	PREDICTED: WUSCHEL-related homeobox 1 [Capsicum annuum]
Capana00g000668	2.27978	0.881983	0.707977	0.308084	1.52379	1.78179	0.071337	0.122604	0.637317	2.12327	1.63753	4.23467	0.818259	0.287757	0.452794	2.17227	0.63732	1.87369	Cellular Component: mitochondrion (GO:0005739);;	--	--	--	--	hypothetical protein [Capsicum annuum]
Capana00g000669	0	0.107645	0.135179	0	0.0339	0	0.020127	0	0	0.074432	0	0.066249	0.039895	0.032243	0	0.053668	0.060243	0.133206	--	--	--	--	--	PREDICTED: uncharacterized protein LOC107859633 [Capsicum annuum]
Capana00g000670	12.7879	14.0921	14.2383	12.9909	13.7945	10.2449	11.152	13.5175	10.5835	17.6305	15.7417	17.1162	15.3256	14.1173	13.876	15.2965	20.0432	15.8944	Molecular Function: translation initiation factor activity (GO:0003743);; Molecular Function: GTPase activity (GO:0003924);; Molecular Function: GTP binding (GO:0005525);;	K03242|1.6e-174|cann:107851955|K03242 translation initiation factor 2 subunit 3 | (RefSeq) eukaryotic translation initiation factor 2 subunit 3, Y-linked-like	RNA transport (ko03013)	[J]	Translation, ribosomal structure and biogenesis	PREDICTED: eukaryotic translation initiation factor 2 subunit 3, Y-linked-like, partial [Capsicum annuum]
Capana00g000672	18.5627	28.0206	25.7784	22.8205	17.9517	23.9133	29.413	35.6774	35.2465	24.2522	26.873	30.1876	25.2116	23.0121	24.4789	33.5421	27.9256	39.9704	--	--	--	[R]	General function prediction only	PREDICTED: uncharacterized protein LOC107856754 [Capsicum annuum]
Capana00g000675	0	0	0	0	0	0	0	0	0	0	0	0	0	0	0	0	0	0	--	--	--	--	--	putative F-box protein-like, partial [Capsicum annuum]
Capana00g000676	0	0	0	0.323225	0.15696	0.209166	0.390197	0	0	0	0	0	0	0	0	0	0	0	--	--	--	--	--	putative ras-related protein RABA1f-like [Capsicum annuum]
Capana00g000677	42.6728	41.9075	38.688	43.4652	43.2005	45.023	37.3166	36.0742	45.5598	60.1898	68.2712	51.1883	38.9649	41.2906	51.7866	75.5801	40.2029	52.4839	Molecular Function: peptidyl-prolyl cis-trans isomerase activity (GO:0003755);;	K01802|2.1e-80|nta:107831220|K01802 peptidylprolyl isomerase [EC:5.2.1.8] | (RefSeq) peptidyl-prolyl cis-trans isomerase FKBP20-1	--	[O]	Posttranslational modification, protein turnover, chaperones	Peptidyl-prolyl cis-trans isomerase FKBP4 [Capsicum chinense]
Capana00g000678	1.04671	0.883911	0.638744	1.67969	0.748934	0.4009	1.85026	1.01199	1.44079	2.17427	1.60624	1.48532	1.40796	1.86326	2.13434	4.07238	6.08676	4.16572	Biological Process: carboxylic acid metabolic process (GO:0019752);; Molecular Function: transferase activity, transferring acyl groups, acyl groups converted into alkyl on transfer (GO:0046912);;	K01649|3.4e-121|cann:107851945|K01649 2-isopropylmalate synthase [EC:2.3.3.13] | (RefSeq) 2-isopropylmalate synthase A	Valine, leucine and isoleucine biosynthesis (ko00290);; Pyruvate metabolism (ko00620);; 2-Oxocarboxylic acid metabolism (ko01210);; Biosynthesis of amino acids (ko01230)	[E]	Amino acid transport and metabolism	PREDICTED: 2-isopropylmalate synthase A-like [Capsicum annuum]
Capana00g000679	0	0	0	0	0	0	0	0	0	0	0	0	0	0	0	0.112176	0	0	Molecular Function: transferase activity, transferring acyl groups, acyl groups converted into alkyl on transfer (GO:0046912);;	K01648|1.1e-284|cann:107855564|K01648 ATP citrate (pro-S)-lyase [EC:2.3.3.8] | (RefSeq) ATP-citrate synthase beta chain protein 1-like	Citrate cycle (TCA cycle) (ko00020)	[C]	Energy production and conversion	PREDICTED: ATP-citrate synthase beta chain protein 1-like isoform X1 [Capsicum annuum]
Capana00g000680	0.052919	0.510268	0.104039	0.285777	0.194921	0	0.790211	0.662519	1.25017	0.367968	0.174036	0.208254	0.412581	0.257799	0.597301	0.480971	0.571293	0.642248	--	--	--	--	--	hypothetical protein FXO38_31850 [Capsicum annuum]
Capana00g000681	12.3658	9.82022	6.5445	8.32296	9.29206	4.65785	16.9026	18.6488	15.3973	11.0564	10.4158	11.1485	22.4204	19.375	14.783	4.91752	10.6789	5.41133	Molecular Function: serine-type endopeptidase activity (GO:0004252);;	K15333|4.7e-27|nsy:104224633|K15333 tRNA guanosine-2'-O-methyltransferase [EC:2.1.1.34] | (RefSeq) uncharacterized protein LOC104224633	--	--	--	PREDICTED: subtilisin-like protease SBT1.9 [Capsicum annuum]
Capana00g000682	0.028368	0	0	0	0	0	0	0	0	0	0	0.034478	0	0	0	0	0	0	Molecular Function: transaminase activity (GO:0008483);; Molecular Function: carbon-sulfur lyase activity (GO:0016846);;	K14548|1.2e-26|mesc:110609029|K14548 U3 small nucleolar RNA-associated protein 4 | (RefSeq) LOW QUALITY PROTEIN: U3 small nucleolar RNA-associated protein 4 homolog	Ribosome biogenesis in eukaryotes (ko03008)	--	--	Tryptophan aminotransferase-related protein 4 [Capsicum chinense]
Capana00g000683	0.068365	0.289595	0.246311	0	0	0.135329	0.298371	0	0	0	0.218605	0	0	0.21432	0.380774	4.15102	0.983162	1.4962	--	K20855|1.2e-16|pavi:110763119|K20855 beta-1,3-galactosyltransferase 1/2/3/4/5/7/8 [EC:2.4.1.-] | (RefSeq) probable beta-1,3-galactosyltransferase 2	--	--	--	hypothetical protein FXO37_13381 [Capsicum annuum]
Capana00g000684	43.0919	40.0242	46.0205	29.1036	26.6489	31.3039	44.1579	41.5197	41.9037	55.5579	59.4668	65.7525	42.0695	34.0289	38.6916	56.7498	57.2924	60.6359	Cellular Component: integral component of membrane (GO:0016021);; Biological Process: vesicle-mediated transport (GO:0016192);;	K08516|4.1e-63|cann:107854777|K08516 synaptobrevin homolog YKT6 | (RefSeq) VAMP-like protein YKT61	SNARE interactions in vesicular transport (ko04130)	[U]	Intracellular trafficking, secretion, and vesicular transport	PREDICTED: VAMP-like protein YKT61 isoform X1 [Capsicum annuum]
Capana00g000685	0	0	0	0	0	0	0	0	0	0	0	0	0	0	0	0	0	0	Molecular Function: O-methyltransferase activity (GO:0008171);; Biological Process: methylation (GO:0032259);;	K16040|5.2e-34|qsu:111989184|K16040 trans-resveratrol di-O-methyltransferase [EC:2.1.1.240] | (RefSeq) trans-resveratrol di-O-methyltransferase-like	Stilbenoid, diarylheptanoid and gingerol biosynthesis (ko00945)	[R]	General function prediction only	Isoflavone-7-O-methyltransferase 9 [Capsicum annuum]
Capana00g000687	0	0	0	0	0	0	0	0	0	0	0	0	0	0	0	0	0	0	--	--	--	--	--	--
Capana00g000688	14.611	8.25663	7.62913	3.84615	9.43505	2.67993	3.46172	4.53307	5.61683	31.8328	31.3933	51.0804	18.8627	7.90276	14.7504	112.274	396.338	364.635	Molecular Function: oxidoreductase activity (GO:0016491);; Molecular Function: metal ion binding (GO:0046872);;	K05933|6.2e-185|cann:107853805|K05933 aminocyclopropanecarboxylate oxidase [EC:1.14.17.4] | (RefSeq) 1-aminocyclopropane-1-carboxylate oxidase 1	Cysteine and methionine metabolism (ko00270)	[QR]	Secondary metabolites biosynthesis, transport and catabolism;; General function prediction only	PREDICTED: 1-aminocyclopropane-1-carboxylate oxidase 1 [Capsicum annuum]
Capana00g000691	0	0	0	0	0	0	0	0	0	0	0	0	0	0	0	0	0	0	--	--	--	--	--	--
Capana00g000692	0.066268	0	0	0	0	0	0	0	0	0.051183	0.344134	0.244481	0	0	0	0	0	0	Biological Process: cell morphogenesis (GO:0000902);; Biological Process: cell morphogenesis involved in differentiation (GO:0000904);; Molecular Function: regulatory region nucleic acid binding (GO:0001067);; Biological Process: response to acid chemical (GO:0001101);; Molecular Function: molecular_function (GO:0003674);; Molecular Function: nucleic acid binding (GO:0003676);; Molecular Function…	K10773|2.7e-07|egu:105039152|K10773 endonuclease III [EC:4.2.99.18] | (RefSeq) putative DNA glycosylase At3g47830 isoform X1	Base excision repair (ko03410)	--	--	PREDICTED: zinc finger protein GIS-like [Capsicum annuum]
Capana00g000693	1.84565	0.543725	1.63848	1.76735	4.1327	2.7666	3.69453	4.16428	0.251456	6.79082	4.64358	4.06485	2.62489	5.42839	0.337629	2.79801	6.16317	3.03619	Cellular Component: integral component of membrane (GO:0016021);; Molecular Function: transmembrane transporter activity (GO:0022857);;	K14638|5.4e-68|mtr:MTR_7g098180|K14638 solute carrier family 15 (peptide/histidine transporter), member 3/4 | (RefSeq) peptide transporter	--	[E]	Amino acid transport and metabolism	PREDICTED: protein NRT1/ PTR FAMILY 5.1 [Capsicum annuum]
Capana00g000694	0	0	0	0	0	0	0	0	0	0	0	0	0	0	0	0	0	0	Molecular Function: enzyme inhibitor activity (GO:0004857);;	--	--	--	--	PREDICTED: uncharacterized protein LOC107855630 [Capsicum annuum]
Capana00g000695	6.17719	16.1603	3.07137	5.29665	3.91098	3.03869	2.80976	2.738	1.77833	1.559	2.31107	1.65244	11.2659	1.48216	5.63569	2.1966	11.5491	3.66643	--	--	--	--	--	hypothetical protein ES332_D12G132000v1 [Gossypium tomentosum]
Capana00g000696	1.04276	1.29168	0.563439	0.549472	0.868535	0.771885	0.581997	0.471925	0.195587	0.44531	0.487586	0.388724	0.966787	0.402247	0.990294	0.35511	1.15746	0.503922	--	--	--	--	--	hypothetical protein BC332_33780 [Capsicum chinense]
Capana00g000697	8.12706	14.9844	3.50074	4.29717	5.10691	4.28829	2.12546	3.35031	1.92213	2.47111	2.8556	1.68797	9.22458	1.50983	5.77016	2.02152	8.05296	3.92861	--	--	--	--	--	Protein TAR1 [Capsicum baccatum]
Capana00g000699	0.412093	0.352937	0.401572	0.19172	0.213309	0.192408	1.28159	1.76282	0.793186	2.0211	2.64014	2.71991	1.13582	1.35112	1.15413	1.27706	0.984886	1.15255	--	K21842|0.0e+00|cann:107857129|K21842 protein EFR3 | (RefSeq) protein EFR3 homolog B-like	--	[R]	General function prediction only	PREDICTED: protein EFR3 homolog B-like [Capsicum annuum]
Capana00g000700	3.21662	1.52034	1.26848	1.68999	5.54842	1.84005	1.43253	0.646597	1.15738	1.44205	1.95649	1.12806	0.671841	1.87898	1.36577	0.300126	1.08125	0.44858	Molecular Function: enzyme inhibitor activity (GO:0004857);; Cellular Component: extracellular region (GO:0005576);; Cellular Component: cell wall (GO:0005618);; Cellular Component: integral component of membrane (GO:0016021);; Molecular Function: pectinesterase activity (GO:0030599);; Biological Process: cell wall modification (GO:0042545);; Molecular Function: aspartyl esterase activity (GO:004…	K01051|2.3e-62|cann:107861638|K01051 pectinesterase [EC:3.1.1.11] | (RefSeq) pectinesterase/pectinesterase inhibitor U1	Pentose and glucuronate interconversions (ko00040)	--	--	PREDICTED: pectinesterase/pectinesterase inhibitor U1 [Capsicum annuum]
Capana00g000701	32.7619	18.9101	21.0397	15.1106	22.1415	14.1441	18.2388	24.6958	10.928	22.698	20.4767	25.4831	8.27003	5.32761	8.02248	33.5971	19.9054	35.9248	Cellular Component: integral component of membrane (GO:0016021);;	--	--	--	--	PREDICTED: uncharacterized protein LOC107854835 [Capsicum annuum]
Capana00g000702	2.06669	2.72905	2.40098	2.42053	2.81033	1.12418	4.96407	3.88779	4.56081	3.94548	5.54822	3.72803	2.83918	3.30849	4.10109	7.16603	3.13861	6.25724	--	--	--	--	--	hypothetical protein FXO38_34321 [Capsicum annuum]
Capana00g000703	0.068314	0.266204	0.204834	0.427637	0.29963	0	0.216011	0.450173	0.381086	0.913	1.40117	0.505131	0.302976	0.18524	0.288453	0.732786	0.233418	0.589889	Cellular Component: integral component of membrane (GO:0016021);; Molecular Function: cellulose synthase (UDP-forming) activity (GO:0016760);; Biological Process: cellulose biosynthetic process (GO:0030244);; Biological Process: cell wall organization (GO:0071555);;	K03327|9.2e-37|cann:107853790|K03327 multidrug resistance protein, MATE family | (RefSeq) protein DETOXIFICATION 18-like	--	--	--	Cellulose synthase-like protein G3 [Capsicum annuum]
Capana00g000704	1.81565	2.02637	0.696748	2.82312	2.92603	2.19683	3.14655	3.7942	2.9609	4.41109	4.77304	5.23193	3.97657	5.11481	6.13597	3.33103	1.18239	2.29898	Biological Process: regulation of DNA endoreduplication (GO:0032875);;	--	--	--	--	PREDICTED: uncharacterized protein LOC107854944 [Capsicum annuum]
Capana00g000705	0.01497	0	0	0	0	0	0	0	0.008402	0.072773	0	0	0	0	0	0	0	0	Molecular Function: protein binding (GO:0005515);;	--	--	--	--	hypothetical protein T459_22363 [Capsicum annuum]
Capana00g000706	7.86606	14.477	11.0885	15.116	10.0341	12.332	8.89804	8.72817	7.1131	12.0961	11.933	11.724	8.50897	11.1262	6.74012	9.8011	11.2558	10.1065	Molecular Function: zinc ion binding (GO:0008270);; Cellular Component: integral component of membrane (GO:0016021);;	--	--	[A]	RNA processing and modification	PREDICTED: uncharacterized protein LOC107854433 [Capsicum annuum]
Capana00g000707	6.11767	9.87956	8.4978	10.198	6.34539	7.74451	2.26256	5.48571	3.94739	3.15036	4.95529	2.53154	4.70645	8.40762	2.7008	3.0999	10.1157	3.25496	Molecular Function: calcium-dependent cysteine-type endopeptidase activity (GO:0004198);; Cellular Component: integral component of membrane (GO:0016021);;	--	--	[OT]	Posttranslational modification, protein turnover, chaperones;; Signal transduction mechanisms	Calpain-type cysteine protease DEK1 [Capsicum chinense]
Capana00g000708	0	0	0	0	0	0	0	0	0.253432	0.406241	0.122126	0.597253	0.384869	0	0	0.420369	0	0.217627	--	--	--	--	--	hypothetical protein BC332_20812 [Capsicum chinense]
Capana00g000709	72.3973	101.072	16.4314	20.9403	33.2486	25.7141	8.19075	24.5039	6.85326	2.62099	2.86909	2.74895	73.1405	4.95604	15.9184	3.23938	46.7645	12.4781	--	--	--	--	--	hypothetical protein E3N88_38814 [Mikania micrantha]
Capana00g000710	370.922	217.324	49.2605	45.046	183.187	160.86	31.3583	67.3596	27.3065	19.0675	18.4175	14.4146	159.391	18.9348	50.4901	28.6195	94.6307	43.8938	--	--	--	--	--	hypothetical protein CQW23_33826 [Capsicum baccatum]
Capana00g000712	1.41573	2.05836	0.566643	1.00843	1.4351	1.01264	0.594403	0.613563	0.463441	0.184134	0.192545	0.186843	1.3909	0.490916	1.25423	0.358943	1.67354	0.59982	Molecular Function: magnesium ion binding (GO:0000287);; Molecular Function: electron carrier activity (GO:0009055);; Cellular Component: photosystem I (GO:0009522);; Cellular Component: chloroplast thylakoid membrane (GO:0009535);; Biological Process: photosynthesis (GO:0015979);; Cellular Component: integral component of membrane (GO:0016021);; Molecular Function: chlorophyll binding (GO:001616…	K02690|0.0e+00|cann:13540211|K02690 photosystem I P700 chlorophyll a apoprotein A2 | (RefSeq) psaB, C329_p069; photosystem I P700 apoprotein A2	Photosynthesis (ko00195)	--	--	photosystem I P700 apoprotein A2 [Capsicum annuum]
Capana00g000713	0.252875	0.645776	0.278677	0.352079	0.283638	0.355611	0.34625	0.226797	0.066448	0.264777	0.055926	0.137916	0.454063	0.173863	0.625245	0.121863	0.599322	0.191718	Molecular Function: magnesium ion binding (GO:0000287);; Molecular Function: electron carrier activity (GO:0009055);; Cellular Component: photosystem I (GO:0009522);; Cellular Component: plastid (GO:0009536);; Biological Process: photosynthesis (GO:0015979);; Cellular Component: integral component of membrane (GO:0016021);; Molecular Function: chlorophyll binding (GO:0016168);; Biological Process…	K02689|4.1e-167|sly:3950484|K02689 photosystem I P700 chlorophyll a apoprotein A1 | (RefSeq) psaA, LyesC2p069; photosystem I P700 apoprotein A1	Photosynthesis (ko00195)	--	--	photosystem I P700 chlorophyll a apoprotein A1 [Solanum carolinense]
Capana00g000714	0	0	0	0	0.014548	0	0	0	0	0.029879	0	0	0	0	0	0	0.057889	0.015216	Molecular Function: antiporter activity (GO:0015297);; Cellular Component: integral component of membrane (GO:0016021);; Molecular Function: xenobiotic transporter activity (GO:0042910);;	K03327|3.4e-275|cann:107853590|K03327 multidrug resistance protein, MATE family | (RefSeq) protein DETOXIFICATION 49-like	--	[R]	General function prediction only	PREDICTED: protein DETOXIFICATION 49-like [Capsicum annuum]
Capana00g000715	0	0	0	0	0	0	0	0	0	0	0	0	0	0	0	0	0	0	--	K14494|3.3e-12|ppp:112296036|K14494 DELLA protein | (RefSeq) DELLA protein GAI-like	Plant hormone signal transduction (ko04075)	--	--	hypothetical protein FXO38_28448 [Capsicum annuum]
Capana00g000716	0.330288	0.189356	0.075819	0.211721	0.237927	0	0.071627	0	0.070811	0.351915	0.502881	0.94137	0.55256	0.104113	0.324134	0.517607	0.22932	0.441694	Molecular Function: metal ion binding (GO:0046872);;	K16275|1.4e-164|cann:107853739|K16275 E3 ubiquitin-protein ligase BAH [EC:2.3.2.27] | (RefSeq) probable E3 ubiquitin-protein ligase BAH1-like	--	--	--	PREDICTED: probable E3 ubiquitin-protein ligase BAH1-like 1 isoform X1 [Capsicum annuum]
Capana00g000717	0.47935	0.799977	0.541236	0.249201	0.313874	0.208718	0.19414	0.380502	0.17326	3.34634	2.30808	3.02996	0.7431	0.346473	0.583115	6.17435	6.78147	7.70592	Molecular Function: protein kinase activity (GO:0004672);; Molecular Function: ATP binding (GO:0005524);;	K13420|2.3e-96|cann:107868249|K13420 LRR receptor-like serine/threonine-protein kinase FLS2 [EC:2.7.11.1] | (RefSeq) probable LRR receptor-like serine/threonine-protein kinase At3g47570	MAPK signaling pathway - plant (ko04016);; Plant-pathogen interaction (ko04626)	[T]	Signal transduction mechanisms	PREDICTED: probable LRR receptor-like serine/threonine-protein kinase At3g47570 [Capsicum annuum]
Capana00g000718	5.03772	8.61176	6.98039	8.27722	5.21783	5.72144	4.72072	4.1882	5.4867	5.10588	5.84977	4.75236	4.9111	5.73861	4.16248	5.52592	9.5189	5.82338	--	K23719|3.1e-153|cann:107856700|K23719 nuclear mRNA export protein SAC3 | (RefSeq) SAC3 family protein B-like	--	[UD]	Intracellular trafficking, secretion, and vesicular transport;; Cell cycle control, cell division, chromosome partitioning	hypothetical protein BC332_19104 [Capsicum chinense]
Capana00g000719	0	0	0	0	0	0	0	0	0	0	0	0	0	0	0	0	0	0	--	--	--	--	--	hypothetical protein CQW23_04545 [Capsicum baccatum]
Capana00g000720	0	0	0	0	0	0	0	0	0	0	0	0.022102	0	0	0	0	0	0	Molecular Function: catechol oxidase activity (GO:0004097);; Biological Process: pigment biosynthetic process (GO:0046148);; Molecular Function: metal ion binding (GO:0046872);;	K00422|0.0e+00|cann:107854040|K00422 polyphenol oxidase [EC:1.10.3.1] | (RefSeq) polyphenol oxidase, chloroplastic-like	Tyrosine metabolism (ko00350);; Isoquinoline alkaloid biosynthesis (ko00950)	--	--	PREDICTED: polyphenol oxidase, chloroplastic-like [Capsicum annuum]
Capana00g000721	0.433026	0.576971	0.628561	1.10965	0.491789	0.522461	1.54662	1.25869	0.754431	1.45161	1.26778	1.34658	1.20952	1.3588	1.4523	3.00719	2.35833	2.89344	Molecular Function: protein serine/threonine kinase activity (GO:0004674);; Molecular Function: ATP binding (GO:0005524);; Cellular Component: integral component of membrane (GO:0016021);;	K13420|3.8e-153|cann:107877593|K13420 LRR receptor-like serine/threonine-protein kinase FLS2 [EC:2.7.11.1] | (RefSeq) putative receptor-like protein kinase At3g47110	MAPK signaling pathway - plant (ko04016);; Plant-pathogen interaction (ko04626)	--	--	PREDICTED: probable LRR receptor-like serine/threonine-protein kinase At3g47570 [Capsicum annuum]
Capana00g000724	22.3035	23.6441	20.3953	26.7226	21.2785	22.1022	37.7635	40.5059	35.6359	35.4985	38.7404	36.6599	35.5073	35.8226	40.4867	30.6775	24.3935	29.8726	Molecular Function: protein serine/threonine kinase activity (GO:0004674);; Molecular Function: ATP binding (GO:0005524);;	K14502|1.5e-192|cann:107852422|K14502 protein brassinosteroid insensitive 2 [EC:2.7.11.1] | (RefSeq) shaggy-related protein kinase eta-like	Plant hormone signal transduction (ko04075)	[G]	Carbohydrate transport and metabolism	PREDICTED: shaggy-related protein kinase eta-like [Capsicum annuum]
Capana00g000725	2.35765	4.8749	4.21946	4.67083	4.19627	3.25737	6.76874	4.74763	2.76119	3.3495	3.2717	3.24163	3.00275	4.02404	2.75316	2.62577	3.31243	2.78407	Molecular Function: zinc ion binding (GO:0008270);; Cellular Component: integral component of membrane (GO:0016021);;	--	--	[A]	RNA processing and modification	PREDICTED: uncharacterized protein LOC107852423 [Capsicum annuum]
Capana00g000726	0.394282	0.930399	0.385917	0.501204	0.342224	0.357887	1.89138	0.417524	0.562033	1.73219	2.0766	1.31196	0.814455	1.17529	0.927582	0.748019	0.708814	0.689204	Molecular Function: phosphorelay sensor kinase activity (GO:0000155);; Biological Process: regulation of transcription, DNA-templated (GO:0006355);; Biological Process: detection of visible light (GO:0009584);; Biological Process: protein-chromophore linkage (GO:0018298);;	K12121|6.4e-97|nau:109232144|K12121 phytochrome B | (RefSeq) phytochrome B	Circadian rhythm - plant (ko04712)	--	--	PREDICTED: phytochrome B1-like isoform X5 [Capsicum annuum]
Capana00g000728	0	0	0	0	0	0	0	0	0	0	0	0	0	0	0	0	0	0	--	--	--	--	--	hypothetical protein FXO38_20087 [Capsicum annuum]
Capana00g000730	0	0	0	0	0	0	0	0	0	0	0	0	0	0	0	0	0	0	--	--	--	--	--	hypothetical protein FXO37_08560 [Capsicum annuum]
Capana00g000731	0	0	0	0	0	0	0	0	0	0	0	0	0	0	0	0	0	0	--	--	--	--	--	hypothetical protein FXO38_12074 [Capsicum annuum]
Capana00g000732	0	0	0	0	0	0	0	0	0	0	0	0	0	0	0	0	0	0	Molecular Function: DNA binding (GO:0003677);; Cellular Component: nucleus (GO:0005634);;	K09422|1.4e-107|cann:107856830|K09422 transcription factor MYB, plant | (RefSeq) transcription factor LAF1-like	--	[K]	Transcription	PREDICTED: transcription factor LAF1-like [Capsicum annuum]
Capana00g000733	0	0	0	0	0	0	0	0	0	0.085579	0.304816	0.19111	0	0.277941	0.099273	0	0	0	Molecular Function: nucleic acid binding (GO:0003676);;	K13457|2.9e-17|adu:107495486|K13457 disease resistance protein RPM1 | (RefSeq) disease resistance protein RPM1-like	Plant-pathogen interaction (ko04626)	--	--	hypothetical protein FXO37_29120 [Capsicum annuum]
Capana00g000734	2.77338	2.29539	1.92342	1.84597	1.09391	2.89952	4.02922	2.6533	3.50507	4.39506	5.38336	4.22129	3.71372	4.11086	4.57614	6.20867	3.21433	4.93694	Biological Process: phosphatidylserine biosynthetic process (GO:0006659);; Cellular Component: integral component of membrane (GO:0016021);; Molecular Function: transferase activity (GO:0016740);;	K08730|7.7e-196|cann:107854102|K08730 phosphatidylserine synthase 2 [EC:2.7.8.29] | (RefSeq) CDP-diacylglycerol--serine O-phosphatidyltransferase 1-like	Glycerophospholipid metabolism (ko00564)	[I]	Lipid transport and metabolism	PREDICTED: CDP-diacylglycerol--serine O-phosphatidyltransferase 1-like isoform X2 [Capsicum annuum]
Capana00g000735	0	0	0	0	0	0	0	0	0	0	0	0	0	0	0	0	0	0	Molecular Function: protein binding (GO:0005515);;	--	--	--	--	hypothetical protein T459_08003 [Capsicum annuum]
Capana00g000736	59.9772	66.9429	61.5762	51.8029	37.2051	32.2852	32.7205	53.5235	32.6027	27.5909	24.7201	28.831	30.6086	25.1486	18.8503	23.6317	34.7931	31.4906	Molecular Function: protein kinase activity (GO:0004672);; Molecular Function: ATP binding (GO:0005524);; Cellular Component: integral component of membrane (GO:0016021);;	K13459|1.4e-30|jcu:105635047|K13459 disease resistance protein RPS2 | (RefSeq) probable disease resistance protein At1g12280 isoform X1	Plant-pathogen interaction (ko04626)	--	--	PREDICTED: probable LRR receptor-like serine/threonine-protein kinase At2g16250 isoform X2 [Capsicum annuum]
Capana00g000737	0.166382	0.131637	0.027735	0	0.072625	0.092407	0.008598	0	0.006102	0.626213	0.153662	0.825735	0.042861	0.079731	0.085364	0.386279	0.146587	0.534133	Biological Process: immune system process (GO:0002376);; Cellular Component: cellular_component (GO:0005575);; Cellular Component: intracellular (GO:0005622);; Cellular Component: cell (GO:0005623);; Cellular Component: cytoplasm (GO:0005737);; Cellular Component: plasma membrane (GO:0005886);; Biological Process: response to stress (GO:0006950);; Biological Process: defense response (GO:0006952)…	K13453|1.6e-24|cann:107846795|K13453 disease resistance protein | (RefSeq) putative late blight resistance protein homolog R1A-3	Plant-pathogen interaction (ko04626)	--	--	PREDICTED: putative late blight resistance protein homolog R1A-3 [Capsicum annuum]
Capana00g000738	0.034969	0	0.035703	0.036979	0.034993	0	0	0.058994	0.057221	0.269191	0.249355	0.255692	0	0	0	0.284361	0.076273	0	Molecular Function: ADP binding (GO:0043531);;	K13453|2.9e-75|nau:109235474|K13453 disease resistance protein | (RefSeq) putative late blight resistance protein homolog R1A-4	Plant-pathogen interaction (ko04626)	[T]	Signal transduction mechanisms	hypothetical protein T459_11994 [Capsicum annuum]
Capana00g000739	0	0	0	0	0.034014	0.040688	0	0	0	0	0	0.065468	0	0	0	0.056877	0	0.064346	Molecular Function: ADP binding (GO:0043531);;	K13453|4.4e-14|cann:107846795|K13453 disease resistance protein | (RefSeq) putative late blight resistance protein homolog R1A-3	Plant-pathogen interaction (ko04626)	--	--	hypothetical protein T459_11994 [Capsicum annuum]
Capana00g000740	0	0.006141	0	0.018195	0.018259	0	0.007414	0	0	0.088814	0.155802	0	0	0.017055	0.066939	0.051808	0	0.054466	Biological Process: defense response (GO:0006952);; Molecular Function: ADP binding (GO:0043531);;	K13453|1.1e-102|nta:107795985|K13453 disease resistance protein | (RefSeq) putative late blight resistance protein homolog R1B-16	Plant-pathogen interaction (ko04626)	[T]	Signal transduction mechanisms	PREDICTED: LOW QUALITY PROTEIN: putative late blight resistance protein homolog R1A-3 [Capsicum annuum]
Capana00g000741	2.44615	1.27931	0.857564	0.682127	2.92266	0.102465	0.490042	0.954771	1.9907	1.06735	2.3245	1.20972	1.60162	1.20628	1.23501	4.96117	8.2934	5.67123	--	--	--	--	--	PREDICTED: protein SRC2 homolog [Capsicum annuum]
Capana00g000742	8.17748	13.3755	13.1988	17.2837	9.7079	10.3705	13.5788	16.4286	12.8621	12.6098	10.468	10.7654	12.7122	14.1388	10.9078	11.4682	20.9516	11.9516	Cellular Component: integral component of membrane (GO:0016021);; Molecular Function: phosphoric ester hydrolase activity (GO:0042578);;	K22913|1.5e-80|sot:102590842|K22913 phosphatidylinositol 3,5-bisphosphate 5-phosphatase [EC:3.1.3.-] | (RefSeq) phosphoinositide phosphatase SAC3-like	Inositol phosphate metabolism (ko00562)	[I]	Lipid transport and metabolism	hypothetical protein FXO38_18983 [Capsicum annuum]
Capana00g000743	65.2863	80.283	89.0538	57.6727	38.3175	50.8719	65.9352	75.4754	77.4665	82.3146	84.2103	87.5365	59.9551	58.6153	60.581	87.0477	110.802	96.1465	Cellular Component: integral component of membrane (GO:0016021);; Biological Process: vesicle-mediated transport (GO:0016192);;	K08516|1.7e-105|cann:107854777|K08516 synaptobrevin homolog YKT6 | (RefSeq) VAMP-like protein YKT61	SNARE interactions in vesicular transport (ko04130)	[U]	Intracellular trafficking, secretion, and vesicular transport	PREDICTED: VAMP-like protein YKT61 isoform X1 [Capsicum annuum]
Capana00g000744	8.76138	10.022	9.46661	11.168	8.57147	8.97831	19.2389	16.7306	14.1566	28.6677	27.4344	30.6579	28.9774	20.8692	38.5938	29.588	13.8904	23.5699	Biological Process: lipid catabolic process (GO:0016042);; Molecular Function: hydrolase activity, acting on ester bonds (GO:0016788);;	K01052|3.3e-152|cann:107855928|K01052 lysosomal acid lipase/cholesteryl ester hydrolase [EC:3.1.1.13] | (RefSeq) triacylglycerol lipase 1-like	Steroid biosynthesis (ko00100)	[I]	Lipid transport and metabolism	PREDICTED: triacylglycerol lipase 1-like [Capsicum annuum]
Capana00g000747	0	0	0	0	0	0	0	0	0	0	0	0	0	0	0	0	0	0	Molecular Function: nucleic acid binding (GO:0003676);; Biological Process: DNA integration (GO:0015074);;	--	--	--	--	hypothetical protein FXO38_32698 [Capsicum annuum]
Capana00g000749	0	0	0	0	0	0	0	0	0	0	0	0	0	0	0	0	0	0	--	--	--	--	--	--
Capana00g000751	11.4952	7.61475	8.5642	7.894	11.3032	10.6258	12.0021	6.33888	7.04897	11.9099	9.03881	12.7653	10.5287	11.2562	17.6606	6.42333	7.67061	6.21967	Molecular Function: transcription coactivator activity (GO:0003713);; Biological Process: regulation of transcription, DNA-templated (GO:0006355);;	K00700|1.2e-20|smo:SELMODRAFT_437348|K00700 1,4-alpha-glucan branching enzyme [EC:2.4.1.18] | (RefSeq) hypothetical protein	Starch and sucrose metabolism (ko00500)	--	--	C-Myc-binding protein [Capsicum annuum]
Capana00g000752	0.488706	0.240627	0.076747	0	0.167337	0	0.028956	0	0	0.050553	0	0	0.117749	0.158317	0	0	0	0	Cellular Component: Golgi membrane (GO:0000139);; Cellular Component: endoplasmic reticulum membrane (GO:0005789);; Biological Process: intracellular protein transport (GO:0006886);; Molecular Function: zinc ion binding (GO:0008270);; Cellular Component: COPII vesicle coat (GO:0030127);; Biological Process: COPII-coated vesicle budding (GO:0090114);;	K14006|3.2e-71|cann:107843850|K14006 protein transport protein SEC23 | (RefSeq) protein transport protein SEC23	Protein processing in endoplasmic reticulum (ko04141)	[U]	Intracellular trafficking, secretion, and vesicular transport	putative xyloglucan endotransglucosylase/hydrolase protein 30-like [Capsicum annuum]
Capana00g000753	1.87557	5.54127	1.30923	1.38874	1.31099	1.15434	1.09279	1.0966	1.09756	0.762201	0.985342	0.823785	3.29776	0.794444	3.59702	0.851331	4.25593	1.27995	--	--	--	--	--	hypothetical protein FXO38_36760 [Capsicum annuum]
Capana00g000756	41.7233	47.2534	7.61063	14.3638	26.2422	19.836	6.99869	11.6905	4.53133	6.69986	8.14272	6.1631	24.8818	4.27648	17.9723	6.19175	24.9357	11.4069	--	--	--	--	--	Protein TAR1 [Capsicum baccatum]
Capana00g000757	1.47545	6.70464	1.58326	1.95088	0.985086	0.906612	1.91389	1.51211	1.11405	1.02465	0	1.00898	4.84434	0.932027	4.13579	1.0533	6.74824	1.78731	--	--	--	--	--	hypothetical protein BC332_33982 [Capsicum chinense]
Capana00g000758	0.039764	0.055383	0.051882	0.048047	0.016247	0.05778	0.155734	0.050699	0.030943	0.109178	0.109923	0.098736	0.222613	0.143493	0.233079	0.11014	0.14007	0.035858	--	--	--	--	--	hypothetical protein BC332_34292 [Capsicum chinense]
Capana00g000759	0	0	0	0	0	0	0	0	0	0	0.001085	0.031608	0	0	0.001394	0	0	0	--	--	--	--	--	--
Capana00g000760	18.4257	28.9745	4.824	6.98231	10.8452	9.7427	2.67407	5.12949	2.69233	3.23509	4.00101	3.94739	14.2135	2.07295	8.43796	2.7289	13.2648	6.9311	--	--	--	--	--	hypothetical protein T459_35432 [Capsicum annuum]
Capana00g000764	0	0	0	0.061246	0	0.050591	0	0.078236	0	0.053017	0	0	0	0.047998	0	0	0	0	Cellular Component: integral component of membrane (GO:0016021);;	--	--	--	--	hypothetical protein FXO38_23446 [Capsicum annuum]
Capana00g000768	0	0	0	0	0	0	0	0	0	0	0	0	0	0	0	0	0	0	Cellular Component: integral component of membrane (GO:0016021);;	--	--	--	--	hypothetical protein FXO38_06254 [Capsicum annuum]
Capana00g000769	4.87029	6.13258	5.6717	9.27711	7.38973	9.01328	7.34563	4.3797	6.8128	9.84739	8.26183	8.17512	6.50984	7.93416	6.92792	6.17489	9.67278	7.9803	Molecular Function: protein serine/threonine kinase activity (GO:0004674);; Molecular Function: ATP binding (GO:0005524);;	K08286|1.9e-133|cpap:110811805|K08286 protein-serine/threonine kinase [EC:2.7.11.-] | (RefSeq) serine/threonine-protein kinase UCNL	--	[R]	General function prediction only	PREDICTED: serine/threonine-protein kinase UCN-like [Capsicum annuum]
Capana00g000770	0.149471	0.081743	0.117254	0.113645	0.040287	0.06368	0.093369	0	0	0	0	0	0.136302	0	0	0	0	0	Molecular Function: structural constituent of ribosome (GO:0003735);; Biological Process: translation (GO:0006412);; Molecular Function: hydrogen ion transmembrane transporter activity (GO:0015078);; Cellular Component: small ribosomal subunit (GO:0015935);; Biological Process: ATP synthesis coupled proton transport (GO:0015986);; Cellular Component: proton-transporting ATP synthase complex, coup…	K02109|1.6e-51|cann:13540190|K02109 F-type H+-transporting ATPase subunit b | (RefSeq) atpF, C329_p082; ATP synthase CF0 subunit I	Oxidative phosphorylation (ko00190);; Photosynthesis (ko00195)	--	--	ATP synthase subunit b, chloroplastic [Capsicum chinense]
Capana00g000771	4.00109	7.3737	5.52897	4.12311	3.47949	3.11713	3.89872	3.04464	1.91114	0.679772	1.07082	0.848512	1.41013	1.36652	1.44552	1.91676	2.58203	0.947662	Molecular Function: structural constituent of ribosome (GO:0003735);; Cellular Component: ribosome (GO:0005840);; Biological Process: translation (GO:0006412);; Molecular Function: hydrogen ion transmembrane transporter activity (GO:0015078);; Biological Process: ATP synthesis coupled proton transport (GO:0015986);; Cellular Component: integral component of membrane (GO:0016021);; Cellular Compon…	K02108|1.8e-68|cann:13540192|K02108 F-type H+-transporting ATPase subunit a | (RefSeq) atpI, C329_p080; ATP synthase CF0 subunit IV	Oxidative phosphorylation (ko00190);; Photosynthesis (ko00195)	[C]	Energy production and conversion	hypothetical protein C4D60_Mb00t01810 [Musa balbisiana]
Capana00g000772	0	0	0	0.056982	0	0	0	0	0	0	0	0	0	0	0	0	0	0	Molecular Function: DNA binding (GO:0003677);; Molecular Function: DNA-directed 5'-3' RNA polymerase activity (GO:0003899);; Biological Process: transcription, DNA-templated (GO:0006351);;	K03046|7.3e-84|cann:13540194|K03046 DNA-directed RNA polymerase subunit beta' [EC:2.7.7.6] | (RefSeq) rpoC2, C329_p078; RNA polymerase beta'' subunit	RNA polymerase (ko03020)	--	--	hypothetical protein FXO38_25440 [Capsicum annuum]
Capana00g000773	0.005405	0.030543	0.040385	0.05794	0.021388	0.038637	0	0.021626	0.022756	0.004315	0.031675	0	0.012207	0.026871	0	0.008661	0.008899	0.013294	Molecular Function: DNA binding (GO:0003677);; Molecular Function: DNA-directed 5'-3' RNA polymerase activity (GO:0003899);; Biological Process: transcription, DNA-templated (GO:0006351);; Cellular Component: chloroplast (GO:0009507);; Molecular Function: ribonucleoside binding (GO:0032549);;	K03043|1.4e-204|cann:13540196|K03043 DNA-directed RNA polymerase subunit beta [EC:2.7.7.6] | (RefSeq) rpoB, C329_p076; RNA polymerase beta subunit	RNA polymerase (ko03020)	[K]	Transcription	RNA polymerase beta subunit [Capsicum annuum]
Capana00g000774	0.050775	0	0.044607	0	0	0	0.490303	0	0	0	0	0	0	0	0.028495	0	0	0	Cellular Component: integral component of membrane (GO:0016021);;	--	--	--	--	hypothetical protein FXO38_34294 [Capsicum annuum]
Capana00g000775	33.1201	76.756	18.4881	26.1018	20.5979	18.0508	15.2268	22.076	11.981	9.56082	13.0389	8.84202	54.3714	9.64979	28.6117	9.8582	52.7154	22.1271	--	--	--	--	--	hypothetical protein DVH24_026859 [Malus domestica]
Capana00g000776	0.16779	0.26714	0.029165	0.013337	0.148482	0.074552	0.001095	0.010183	0.020784	0.001169	0.002197	0.023447	0.001995	0.00124	0.378893	0.002507	0.028648	0.002614	--	--	--	--	--	hypothetical protein BC332_33780 [Capsicum chinense]
Capana00g000779	0	0	0	0	0	0	0	0	0	0	0	0	0	0	0	0	0	0	--	--	--	--	--	hypothetical protein FXO37_25304 [Capsicum annuum]
Capana00g000780	0	0	0	0	0	0	0	0	0	0	0	0	0	0	0	0	0	0	--	K23145|2.7e-26|sot:102584589|K23145 scopoletin 8-hydroxylase [EC:1.14.11.60] | (RefSeq) feruloyl CoA ortho-hydroxylase 1	--	[QR]	Secondary metabolites biosynthesis, transport and catabolism;; General function prediction only	putative molybdopterin cofactor sulfurase [Capsicum annuum]
Capana00g000781	0	0	0	0	0	0	0	0	0	0	0	0	0	0	0	0	0	0	--	--	--	--	--	hypothetical protein BC332_00872 [Capsicum chinense]
Capana00g000782	0	0	0	0	0	0	0	0	0	0	0	0	0	0	0	0	0	0	Molecular Function: cysteine-type peptidase activity (GO:0008234);;	--	--	--	--	hypothetical protein FXO38_04846 [Capsicum annuum]
Capana00g000784	0	0	0	0	0	0	0	0	0	0	0	0	0	0	0	0	0	0	Molecular Function: nutrient reservoir activity (GO:0045735);;	--	--	--	--	PREDICTED: vicilin C72-like [Capsicum annuum]
Capana00g000785	0	0	0	0	0	0	0	0	0	0	0	0	0	0	0	0	0	0	Molecular Function: cysteine-type peptidase activity (GO:0008234);;	--	--	--	--	hypothetical protein FXO38_24705 [Capsicum annuum]
Capana00g000787	1.57703	2.66447	2.44406	1.9685	1.62863	1.70533	3.72805	4.7615	4.18007	7.18165	3.59901	4.23819	5.99105	3.71699	7.24127	6.89459	8.0342	8.00281	--	--	--	--	--	hypothetical protein FXO37_34265 [Capsicum annuum]
Capana00g000788	6.90446	6.89628	5.77623	2.66708	3.95511	2.46203	10.0726	5.23618	9.41114	17.198	16.7441	18.7496	4.77309	8.37713	20.4773	19.4634	8.675	13.1571	--	--	--	--	--	PREDICTED: tropomyosin-like [Capsicum annuum]
Capana00g000790	22.3895	31.7293	25.4855	30.2217	20.1556	21.3274	35.4135	28.8796	34.539	33.7879	30.4584	33.1381	37.419	27.454	35.8815	51.8897	46.037	53.0358	Molecular Function: 1,4-alpha-glucan branching enzyme activity (GO:0003844);; Biological Process: glycogen biosynthetic process (GO:0005978);; Cellular Component: integral component of membrane (GO:0016021);;	K00700|1.1e-37|cann:107854104|K00700 1,4-alpha-glucan branching enzyme [EC:2.4.1.18] | (RefSeq) 1,4-alpha-glucan-branching enzyme 2-2, chloroplastic/amyloplastic-like	Starch and sucrose metabolism (ko00500)	[G]	Carbohydrate transport and metabolism	hypothetical protein FXO37_36521 [Capsicum annuum]
Capana00g000791	19.8493	25.7273	20.9377	23.7358	17.8268	17.8861	26.4716	27.6361	26.6786	26.3827	24.9291	30.3642	31.4169	27.8831	26.6283	41.1636	44.3273	39.4907	Molecular Function: transcription cofactor activity (GO:0003712);; Biological Process: regulation of transcription from RNA polymerase II promoter (GO:0006357);; Cellular Component: mediator complex (GO:0016592);;	K15135|2.3e-96|cann:107852071|K15135 mediator of RNA polymerase II transcription subunit 18 | (RefSeq) mediator of RNA polymerase II transcription subunit 18-like	--	[S]	Function unknown	PREDICTED: mediator of RNA polymerase II transcription subunit 18-like isoform X2 [Capsicum annuum]
Capana00g000794	0	0	0	0	0.047495	0	0	0	0	0	0	0	0	0.072319	0.034099	0	0.09773	0	Molecular Function: nucleotide binding (GO:0000166);; Molecular Function: nucleic acid binding (GO:0003676);; Biological Process: DNA integration (GO:0015074);;	K01537|2.0e-54|cann:107860194|K01537 P-type Ca2+ transporter type 2C [EC:7.2.2.10] | (RefSeq) calcium-transporting ATPase 2, plasma membrane-type-like	--	[P]	Inorganic ion transport and metabolism	hypothetical protein FXO38_36348, partial [Capsicum annuum]
Capana00g000795	0	0	0	0	0	0	0	0	0	0	0.242196	0	0	0	0	0	0	0	Molecular Function: translation initiation factor activity (GO:0003743);; Biological Process: mature ribosome assembly (GO:0042256);; Molecular Function: ribosome binding (GO:0043022);;	K03264|1.3e-35|sly:101265791|K03264 translation initiation factor 6 | (RefSeq) eukaryotic translation initiation factor 6-2 isoform X1	Ribosome biogenesis in eukaryotes (ko03008)	[J]	Translation, ribosomal structure and biogenesis	Eukaryotic translation initiation factor 6 [Capsicum baccatum]
Capana00g000799	2.03078	1.27484	0.697985	4.47701	4.3224	2.30086	4.24487	4.83864	3.24946	3.75943	2.79572	2.9355	8.39181	9.54734	6.38741	0.274902	1.70524	0.587382	Molecular Function: acid phosphatase activity (GO:0003993);;	K20728|8.0e-42|bna:106380061|K20728 vegetative storage protein 2 | (RefSeq) vegetative storage protein 2	MAPK signaling pathway - plant (ko04016)	--	--	PREDICTED: acid phosphatase 1 [Capsicum annuum]
Capana00g000800	0.049322	0.03294	0.053019	0.040639	0.039662	0.042643	0.054108	0.052786	0.065578	0.060821	0.065096	0.082539	0.150308	0.097773	0.19375	0.07214	0.036881	0.11715	--	--	--	--	--	hypothetical protein BC332_33783 [Capsicum chinense]
Capana00g000801	7.22323	18.7796	4.45526	5.02058	5.17572	4.81378	3.38798	3.90192	2.32717	2.12411	2.6613	1.74248	12.5173	1.80312	6.79706	2.01582	12.8653	4.30704	--	--	--	--	--	hypothetical protein Lal_00045206 [Lupinus albus]
Capana00g000802	2.92279	2.3478	0.723013	0.822446	1.42357	1.30441	0.447855	0.710197	0.492613	0.551224	0.675293	0.363728	2.18129	0.496206	1.12291	0.595164	1.755	0.83832	--	--	--	--	--	hypothetical protein BC332_34448 [Capsicum chinense]
Capana00g000803	8.34603	14.9736	3.1149	4.15967	5.288	4.22468	1.89175	3.36084	1.66921	2.04093	2.46429	1.49538	9.02547	1.24845	6.36449	1.80259	8.08531	3.56904	--	--	--	--	--	Protein TAR1 [Capsicum baccatum]
Capana00g000807	17.5705	27.0949	27.2243	24.9061	18.8864	19.589	19.5037	22.1369	21.6189	26.3017	24.5303	22.6868	26.2895	26.3286	19.7823	26.7226	30.6707	26.664	Molecular Function: protein kinase activity (GO:0004672);; Molecular Function: ATP binding (GO:0005524);;	K08818|0.0e+00|cann:107856262|K08818 cell division cycle 2-like [EC:2.7.11.22] | (RefSeq) cyclin-dependent kinase G-2-like	--	[R]	General function prediction only	PREDICTED: cyclin-dependent kinase G-2-like [Capsicum annuum]
Capana00g000808	0	0.017256	0	0.044314	0.045074	0	0	0	0	0.156636	0	0	0	0.023749	0	0	0	0	Molecular Function: ADP binding (GO:0043531);;	K13457|1.2e-55|mdm:103439671|K13457 disease resistance protein RPM1 | (RefSeq) disease resistance protein RPM1-like	Plant-pathogen interaction (ko04626)	[T]	Signal transduction mechanisms	putative late blight resistance protein -like protein R1A-10-like [Capsicum annuum]
Capana00g000809	0	0	0	0	0	0	0	0	0	0	0	0	0	0	0	0	0	0	Molecular Function: ADP binding (GO:0043531);;	--	--	--	--	putative late blight resistance protein -like protein R1A-10-like [Capsicum annuum]
Capana00g000810	0	0	0	0	0	0	0	0	0	0	0	0	0	0	0	0	0	0	Molecular Function: ADP binding (GO:0043531);;	K13453|7.6e-14|sot:102596100|K13453 disease resistance protein | (RefSeq) putative late blight resistance protein homolog R1B-23	Plant-pathogen interaction (ko04626)	--	--	putative late blight resistance protein -like protein R1A-10-like [Capsicum annuum]
Capana00g000811	0.07718	0	0	0	0.069391	0	0	0	0	0	0.053398	0.109684	0	0	0	0	0	0	Biological Process: cell morphogenesis (GO:0000902);; Biological Process: cell morphogenesis involved in differentiation (GO:0000904);; Molecular Function: regulatory region nucleic acid binding (GO:0001067);; Biological Process: response to acid chemical (GO:0001101);; Molecular Function: molecular_function (GO:0003674);; Molecular Function: nucleic acid binding (GO:0003676);; Molecular Function…	K10773|5.5e-08|egu:105039152|K10773 endonuclease III [EC:4.2.99.18] | (RefSeq) putative DNA glycosylase At3g47830 isoform X1	Base excision repair (ko03410)	--	--	PREDICTED: zinc finger protein GIS-like [Capsicum annuum]
Capana00g000812	0	0	0	0	0	0	0	0	0	0	0	0	0	0	0	0	0	0	--	K07466|3.0e-52|nau:109229888|K07466 replication factor A1 | (RefSeq) uncharacterized protein LOC109229888	DNA replication (ko03030);; Nucleotide excision repair (ko03420);; Mismatch repair (ko03430);; Homologous recombination (ko03440)	[L]	Replication, recombination and repair	PREDICTED: uncharacterized protein LOC107852738, partial [Capsicum annuum]
Capana00g000813	0	0.039521	0	0.091477	0.031056	0.040646	0.142755	0.036375	0.076162	0.09836	0.434367	0.136939	0.098436	0.074696	0.02964	0.090749	0.054554	0.497478	Molecular Function: protein binding (GO:0005515);;	--	--	--	--	PREDICTED: F-box protein At3g07870-like [Capsicum annuum]
Capana00g000814	0	0	0	0	0	0	0	0	0	0	0	0	0	0	0	0	0	0	Molecular Function: cysteine-type peptidase activity (GO:0008234);;	--	--	--	--	hypothetical protein FXO38_30092 [Capsicum annuum]
Capana00g000815	48.3968	42.8449	46.0721	38.0585	41.497	37.2407	55.1111	51.2483	58.2588	58.7383	66.1292	46.589	60.0238	50.5695	60.8191	54.7965	47.1898	52.318	Molecular Function: iron ion binding (GO:0005506);; Molecular Function: oxidoreductase activity, acting on paired donors, with incorporation or reduction of molecular oxygen (GO:0016705);; Molecular Function: L-ascorbic acid binding (GO:0031418);;	K00472|4.6e-66|cann:107853213|K00472 prolyl 4-hydroxylase [EC:1.14.11.2] | (RefSeq) probable prolyl 4-hydroxylase 4	Arginine and proline metabolism (ko00330)	[E]	Amino acid transport and metabolism	Prolyl 4-hydroxylase 2 [Capsicum annuum]
Capana00g000816	27.9373	35.1954	33.2614	30.641	25.9753	28.6136	25.7855	29.0181	26.9876	33.9341	35.2808	34.0989	24.2269	28.125	27.9393	29.317	28.7515	30.3987	Biological Process: intracellular protein transport (GO:0006886);; Biological Process: vesicle-mediated transport (GO:0016192);; Cellular Component: clathrin adaptor complex (GO:0030131);;	K12393|1.3e-243|cann:107855741|K12393 AP-1 complex subunit mu | (RefSeq) AP-1 complex subunit mu-2-like	--	[U]	Intracellular trafficking, secretion, and vesicular transport	PREDICTED: AP-1 complex subunit mu-2-like [Capsicum annuum]
Capana00g000817	7.35231	4.59674	6.27686	9.07912	9.15409	14.0191	8.86408	5.45536	6.76459	4.43193	7.40203	4.49603	10.0297	7.79397	6.0631	8.54234	8.27165	11.1145	Molecular Function: cyclin-dependent protein serine/threonine kinase inhibitor activity (GO:0004861);; Cellular Component: nucleus (GO:0005634);; Biological Process: cell cycle arrest (GO:0007050);;	--	--	--	--	hypothetical protein BC332_31372 [Capsicum chinense]
Capana00g000818	0	0	0	0	0	0	0	0	0	0	0	0	0	0	0	0	0	0	Molecular Function: cysteine-type peptidase activity (GO:0008234);; Cellular Component: integral component of membrane (GO:0016021);;	--	--	--	--	hypothetical protein FXO37_26430 [Capsicum annuum]
Capana00g000819	0	0	0	0	0	0	0	0	0	0	0	0	0	0	0	0	0	0	Molecular Function: secondary active sulfate transmembrane transporter activity (GO:0008271);; Cellular Component: integral component of membrane (GO:0016021);;	K03321|3.7e-269|cann:107856539|K03321 sulfate permease, SulP family | (RefSeq) putative sulfate transporter YbaR	--	[P]	Inorganic ion transport and metabolism	putative sulfate transporter YbaR [Fusarium proliferatum]
Capana00g000820	20.5292	26.587	25.3389	28.4952	21.5966	23.8242	19.6726	20.1977	21.7483	22.2059	20.0562	20.9195	21.4797	23.085	20.4604	26.8813	31.9527	28.7269	Biological Process: formation of translation preinitiation complex (GO:0001731);; Molecular Function: translation initiation factor activity (GO:0003743);;	K15027|0.0e+00|cann:107854605|K15027 translation initiation factor 2D | (RefSeq) eukaryotic translation initiation factor 2D	--	[J]	Translation, ribosomal structure and biogenesis	PREDICTED: eukaryotic translation initiation factor 2D [Capsicum annuum]
Capana00g000822	0	0	0	0	0	0	0	0	0	0.050453	0.017052	0	0.072752	0	0	0	0	0.01049	Molecular Function: secondary active sulfate transmembrane transporter activity (GO:0008271);; Cellular Component: integral component of membrane (GO:0016021);;	K17471|0.0e+00|cann:107853964|K17471 sulfate transporter 3 | (RefSeq) probable sulfate transporter 3.4	--	[P]	Inorganic ion transport and metabolism	PREDICTED: probable sulfate transporter 3.4 [Capsicum annuum]
Capana00g000825	0	0	0	0	0	0	0	0	0	0	0	0	0	0	0	0	0	0	Molecular Function: kinase activity (GO:0016301);; Molecular Function: carbohydrate binding (GO:0030246);;	--	--	--	--	L-type lectin-domain containing receptor kinase S.4 [Capsicum baccatum]
Capana00g000826	4.70078	6.51799	6.07661	7.77223	5.77581	3.61066	1.95495	2.93985	3.60932	3.23181	2.60532	3.72515	2.67445	4.20096	1.81319	3.59131	5.18987	2.10474	Molecular Function: ATP binding (GO:0005524);; Molecular Function: phosphatidylinositol phosphate kinase activity (GO:0016307);; Molecular Function: metal ion binding (GO:0046872);;	K00921|3.6e-103|nto:104103436|K00921 1-phosphatidylinositol-3-phosphate 5-kinase [EC:2.7.1.150] | (RefSeq) 1-phosphatidylinositol-3-phosphate 5-kinase FAB1B-like isoform X1	Inositol phosphate metabolism (ko00562);; Phosphatidylinositol signaling system (ko04070);; Phagosome (ko04145)	[T]	Signal transduction mechanisms	1-phosphatidylinositol-3-phosphate 5-kinase FAB1A [Capsicum annuum]
Capana00g000829	19.6664	37.5066	5.96756	10.039	10.7032	9.8141	5.99153	10.2867	4.74904	6.47605	6.98743	5.9307	22.5505	3.55913	17.1664	5.50229	20.9727	10.9604	--	--	--	--	--	Protein TAR1 [Capsicum baccatum]
Capana00g000831	0	0	0	0	0	0	0.010098	0	0.02169	0	0.001861	0	0.064655	0	0	0	0	0	--	--	--	--	--	hypothetical protein T459_35432 [Capsicum annuum]
Capana00g000832	0	0	0	0	0	0	0	0	0	0	0	0	0	0	0.000364	0	0	0	--	--	--	--	--	--
Capana00g000833	0	0	0	0.008787	0	0.030377	0.050285	0.007781	0.001878	0	0.036691	0.002212	0.038419	0	0.049834	0	0.042044	0	--	--	--	--	--	hypothetical protein BC332_34292 [Capsicum chinense]
Capana00g000834	17.2446	47.1206	12.2062	15.4458	11.2766	9.60412	11.7748	12.7578	7.40028	6.04044	7.99786	5.52804	38.7955	6.32119	19.1878	6.53691	36.8412	14.2132	--	--	--	--	--	hypothetical protein DVH24_026859 [Malus domestica]
Capana00g000835	0	0	0	0	0	0	0	0	0	0	0	0	0	0	0	0	0	0	Biological Process: reproduction (GO:0000003);; Biological Process: developmental process involved in reproduction (GO:0003006);; Molecular Function: molecular_function (GO:0003674);; Molecular Function: binding (GO:0005488);; Molecular Function: protein binding (GO:0005515);; Biological Process: multicellular organism development (GO:0007275);; Biological Process: biological_process (GO:0008150)…	--	--	--	--	hypothetical protein BC332_30047 [Capsicum chinense]
Capana00g000836	0	0	0	0	0	0	0	0	0	0	0	0	0	0	0	0	0	0	--	--	--	--	--	hypothetical protein FXO37_35084 [Capsicum annuum]
Capana00g000837	4.42131	1.85607	0.469916	0.429888	2.5643	1.47615	0.093991	0.152232	0.064262	0.09354	0.093705	0.028524	0.301536	0.047217	0.237143	0.088185	0.250733	0.106395	--	K05573|7.3e-24|dct:114581250|K05573 NAD(P)H-quinone oxidoreductase subunit 2 [EC:7.1.1.2] | (RefSeq) LOW QUALITY PROTEIN: uncharacterized protein LOC114581250	Oxidative phosphorylation (ko00190)	--	--	Glutamine synthetase I [Capsicum annuum]
Capana00g000839	79.4465	42.0584	30.6	54.513	82.8298	67.331	55.7622	81.6241	45.863	87.3452	74.7368	45.8313	44.4416	59.7879	79.175	26.8639	16.2404	39.124	Biological Process: metal ion transport (GO:0030001);; Molecular Function: metal ion binding (GO:0046872);;	--	--	[P]	Inorganic ion transport and metabolism	PREDICTED: pro-resilin-like [Capsicum annuum]
Capana00g000840	0	0	0	0	0	0	0	0	0	0	0	0	0	0	0	0	0	0	Biological Process: intracellular protein transport (GO:0006886);; Biological Process: vesicle-mediated transport (GO:0016192);; Cellular Component: membrane coat (GO:0030117);;	--	--	--	--	hypothetical protein T459_19226 [Capsicum annuum]
Capana00g000841	0	0	0	0	0	0	0	0	0	0	0	0	0	0	0	0	0	0	--	K22733|1.5e-19|nau:109215929|K22733 magnesium transporter | (RefSeq) replication protein A 70 kDa DNA-binding subunit A-like	--	--	--	hypothetical protein T459_16456 [Capsicum annuum]
Capana00g000842	7.84356	7.76282	6.89782	8.15834	6.75046	7.45643	12.0281	11.8695	11.0124	27.7704	25.8628	27.4691	16.5313	14.4219	23.0236	22.1473	15.2701	22.1675	Cellular Component: nucleus (GO:0005634);; Cellular Component: endoplasmic reticulum (GO:0005783);; Cellular Component: integral component of membrane (GO:0016021);;	--	--	--	--	PREDICTED: uncharacterized protein LOC107855749 [Capsicum annuum]
Capana00g000843	51.0061	52.2715	62.6543	60.0227	56.148	66.4068	46.0084	49.6833	48.9465	59.1903	56.1012	45.2895	50.9808	54.9493	48.483	63.4211	52.5485	49.7773	Molecular Function: RNA binding (GO:0003723);;	K12881|3.1e-123|cann:107855748|K12881 THO complex subunit 4 | (RefSeq) THO complex subunit 4A	RNA transport (ko03013);; mRNA surveillance pathway (ko03015);; Spliceosome (ko03040)	[A]	RNA processing and modification	PREDICTED: THO complex subunit 4A [Capsicum annuum]
Capana00g000844	20.8962	20.8217	20.6512	17.1262	15.7787	19.807	19.248	19.0021	19.3352	18.7191	21.0317	20.2012	16.5612	18.5995	18.9023	21.1374	19.4076	21.0258	Molecular Function: molecular_function (GO:0003674);; Molecular Function: GTPase activator activity (GO:0005096);; Molecular Function: binding (GO:0005488);; Molecular Function: protein binding (GO:0005515);; Cellular Component: cellular_component (GO:0005575);; Cellular Component: intracellular (GO:0005622);; Cellular Component: cell (GO:0005623);; Cellular Component: cytoplasm (GO:0005737);; Ce…	K20360|1.8e-146|cann:107853266|K20360 TBC1 domain family member 2 | (RefSeq) TBC1 domain family member 22B	--	[U]	Intracellular trafficking, secretion, and vesicular transport	TBC1 domain family member 22B [Capsicum baccatum]
Capana00g000845	22.9882	43.4027	49.1323	47.9028	27.7416	35.0236	20.1221	19.652	16.7708	14.4014	14.6798	15.374	31.3038	20.0139	21.5576	18.1499	17.1082	19.7386	Cellular Component: nucleus (GO:0005634);; Biological Process: regulation of transcription, DNA-templated (GO:0006355);; Biological Process: auxin-activated signaling pathway (GO:0009734);;	K14484|3.4e-94|cann:107860977|K14484 auxin-responsive protein IAA | (RefSeq) auxin-responsive protein IAA9-like	Plant hormone signal transduction (ko04075)	--	--	hypothetical protein T459_27819 [Capsicum annuum]
Capana00g000846	4.37234	4.89973	2.77855	3.32854	4.66125	2.4393	4.16608	7.78619	10.9489	14.7517	16.21	16.6078	6.42546	9.85723	12.0722	10.5925	10.604	17.0923	Cellular Component: cytosol (GO:0005829);; Cellular Component: integral component of membrane (GO:0016021);;	K14404|1.2e-07|thj:104824416|K14404 cleavage and polyadenylation specificity factor subunit 4 | (RefSeq) uncharacterized protein LOC104824416	mRNA surveillance pathway (ko03015)	[S]	Function unknown	PREDICTED: uncharacterized protein At2g38710-like [Capsicum annuum]
Capana00g000847	37.1364	42.8854	44.113	47.4243	42.3999	52.6121	19.5947	24.7825	20.2345	35.5516	30.9864	28.9919	23.5177	24.6427	20.3297	29.4879	36.191	27.8059	Molecular Function: metal ion binding (GO:0046872);;	K20523|5.8e-205|cann:107853538|K20523 SH3 domain-containing YSC84-like protein 1 | (RefSeq) uncharacterized LOC107853538	--	[S]	Function unknown	PREDICTED: uncharacterized protein LOC107853538 [Capsicum annuum]
Capana00g000848	28.3078	31.5428	26.1934	31.3286	24.4767	26.9482	39.654	40.6398	40.2415	78.248	77.8441	87.3533	48.979	58.0025	50.8561	66.4857	68.901	71.6791	--	K02930|1.3e-09|vvi:100253424|K02930 large subunit ribosomal protein L4e | (RefSeq) 60S ribosomal protein L4-like	Ribosome (ko03010)	--	--	PREDICTED: uncharacterized protein LOC107853807 isoform X2 [Capsicum annuum]
Capana00g000849	0	0	0	0	0	0	0	0	0	0	0	0	0	0	0	0	0	0	--	--	--	--	--	Succinyl-CoA ligase [ADP-forming] subunit alpha-1, mitochondrial [Capsicum annuum]
Capana00g000850	3.66906	7.41739	4.64049	8.6123	5.5182	6.64401	15.5986	22.7217	21.4238	26.6739	26.5844	31.1368	23.3359	21.7693	20.0876	38.2115	32.8863	39.9058	--	--	--	--	--	PREDICTED: cytadherence high molecular weight protein 2-like [Capsicum annuum]
Capana00g000851	6.69456	10.0858	8.74027	7.98044	5.83812	7.37828	5.07224	6.24622	6.97755	5.29085	6.92954	8.43159	6.99439	9.35489	5.5152	5.69654	12.1956	9.54566	Cellular Component: chloroplast (GO:0009507);;	K09527|3.5e-61|cann:107848445|K09527 DnaJ homolog subfamily C member 7 | (RefSeq) dnaJ homolog subfamily C member 7-like	--	[O]	Posttranslational modification, protein turnover, chaperones	PREDICTED: tetratricopeptide repeat protein 1-like [Capsicum annuum]
Capana00g000852	6.04634	5.55907	1.73708	3.51506	5.07624	6.56119	6.82684	4.47021	5.15041	4.54128	8.99022	8.29072	3.8513	0	1.78469	3.58025	1.44288	0.799674	Molecular Function: hydrolase activity (GO:0016787);;	K11838|3.5e-64|cann:107856680|K11838 ubiquitin carboxyl-terminal hydrolase 7 [EC:3.4.19.12] | (RefSeq) ubiquitin carboxyl-terminal hydrolase 12-like	--	[O]	Posttranslational modification, protein turnover, chaperones	Ubiquitin carboxyl-terminal hydrolase 12 [Capsicum annuum]
Capana00g000853	0	0	0	0	0	0	0	0	0	0	0	0	0	0	0	0	0	0	Molecular Function: DNA binding (GO:0003677);; Molecular Function: transcription factor activity, sequence-specific DNA binding (GO:0003700);; Cellular Component: nucleus (GO:0005634);;	K09285|6.0e-281|cann:107856701|K09285 AP2-like factor, ANT lineage | (RefSeq) AP2-like ethylene-responsive transcription factor PLT2	--	--	--	PREDICTED: AP2-like ethylene-responsive transcription factor PLT2 [Capsicum annuum]
Capana00g000854	13.9751	16.035	15.3734	16.1004	12.8231	14.0063	18.1926	15.697	19.5188	21.6956	13.7697	19.0892	20.1711	20.2031	18.8007	22.8481	15.5384	17.8352	Biological Process: DNA-dependent DNA replication (GO:0006261);;	K10735|5.9e-52|sot:102596612|K10735 GINS complex subunit 4 | (RefSeq) DNA replication complex GINS protein SLD5	--	[L]	Replication, recombination and repair	hypothetical protein T459_28204 [Capsicum annuum]
Capana00g000856	0	0	0	0	0	0	0	0	0	0	0	0	0	0	0	0	0	0	Molecular Function: transferase activity, transferring acyl groups other than amino-acyl groups (GO:0016747);;	K19747|9.8e-22|lang:109337964|K19747 BAHD acyltransferase [EC:2.3.1.-] | (RefSeq) BAHD acyltransferase DCR	--	--	--	PREDICTED: uncharacterized acetyltransferase At3g50280-like [Capsicum annuum]
Capana00g000857	0	0	0	0	0.062722	0	0	0	0	0	0.170026	0	0	0	0	0	0	0	Molecular Function: magnesium ion binding (GO:0000287);; Molecular Function: terpene synthase activity (GO:0010333);;	K14173|1.5e-68|cann:107857095|K14173 alpha-farnesene synthase [EC:4.2.3.46] | (RefSeq) alpha-farnesene synthase-like	Sesquiterpenoid and triterpenoid biosynthesis (ko00909)	--	--	hypothetical protein FXO37_33721, partial [Capsicum annuum]
Capana00g000858	0	0	0	0	0	0	0	0	0	0	0	0	0	0	0	0	0	0	Molecular Function: magnesium ion binding (GO:0000287);; Molecular Function: terpene synthase activity (GO:0010333);;	K14173|1.2e-47|cann:107857095|K14173 alpha-farnesene synthase [EC:4.2.3.46] | (RefSeq) alpha-farnesene synthase-like	Sesquiterpenoid and triterpenoid biosynthesis (ko00909)	--	--	hypothetical protein FXO37_33720, partial [Capsicum annuum]
Capana00g000859	0.438286	0.806137	0.430041	0.676531	0.410963	0.551443	1.07847	0.721334	1.19654	1.40626	1.37771	1.51815	0.868828	0.95091	1.03677	1.2351	0.65527	1.06133	Molecular Function: ATP binding (GO:0005524);;	K10706|1.7e-165|vvi:100855072|K10706 senataxin [EC:3.6.4.-] | (RefSeq) uncharacterized LOC100855072	--	--	--	hypothetical protein BC332_10273 [Capsicum chinense]
Capana00g000860	1.01779	1.55938	1.48548	1.3372	1.61798	1.86711	0.988795	1.21005	1.29234	1.51027	1.44392	1.41011	1.42477	1.41212	1.00849	1.79563	1.2078	0.941818	Biological Process: mRNA processing (GO:0006397);;	--	--	[R]	General function prediction only	PREDICTED: uncharacterized mitochondrial protein ymf11 [Capsicum annuum]
Capana00g000861	22.0343	26.1732	28.5069	30.3294	27.2312	27.6614	47.1734	46.1997	45.513	26.7247	28.4836	28.4273	41.9458	33.1342	39.1802	37.1239	25.8152	27.0759	--	--	--	[K]	Transcription	PREDICTED: uncharacterized protein LOC107853138 [Capsicum annuum]
Capana00g000864	0.039211	0.094981	0.066942	0.025868	0.019458	0	0	0	0.081361	0.096425	0.140658	0	0	0.11232	0.047812	0.100219	0.040016	0.034342	--	--	--	--	--	hypothetical protein FXO38_24236 [Capsicum annuum]
Capana00g000865	1.17681	1.28128	2.41747	1.75479	1.34508	1.43707	2.49189	4.09549	1.68873	3.27022	3.20534	2.95519	2.97153	3.45612	2.76847	4.38915	4.89369	4.61275	Molecular Function: DNA binding (GO:0003677);; Cellular Component: nucleus (GO:0005634);;	K09287|6.6e-45|smo:SELMODRAFT_110104|K09287 RAV-like factor | (RefSeq) hypothetical protein	--	--	--	PREDICTED: B3 domain-containing protein Os03g0120900-like [Capsicum annuum]
Capana00g000866	10.0576	12.5317	14.2834	11.6493	8.97023	10.8585	14.187	13.1602	14.4173	16.516	17.0872	16.246	13.034	13.8044	15.0191	16.5066	14.9526	17.5814	Molecular Function: zinc ion binding (GO:0008270);; Cellular Component: integral component of membrane (GO:0016021);;	K10661|3.8e-07|boe:106344000|K10661 E3 ubiquitin-protein ligase MARCH6 [EC:2.3.2.27] | (RefSeq) probable E3 ubiquitin ligase SUD1	Protein processing in endoplasmic reticulum (ko04141)	[A]	RNA processing and modification	PREDICTED: uncharacterized protein LOC107856071 isoform X2 [Capsicum annuum]
Capana00g000867	24.6195	17.1124	29.9141	43.1686	36.0277	25.3835	119.429	77.713	34.9684	21.0614	22.604	18.7634	37.2913	32.5251	44.3559	13.9699	3.91694	7.36626	Cellular Component: integral component of membrane (GO:0016021);;	K23978|2.6e-79|cann:107852645|K23978 isoamyl acetate esterase [EC:3.1.1.112] | (RefSeq) GDSL esterase/lipase At2g38180-like	--	[I]	Lipid transport and metabolism	PREDICTED: GDSL esterase/lipase At2g38180-like [Capsicum annuum]
Capana00g000868	6.3782	5.5241	6.10628	5.04134	6.97959	7.51049	6.52712	7.95196	5.18005	8.26322	8.87589	1.88696	3.13191	6.1231	5.0324	9.6595	12.5974	6.88716	Biological Process: peroxisome organization (GO:0007031);; Cellular Component: integral component of membrane (GO:0016021);;	--	--	--	--	PREDICTED: peroxisome biogenesis protein 22-like [Capsicum annuum]
Capana00g000869	2.81052	3.68359	3.58762	3.40077	2.49881	3.33485	5.37716	4.8694	4.90225	4.2758	4.92378	4.67111	4.78268	4.14938	5.76313	8.25676	3.10614	6.2774	Molecular Function: RNA binding (GO:0003723);;	K14790|1.7e-186|cann:107861634|K14790 nucleolar protein 9 | (RefSeq) pumilio homolog 23-like	--	[J]	Translation, ribosomal structure and biogenesis	Pumilio -like protein 23 [Capsicum baccatum]
Capana00g000870	20.4011	23.0465	23.173	18.1531	16.6741	17.0078	17.5778	18.965	18.0537	21.7237	19.6091	18.5493	20.4682	16.7668	18.7728	24.0596	22.992	25.0573	Cellular Component: integral component of membrane (GO:0016021);;	K20367|1.7e-129|cann:107852594|K20367 endoplasmic reticulum-Golgi intermediate compartment protein 3 | (RefSeq) endoplasmic reticulum-Golgi intermediate compartment protein 3-like	--	[U]	Intracellular trafficking, secretion, and vesicular transport	putative WD repeat-containing protein 26-like isoform X1 [Capsicum annuum]
Capana00g000871	63.62	50.6091	57.971	53.0306	70.108	60.2265	69.5681	62.394	80.3845	110.28	109.537	114.691	74.2345	69.1845	85.67	116.068	99.8519	124.117	Molecular Function: threonine-type endopeptidase activity (GO:0004298);; Cellular Component: nucleus (GO:0005634);; Cellular Component: cytoplasm (GO:0005737);; Cellular Component: proteasome core complex (GO:0005839);; Biological Process: proteolysis involved in cellular protein catabolic process (GO:0051603);;	K02738|1.9e-47|cann:107851956|K02738 20S proteasome subunit beta 1 [EC:3.4.25.1] | (RefSeq) proteasome subunit beta type-6-like	Proteasome (ko03050)	[O]	Posttranslational modification, protein turnover, chaperones	PREDICTED: proteasome subunit beta type-6-like [Capsicum annuum]
Capana00g000873	6.95235	7.1088	8.82671	7.45643	8.37773	6.05605	16.6219	20.5189	8.74565	26.8779	21.3155	16.67	17.6936	26.259	17.0825	17.2305	18.4095	16.7223	Molecular Function: uroporphyrin-III C-methyltransferase activity (GO:0004851);; Cellular Component: chloroplast (GO:0009507);; Biological Process: siroheme biosynthetic process (GO:0019354);; Biological Process: methylation (GO:0032259);; Biological Process: oxidation-reduction process (GO:0055114);;	K02303|1.1e-209|cann:107856759|K02303 uroporphyrin-III C-methyltransferase [EC:2.1.1.107] | (RefSeq) siroheme synthase	Porphyrin and chlorophyll metabolism (ko00860)	[H]	Coenzyme transport and metabolism	PREDICTED: siroheme synthase [Capsicum annuum]
Capana00g000874	16.6184	7.92088	4.45843	7.20545	6.60363	4.61654	1.24942	3.50486	1.16501	3.38249	3.19042	3.24718	2.06548	2.00861	2.74995	1.46739	2.40491	2.69089	Biological Process: fucose metabolic process (GO:0006004);; Molecular Function: transferase activity, transferring glycosyl groups (GO:0016757);;	K23280|1.4e-64|zma:103634607|K23280 rhamnogalacturonan I rhamnosyltransferase [EC:2.4.1.351] | (RefSeq) uncharacterized protein LOC103634607	--	--	--	PREDICTED: uncharacterized protein At1g04910-like [Capsicum annuum]
Capana00g000875	41.736	63.7917	59.1633	74.5798	50.1185	46.9295	47.5029	37.9428	54.0565	32.9516	26.6068	33.3366	50.5925	63.4469	41.4802	32.8176	45.1321	31.6402	Molecular Function: 1,4-alpha-glucan branching enzyme activity (GO:0003844);; Molecular Function: hydrolase activity, hydrolyzing O-glycosyl compounds (GO:0004553);; Biological Process: glycogen biosynthetic process (GO:0005978);; Molecular Function: cation binding (GO:0043169);;	K00700|0.0e+00|cann:107854104|K00700 1,4-alpha-glucan branching enzyme [EC:2.4.1.18] | (RefSeq) 1,4-alpha-glucan-branching enzyme 2-2, chloroplastic/amyloplastic-like	Starch and sucrose metabolism (ko00500)	[G]	Carbohydrate transport and metabolism	PREDICTED: LOW QUALITY PROTEIN: 1,4-alpha-glucan-branching enzyme 2-2, chloroplastic/amyloplastic-like [Capsicum annuum]
Capana00g000879	0.019721	0.075974	0.035158	0	0.019477	0.057149	0.216776	0.365662	0.093866	0.130669	0.582138	0.292407	0.120862	0.381923	0	0	0.251838	0.031877	--	--	--	--	--	--
Capana00g000880	67.8441	64.4312	74.7627	81.8415	77.7039	74.7134	21.2598	30.8422	31.1901	39.1702	45.5346	48.4536	51.8478	53.2661	46.324	66.9791	60.1925	57.8566	Molecular Function: GTPase activity (GO:0003924);; Biological Process: nitrogen compound metabolic process (GO:0006807);; Molecular Function: nickel cation binding (GO:0016151);; Biological Process: positive regulation of urease activity (GO:1905182);;	K03189|1.1e-144|cann:107853273|K03189 urease accessory protein | (RefSeq) urease accessory protein G	--	--	--	PREDICTED: urease accessory protein G isoform X1 [Capsicum annuum]
Capana00g000881	7.69282	8.93707	10.8947	8.82312	7.62465	8.25199	7.01976	8.57094	8.14179	10.7884	11.1493	14.6341	9.27906	9.81861	8.17731	13.2538	10.157	12.3776	--	--	--	[T]	Signal transduction mechanisms	PREDICTED: uncharacterized protein At4g18257 [Capsicum annuum]
Capana00g000882	0	0	0	0	0	0	0	0	0	0	0	0	0	0	0	0	0	0	--	--	--	--	--	hypothetical protein FXO38_22691 [Capsicum annuum]
Capana00g000883	0	0	0	0	0	0	0	0	0	0	0	0	0	0	0	0	0	0	--	--	--	--	--	hypothetical protein T459_25621 [Capsicum annuum]
Capana00g000884	11.9107	26.112	4.7157	7.52291	7.21569	5.41527	6.97787	5.34957	3.42753	2.5108	5.0333	3.02597	13.7116	2.35209	10.0307	4.11908	13.7054	6.12728	--	--	--	--	--	hypothetical protein CMV_005638 [Castanea mollissima]
Capana00g000886	0.023234	0	0	0	0	0	0	0	0	0	0	0	0	0	0	0	0	0	--	--	--	--	--	hypothetical protein FXO37_33331, partial [Capsicum annuum]
Capana00g000887	0	0	0	0	0	0	0	0	0	0	0	0	0	0	0	0	0	0	--	--	--	--	--	hypothetical protein T459_35833 [Capsicum annuum]
Capana00g000889	0	0	0	0	0	0	0	0	0	0	0	0	0	0	0	0	2.1e-05	0	--	--	--	--	--	Protein TAR1 [Capsicum baccatum]
Capana00g000890	0	0	0	0	0	0	0	0	0	0	0	0	0	0	0	0	0	0	Cellular Component: cellular_component (GO:0005575);; Cellular Component: intracellular (GO:0005622);; Cellular Component: cell (GO:0005623);; Cellular Component: cytoplasm (GO:0005737);; Cellular Component: mitochondrion (GO:0005739);; Biological Process: biological_process (GO:0008150);; Biological Process: regulation of metabolic process (GO:0019222);; Biological Process: regulation of cellula…	--	--	--	--	hypothetical protein CQW23_30681 [Capsicum baccatum]
Capana00g000891	0.049282	0	0	0	0	0.014048	0.03023	0.02465	0.003117	0.009444	0.003243	0.022431	0.025242	0.096081	0	0	0.042629	0.011592	--	--	--	--	--	hypothetical protein BC332_34292 [Capsicum chinense]
Capana00g000894	11.8613	13.1949	11.7803	9.39966	7.81145	8.56072	15.0875	14.5133	20.266	20.0264	20.9603	22.0723	15.6101	15.7865	18.4744	44.9819	28.5039	35.307	Molecular Function: serine-type carboxypeptidase activity (GO:0004185);; Cellular Component: integral component of membrane (GO:0016021);;	K16296|2.9e-274|cann:107856883|K16296 serine carboxypeptidase-like clade I [EC:3.4.16.-] | (RefSeq) serine carboxypeptidase-like 17	--	[OE]	Posttranslational modification, protein turnover, chaperones;; Amino acid transport and metabolism	PREDICTED: serine carboxypeptidase-like 17 isoform X1 [Capsicum annuum]
Capana00g000897	2.75465	2.69511	1.399	1.94917	1.57883	1.49988	4.28195	5.14779	2.71635	4.77076	4.82059	4.2419	3.823	2.27772	2.67977	8.66441	7.72923	11.934	--	K11838|3.8e-06|nsy:104229842|K11838 ubiquitin carboxyl-terminal hydrolase 7 [EC:3.4.19.12] | (RefSeq) uncharacterized protein LOC104229842	--	--	--	PREDICTED: uncharacterized protein LOC107852139 isoform X1 [Capsicum annuum]
Capana00g000898	6.61902	8.52096	10.9295	8.40571	6.35797	6.62793	5.6419	5.95202	7.18565	5.79811	4.08619	6.08726	5.5564	6.46037	6.44377	5.34879	5.28409	5.89363	Molecular Function: peptidyl-prolyl cis-trans isomerase activity (GO:0003755);; Cellular Component: integral component of membrane (GO:0016021);;	K09571|3.5e-21|mesc:110628515|K09571 FK506-binding protein 4/5 [EC:5.2.1.8] | (RefSeq) peptidyl-prolyl cis-trans isomerase FKBP62-like	--	[O]	Posttranslational modification, protein turnover, chaperones	PREDICTED: LOW QUALITY PROTEIN: peptidyl-prolyl cis-trans isomerase FKBP42-like [Capsicum annuum]
Capana00g000900	233.286	292.522	324.788	185.443	181.182	127.789	350.56	327.128	336.252	466.976	499.911	472.287	339.533	324.194	366.704	329.642	371.135	345.435	Molecular Function: ATP transmembrane transporter activity (GO:0005347);; Cellular Component: mitochondrial inner membrane (GO:0005743);; Cellular Component: integral component of membrane (GO:0016021);;	K05863|5.6e-217|cann:107852675|K05863 solute carrier family 25 (mitochondrial adenine nucleotide translocator), member 4/5/6/31 | (RefSeq) ADP,ATP carrier protein, mitochondrial	--	[C]	Energy production and conversion	PREDICTED: ADP,ATP carrier protein, mitochondrial [Capsicum annuum]
Capana00g000901	1.37617	0.524274	1.18974	1.53597	1.86989	1.72178	0.628933	0.81246	0.122345	0.544517	0.560742	1.05954	0.218839	0.407822	0.0779	1.07266	1.24586	1.28568	Molecular Function: ligase activity (GO:0016874);;	--	--	--	--	PREDICTED: mitochondrial ubiquitin ligase activator of nfkb 1-like [Capsicum annuum]
Capana00g000902	0.561239	0.34342	0.471952	0.6694	0.690039	0.195968	0.662655	0.352467	0.68695	1.36447	1.66326	1.62921	0.371343	0.411433	0.268954	0.668771	1.61599	1.22195	Molecular Function: calcium ion binding (GO:0005509);; Molecular Function: ATP binding (GO:0005524);; Cellular Component: integral component of membrane (GO:0016021);; Molecular Function: kinase activity (GO:0016301);; Molecular Function: polysaccharide binding (GO:0030247);;	--	--	--	--	putative wall-associated receptor kinase 2-like [Capsicum annuum]
Capana00g000904	0	0	0	0	0	0	0	0	0	0	0	0	0	0	0	0	0	0	--	--	--	--	--	hypothetical protein FXO37_14293 [Capsicum annuum]
Capana00g000906	0	0	0	0	0	0	0	0	0	0	0	0	0	0	0	0	0	0	Cellular Component: nucleus (GO:0005634);;	--	--	[B]	Chromatin structure and dynamics	Chromo domain protein LHP1 [Capsicum chinense]
Capana00g000909	0.738998	0.460764	0.584779	0.368431	1.18997	0.130503	0.066021	0.280865	0.18376	0.383256	0.178981	0.133494	0.058587	0.032861	0.038457	0.491203	0.610003	0.613955	Cellular Component: integral component of membrane (GO:0016021);;	--	--	--	--	PREDICTED: uncharacterized protein LOC107853023 [Capsicum annuum]
Capana00g000910	1.02488	0.558874	1.20459	0.460285	1.56853	0.203422	0.058447	0.299113	0.400889	0.738596	0.867443	0.421905	0.118881	0.399275	0.319619	1.00925	1.60444	0.767714	Cellular Component: integral component of membrane (GO:0016021);;	--	--	--	--	PREDICTED: uncharacterized protein LOC107853024 [Capsicum annuum]
Capana00g000912	0	0	0	0	0	0	0	0	0	0	0	0	0	0	0	0	0	0	--	K14494|5.1e-37|aly:9318362|K14494 DELLA protein | (RefSeq) DELLA protein RGL2	Plant hormone signal transduction (ko04075)	--	--	PREDICTED: DELLA protein RGL2-like [Capsicum annuum]
Capana00g000913	0	0	0	0	0	0	0	0	0	0	0	0	0	0	0	0	0	0	Molecular Function: transferase activity, transferring acyl groups, acyl groups converted into alkyl on transfer (GO:0046912);;	K01648|7.1e-52|cann:107855564|K01648 ATP citrate (pro-S)-lyase [EC:2.3.3.8] | (RefSeq) ATP-citrate synthase beta chain protein 1-like	Citrate cycle (TCA cycle) (ko00020)	[C]	Energy production and conversion	ATP-citrate synthase beta chain protein 1 [Capsicum annuum]
Capana00g000914	1.67214	0.628101	0.762022	0.814372	1.70921	1.16207	0.066286	0.115691	0.30223	0.145354	0.271029	0.261591	0.514324	0.397993	0.499225	0.399633	0.361614	0.303101	Molecular Function: peptidyl-prolyl cis-trans isomerase activity (GO:0003755);;	K01802|3.7e-49|sly:101268705|K01802 peptidylprolyl isomerase [EC:5.2.1.8] | (RefSeq) FKBP-type peptidyl-prolyl cis-trans isomerase	--	[O]	Posttranslational modification, protein turnover, chaperones	PREDICTED: peptidyl-prolyl cis-trans isomerase FKBP13, chloroplastic-like [Capsicum annuum]
Capana00g000916	18.1605	23.3578	24.2703	21.9657	16.9219	19.6662	15.5056	15.1299	14.3039	20.5618	19.5587	18.6248	14.1941	15.0385	14.5152	17.8549	22.0707	17.7315	Cellular Component: nucleosome (GO:0000786);; Molecular Function: DNA binding (GO:0003677);; Biological Process: nucleosome assembly (GO:0006334);; Cellular Component: host cell nucleus (GO:0042025);;	K09422|9.1e-133|cann:107852720|K09422 transcription factor MYB, plant | (RefSeq) telomere repeat-binding factor 1	--	--	--	Telomere repeat-binding factor 1, partial [Capsicum annuum]
Capana00g000917	24.8188	36.2025	34.8032	37.3812	29.8458	29.6424	27.5745	31.9181	32.7292	32.6031	30.5374	31.601	36.2989	37.4778	30.3579	29.597	30.537	29.5007	Molecular Function: nucleic acid binding (GO:0003676);;	K17569|0.0e+00|cann:107853586|K17569 G patch domain-containing protein 2 | (RefSeq) uncharacterized LOC107853586	--	[A]	RNA processing and modification	PREDICTED: uncharacterized protein LOC107853586 [Capsicum annuum]
Capana00g000918	56.0986	64.8081	65.0955	64.8959	62.1011	52.7898	48.6973	34.6152	55.7444	107.362	93.6428	88.2802	55.0689	86.1707	71.3746	55.5486	67.8257	44.7823	--	K22068|3.1e-14|mdm:103414862|K22068 iron-sulfur cluster assembly enzyme ISCU, mitochondrial | (RefSeq) iron-sulfur cluster assembly protein 1-like	--	--	--	PREDICTED: uncharacterized protein LOC107855255 [Capsicum annuum]
Capana00g000919	15.6975	21.959	19.9916	19.2404	12.9573	16.999	19.1463	16.7487	19.088	17.4599	18.1106	17.3095	19.2229	19.9062	15.0641	19.1511	15.5713	16.5453	Cellular Component: integral component of membrane (GO:0016021);; Molecular Function: transmembrane transporter activity (GO:0022857);;	--	--	--	--	hypothetical protein FXO37_04385 [Capsicum annuum]
Capana00g000920	7.37458	10.9234	8.99443	11.3903	8.29511	8.90722	7.09258	8.69967	6.46277	7.66207	8.77264	8.02541	9.29618	9.87269	8.11041	7.94847	9.85635	8.0125	Cellular Component: integral component of membrane (GO:0016021);;	--	--	--	--	PREDICTED: folate-biopterin transporter 1, chloroplastic-like isoform X3 [Capsicum annuum]
Capana00g000922	9.05417	13.1919	13.1394	14.5033	10.7438	11.3665	10.2109	10.9081	12.14	17.3787	16.8401	11.4778	15.6168	12.5772	18.4251	16.3248	15.4315	14.5038	Cellular Component: integral component of membrane (GO:0016021);;	--	--	--	--	Folate-biopterin transporter 1, chloroplastic [Capsicum annuum]
Capana00g000923	0.379856	0.13555	0.211738	0.347777	0.672047	0	1.33898	1.4701	0.644903	1.68346	1.32349	2.0538	1.39981	4.75129	3.84349	1.72258	0.910699	1.68119	--	K10532|3.6e-78|sita:101767625|K10532 heparan-alpha-glucosaminide N-acetyltransferase [EC:2.3.1.78] | (RefSeq) uncharacterized protein LOC101767625	Glycosaminoglycan degradation (ko00531)	[S]	Function unknown	PREDICTED: protein FAM179B [Capsicum annuum]
Capana00g000924	9.26907	12.9994	12.2525	13.7845	11.4589	9.1063	13.6271	13.0288	15.5291	19.8685	18.3548	19.495	16.1621	19.4203	15.8622	16.6669	17.4777	16.2591	--	--	--	--	--	PREDICTED: uncharacterized protein LOC107854781 isoform X2 [Capsicum annuum]
Capana00g000926	72.9981	76.697	83.7976	71.3994	75.8814	87.1541	68.3009	70.5066	69.7655	28.1995	27.9594	32.0135	51.6979	68.4439	53.8909	59.5283	49.8074	57.9091	--	K08956|9.5e-06|gra:105797721|K08956 AFG3 family protein [EC:3.4.24.-] | (RefSeq) ATP-dependent zinc metalloprotease FTSH 10, mitochondrial	--	[G]	Carbohydrate transport and metabolism	hypothetical protein BC332_01702 [Capsicum chinense]
Capana00g000927	13.7119	32.3989	33.5187	27.9429	13.8602	13.9848	38.6415	32.0966	29.5715	10.4494	8.68661	9.41306	27.1964	30.7384	27.1085	22.6948	27.1077	21.8027	--	--	--	[G]	Carbohydrate transport and metabolism	PREDICTED: uncharacterized protein At2g37660, chloroplastic-like [Capsicum annuum]
Capana00g000929	18.2063	25.379	22.9988	28.0836	20.1123	20.411	24.1299	22.33	23.5829	27.9957	27.3326	27.1909	27.9453	28.6559	26.1735	26.9747	33.9132	29.9603	Biological Process: mRNA cis splicing, via spliceosome (GO:0045292);;	K12821|1.2e-97|cann:107854369|K12821 pre-mRNA-processing factor 40 | (RefSeq) pre-mRNA-processing protein 40A-like	Spliceosome (ko03040)	--	--	Pre-mRNA-processing protein 40B [Capsicum chinense]
Capana00g000930	0	0	0	0	0	0	0	0	0	0	0	0	0	0	0	0	0	0	Biological Process: mitotic cell cycle (GO:0000278);; Biological Process: mitotic cytokinesis (GO:0000281);; Biological Process: cytokinesis (GO:0000910);; Cellular Component: uropod (GO:0001931);; Biological Process: regulation of protein phosphorylation (GO:0001932);; Biological Process: negative regulation of protein phosphorylation (GO:0001933);; Molecular Function: molecular_function (GO:000…	K01110|1.8e-37|cann:107860247|K01110 phosphatidylinositol-3,4,5-trisphosphate 3-phosphatase and dual-specificity protein phosphatase PTEN [EC:3.1.3.16 3.1.3.48 3.1.3.67] | (RefSeq) phosphatidylinositol 3,4,5-trisphosphate 3-phosphatase and protein-tyrosine-phosphatase PTEN2A-like	Inositol phosphate metabolism (ko00562);; Phosphatidylinositol signaling system (ko04070)	--	--	hypothetical protein FXO38_28101 [Capsicum annuum]
Capana00g000931	6.32253	13.3498	11.4907	12.934	7.73474	6.1323	4.6754	5.77041	6.7651	4.72529	5.42821	6.59544	5.21766	9.23401	4.43815	4.31221	8.63222	4.81117	Cellular Component: THO complex (GO:0000347);; Biological Process: mRNA processing (GO:0006397);; Biological Process: mRNA export from nucleus (GO:0006406);;	K12879|1.2e-115|cann:107860556|K12879 THO complex subunit 2 | (RefSeq) THO complex subunit 2-like	RNA transport (ko03013);; Spliceosome (ko03040)	[K]	Transcription	PREDICTED: THO complex subunit 2-like [Capsicum annuum]
Capana00g000932	0	0	0	0	0	0	0	0	0	0	0	0	0	0	0	0	0	0	Biological Process: intracellular protein transport (GO:0006886);; Biological Process: vesicle-mediated transport (GO:0016192);; Cellular Component: membrane coat (GO:0030117);;	--	--	--	--	hypothetical protein FXO38_24705 [Capsicum annuum]
Capana00g000934	2.93223	1.62334	1.581	2.25711	2.09682	1.59352	3.37905	4.02396	3.14372	5.67714	7.03553	6.44349	2.98722	1.76087	4.41728	10.3122	3.22925	9.54371	Molecular Function: zinc ion binding (GO:0008270);;	--	--	--	--	hypothetical protein FXO38_06400 [Capsicum annuum]
Capana00g000936	0	0	0	0	0	0	0	0	0	0	0	0	0	0	0	0	0	0	--	--	--	--	--	hypothetical protein FXO38_03554 [Capsicum annuum]
Capana00g000937	92.7167	96.1447	101.651	95.3024	83.5269	105.156	106.324	113.704	122.569	104.435	122.403	104.307	104.564	99.2437	103.585	142.748	122.124	142.132	Molecular Function: mRNA binding (GO:0003729);;	--	--	[R]	General function prediction only	PREDICTED: ranBP2-type zinc finger protein At1g67325 isoform X1 [Capsicum annuum]
Capana00g000938	33.6135	61.8303	56.1597	65.44	37.9656	51.3322	47.1751	47.375	49.1674	10.1938	14.4328	10.9827	45.0828	36.8451	27.651	18.5579	20.8338	17.1435	Cellular Component: integral component of membrane (GO:0016021);;	--	--	--	--	PREDICTED: uncharacterized protein LOC107852455 [Capsicum annuum]
Capana00g000939	0	0	0	0	0	0	0	0	0	0	0	0	0	0	0	0	0	0	--	--	--	--	--	--
Capana00g000940	0	0	0	0	0	0	0	0	0	0	0	0	0	0	0	0	0	0	--	K01301|7.3e-72|sot:102606327|K01301 N-acetylated-alpha-linked acidic dipeptidase [EC:3.4.17.21] | (RefSeq) probable glutamate carboxypeptidase 2	--	[OPR]	Posttranslational modification, protein turnover, chaperones;; Inorganic ion transport and metabolism;; General function prediction only	hypothetical protein FXO38_34102, partial [Capsicum annuum]
Capana00g000942	1.38873	1.60702	0.425718	1.94522	0.995843	1.9634	2.53301	2.745	2.31398	5.4441	5.59212	5.95679	2.69847	3.52613	3.07718	5.17333	4.58442	5.50642	Molecular Function: protein kinase activity (GO:0004672);; Molecular Function: ATP binding (GO:0005524);;	K08835|2.4e-191|bna:106395090|K08835 serine/threonine-protein kinase OSR1/STK39 [EC:2.7.11.1] | (RefSeq) serine/threonine-protein kinase BLUS1	--	[T]	Signal transduction mechanisms	PREDICTED: serine/threonine-protein kinase OSR1-like [Capsicum annuum]
Capana00g000943	55.2787	75.4103	74.0482	52.3425	52.9135	42.8022	63.144	59.2023	69.0848	69.8823	58.3503	73.5677	66.0367	60.5333	58.2015	79.7661	102.091	85.5381	Molecular Function: catalytic activity (GO:0003824);;	K02510|3.0e-20|mng:MNEG_1925|K02510 4-hydroxy-2-oxoheptanedioate aldolase [EC:4.1.2.52] | (RefSeq) 2,4-dihydroxyhept-2-ene-1,7-dioic acidaldolase	Tyrosine metabolism (ko00350)	--	--	hypothetical protein CQW23_18534 [Capsicum baccatum]
Capana00g000944	2.17417	1.69169	0.324972	0.745014	1.25915	1.02164	0.209722	0.32225	0.212319	0.078754	0.378522	0.056375	0.656475	0	1.19042	0	0.874671	0.425231	--	--	--	--	--	hypothetical protein DVH24_026860 [Malus domestica]
Capana00g000945	0	0.095766	0.116072	0.040163	0.05183	0.057149	0.032516	0.039218	0	0.060979	0.045543	0.003041	0.046486	0	0	0	0	0.036858	--	--	--	--	--	PREDICTED: uncharacterized protein LOC107856605 [Capsicum annuum]
Capana00g000946	0	0	0	0	0	0	0.006094	0	0	0	0	0	0	0	0	0	0.011988	0	--	--	--	--	--	hypothetical protein BC332_34292 [Capsicum chinense]
Capana00g000949	7.16023	7.34783	7.36904	3.06717	3.46819	3.0235	3.13541	4.93102	2.63024	5.24843	6.12205	3.7542	3.4024	3.46056	2.9243	11.407	14.3316	17.5424	--	--	--	--	--	PREDICTED: VQ motif-containing protein 22-like [Capsicum annuum]
Capana00g000950	0	0	0	0	0	0	0	0	0	0	0	0	0	0	0	0	0	0	--	--	--	--	--	hypothetical protein FXO38_19182 [Capsicum annuum]
Capana00g000951	88.1991	49.0335	69.9422	67.2457	105.984	105.922	21.2108	26.2785	25.7976	21.8797	20.2119	16.627	22.5029	26.1366	26.5942	16.5921	15.0754	12.3194	Molecular Function: structural constituent of ribosome (GO:0003735);; Cellular Component: ribosome (GO:0005840);; Biological Process: translation (GO:0006412);;	K02959|8.9e-62|cann:107854176|K02959 small subunit ribosomal protein S16 | (RefSeq) 30S ribosomal protein S16-like	Ribosome (ko03010)	[J]	Translation, ribosomal structure and biogenesis	PREDICTED: 30S ribosomal protein S16-like isoform X1 [Capsicum annuum]
Capana00g000952	1.23778	0.869553	0.860977	0.535561	1.56	1.30577	0.643277	0.596481	0.441431	1.01021	0.572291	0.521927	0.518477	0.483558	0.432612	0.420292	0.717908	0.351796	Molecular Function: adenosylhomocysteinase activity (GO:0004013);; Biological Process: one-carbon metabolic process (GO:0006730);;	K01251|4.4e-283|cann:107854610|K01251 adenosylhomocysteinase [EC:3.3.1.1] | (RefSeq) adenosylhomocysteinase-like	Cysteine and methionine metabolism (ko00270)	[H]	Coenzyme transport and metabolism	PREDICTED: adenosylhomocysteinase-like [Capsicum annuum]
Capana00g000953	4.84068	7.75764	5.09815	6.22778	3.54363	4.89215	4.98062	5.93582	3.24222	5.71795	7.53094	4.50125	4.69018	4.72605	5.35791	6.04295	4.71304	5.9783	Molecular Function: FAD binding (GO:0071949);;	--	--	--	--	PREDICTED: LOW QUALITY PROTEIN: uncharacterized protein Cbei_0202-like [Capsicum annuum]
Capana00g000954	0	0	0	0	0	0	0	0	0	0	0.250116	0.537862	0	0	0	0.251315	0.222104	0.392545	Molecular Function: transferase activity, transferring acyl groups other than amino-acyl groups (GO:0016747);;	K19747|2.6e-13|dzi:111316400|K19747 BAHD acyltransferase [EC:2.3.1.-] | (RefSeq) BAHD acyltransferase DCR-like	--	--	--	putative trihelix transcription factor GT-3b-like [Capsicum annuum]
Capana00g000955	44.211	66.9676	75.8237	25.0652	17.8368	24.3018	65.7436	65.3793	84.5852	122.28	111.767	93.3353	59.0761	69.7016	60.5612	201.192	198.009	190.775	Molecular Function: antiporter activity (GO:0015297);; Cellular Component: integral component of membrane (GO:0016021);; Molecular Function: xenobiotic transporter activity (GO:0042910);;	K03327|3.4e-131|cann:107852777|K03327 multidrug resistance protein, MATE family | (RefSeq) protein DETOXIFICATION 27-like	--	[R]	General function prediction only	PREDICTED: protein DETOXIFICATION 27-like [Capsicum annuum]
Capana00g000956	0	0	0	0	0	0	0	0	0	0	0	0	0	0	0	0	0	0	Cellular Component: integral component of membrane (GO:0016021);;	K19040|2.8e-120|cann:107852796|K19040 E3 ubiquitin-protein ligase ATL10/75/76/77/78 [EC:2.3.2.27] | (RefSeq) RING-H2 finger protein ATL78-like	--	[O]	Posttranslational modification, protein turnover, chaperones	PREDICTED: RING-H2 finger protein ATL78-like [Capsicum annuum]
Capana00g000958	4.20622	4.3646	5.17027	5.25426	5.77679	5.84278	10.8629	9.76582	7.74035	11.1757	10.2734	10.8242	7.31832	8.92045	9.56821	12.33	7.76389	10.6251	Molecular Function: protein kinase activity (GO:0004672);; Molecular Function: ATP binding (GO:0005524);;	--	--	[T]	Signal transduction mechanisms	Receptor like protein kinase S.2 [Capsicum chinense]
Capana00g000959	1.39458	1.02911	0.365213	1.39098	1.74681	1.30364	0.742596	1.19423	1.0145	2.17419	1.71456	3.57061	1.2712	1.80755	2.90434	1.09308	0.854192	0.90065	Biological Process: regulation of DNA endoreduplication (GO:0032875);;	--	--	--	--	PREDICTED: uncharacterized protein LOC107854944 [Capsicum annuum]
Capana00g000960	14.341	32.2065	28.5419	30.6334	18.7268	22.476	26.0338	22.35	32.5726	31.4977	26.8594	31.7553	31.0522	27.1983	24.4845	35.4055	31.8023	32.5809	Cellular Component: THO complex (GO:0000347);; Biological Process: mRNA processing (GO:0006397);; Biological Process: mRNA export from nucleus (GO:0006406);;	K12879|9.8e-168|cann:107860556|K12879 THO complex subunit 2 | (RefSeq) THO complex subunit 2-like	RNA transport (ko03013);; Spliceosome (ko03040)	[K]	Transcription	hypothetical protein T459_28110 [Capsicum annuum]
Capana00g000961	20.6294	29.9906	28.8042	19.5961	15.8969	15.501	22.9455	27.6804	22.5282	24.4554	25.8332	24.8487	22.2238	20.3459	18.0946	27.0511	32.1332	31.7837	Cellular Component: integral component of membrane (GO:0016021);;	K09775|3.2e-10|dzi:111283728|K09775 uncharacterized protein | (RefSeq) uncharacterized protein LOC111283728 isoform X1	--	--	--	PREDICTED: uncharacterized protein LOC107854043 [Capsicum annuum]
Capana00g000962	0	0	0	0	0	0	0	0	0.005086	0	0.009803	0	0	0	0	0	0	0.017087	--	--	--	--	--	hypothetical protein T459_35468 [Capsicum annuum]
Capana00g000963	0	0	0	0	0	0	0	0	0	0	0	0	0	0	0	0	0	0	--	--	--	--	--	--
Capana00g000964	0.012111	0.039815	0.025193	0	0	0.01197	0.028331	0.050576	0.016833	0.059019	0.071956	0.043508	0.060268	0.036341	0.072325	0.020569	0.050247	0.015105	--	--	--	--	--	hypothetical protein BC332_34292 [Capsicum chinense]
Capana00g000965	10.8579	31.5924	6.66393	8.80258	7.41191	5.65787	4.97996	6.83674	3.73623	3.6217	5.15325	3.37157	20.5558	3.17236	12.1407	4.16818	21.5079	7.60736	--	--	--	--	--	hypothetical protein BC332_33982 [Capsicum chinense]
Capana00g000966	0	0.002158	0.000894	0	0	0	0.002197	0.005436	0.002945	0.018163	0.005874	0.000687	0.007406	0.018039	0.015913	0.0134	0.009589	0.007022	--	--	--	--	--	hypothetical protein CQW23_34492 [Capsicum baccatum]
Capana00g000967	13.4878	17.3164	3.37046	5.45545	8.67145	7.48029	2.8011	4.15825	2.42604	2.7331	3.43576	2.34601	11.4769	1.883	8.54095	2.62953	10.3869	5.23403	--	--	--	--	--	Protein TAR1 [Capsicum baccatum]
Capana00g000968	0	0	0	0	0	0	0	0	0	0	0	0	0	0	0	0	0	0	--	--	--	--	--	hypothetical protein FXO37_25304 [Capsicum annuum]
Capana00g000969	0	0	0	0	0	0	0	0	0	0	0	0	0	0	0	0	0	0	--	--	--	--	--	--
Capana00g000970	0.0118	0	0.008243	0	0	0	0	0	0	0	0.005938	0	0	0	0	0	0	0	--	--	--	--	--	hypothetical protein BC332_34292 [Capsicum chinense]
Capana00g000971	0.006524	0.005093	0.006439	0	0.007013	0.006389	0.009354	0.01255	0.000723	0.011054	0.023222	0.013744	0.011621	0.015729	0.040068	0.024466	0.002218	0.00304	--	--	--	--	--	putative cucumisin-like [Capsicum annuum]
Capana00g000972	38.7761	54.1861	10.3766	15.6584	21.0043	17.8574	9.11679	17.6162	7.24236	8.76766	10.516	7.27993	67.4342	5.99462	24.1501	8.43806	51.9259	26.2272	--	--	--	--	--	Protein TAR1 [Capsicum baccatum]
Capana00g000973	18.3959	25.7685	4.2399	6.91969	10.4757	9.79786	1.95984	4.74521	2.12956	3.38594	3.69065	3.68074	13.2364	1.67415	8.28582	2.78227	12.3073	5.94948	--	--	--	--	--	hypothetical protein T459_35432 [Capsicum annuum]
Capana00g000974	0	0	0	0	0	0	0.013028	0	0	0	0	0	0	0	0.001457	0	0	0.014263	--	--	--	--	--	--
Capana00g000975	0.011491	0	0.043806	0.00896	0.020786	0.036492	0.04605	0.037641	0.019701	0.070309	0.065007	0.078711	0.116659	0.023872	0.088043	0.013773	0.073484	0	--	--	--	--	--	hypothetical protein BC332_34292 [Capsicum chinense]
Capana00g000976	6.6112	16.2967	3.76602	4.78124	4.55625	3.61186	3.07529	3.1312	1.88749	2.2609	2.3181	2.09113	8.86775	2.36267	5.30118	2.20689	12.0777	3.701	--	--	--	--	--	hypothetical protein BC332_33780 [Capsicum chinense]
Capana00g000977	3.44923	3.15132	2.27258	2.46873	2.58035	2.25498	7.39003	7.08239	5.44923	6.41158	6.6451	6.60281	4.47543	3.24226	4.98987	7.51573	5.20189	9.39661	Cellular Component: cellular_component (GO:0005575);; Cellular Component: intracellular (GO:0005622);; Cellular Component: cell (GO:0005623);; Cellular Component: cytoplasm (GO:0005737);; Cellular Component: endoplasmic reticulum (GO:0005783);; Biological Process: response to stress (GO:0006950);; Biological Process: defense response (GO:0006952);; Biological Process: biological_process (GO:00081…	K13459|3.7e-35|ghi:107902903|K13459 disease resistance protein RPS2 | (RefSeq) disease resistance protein At4g27190-like isoform X1	Plant-pathogen interaction (ko04626)	[S]	Function unknown	PREDICTED: BAG-associated GRAM protein 1-like [Capsicum annuum]
Capana00g000978	17.0367	23.8255	21.0661	19.7775	17.7851	21.5527	25.4698	27.7463	24.5993	29.858	32.7149	28.2503	18.0241	19.4572	21.7791	27.5413	26.2242	29.9361	Molecular Function: protein binding (GO:0005515);; Cellular Component: cellular_component (GO:0005575);; Cellular Component: intracellular (GO:0005622);; Cellular Component: cell (GO:0005623);; Cellular Component: nucleus (GO:0005634);; Cellular Component: cytoplasm (GO:0005737);; Cellular Component: organelle (GO:0043226);; Cellular Component: membrane-bounded organelle (GO:0043227);; Cellular C…	K08332|2.6e-36|cmax:111497103|K08332 vacuolar protein 8 | (RefSeq) U-box domain-containing protein 4-like	--	[S]	Function unknown	PREDICTED: U-box domain-containing protein 4-like [Capsicum annuum]
Capana00g000979	5.35298	6.33042	4.84776	9.6217	7.47617	6.68297	11.1675	9.75817	10.5717	14.6315	16.2432	17.8874	9.34247	11.0184	12.7866	10.3995	10.0459	9.18899	Molecular Function: serine-type carboxypeptidase activity (GO:0004185);;	K16297|1.8e-253|cann:107853847|K16297 serine carboxypeptidase-like clade II [EC:3.4.16.-] | (RefSeq) serine carboxypeptidase II-2-like	--	[OE]	Posttranslational modification, protein turnover, chaperones;; Amino acid transport and metabolism	PREDICTED: serine carboxypeptidase II-2-like [Capsicum annuum]
Capana00g000980	26.4707	30.5226	39.5456	27.8933	20.4837	24.828	22.1864	22.2324	22.7882	18.161	21.3039	22.7523	21.7837	21.1908	25.7682	19.5943	16.6692	17.4109	Molecular Function: peptidyl-prolyl cis-trans isomerase activity (GO:0003755);; Cellular Component: integral component of membrane (GO:0016021);;	K09571|9.6e-18|fve:101298790|K09571 FK506-binding protein 4/5 [EC:5.2.1.8] | (RefSeq) peptidyl-prolyl cis-trans isomerase FKBP62-like	--	[O]	Posttranslational modification, protein turnover, chaperones	PREDICTED: peptidyl-prolyl cis-trans isomerase FKBP42-like [Capsicum annuum]
Capana00g000982	0.061737	0.021411	0	0	0	0	0	0	0	0	0	0	0	0	0	0	0	0	--	--	--	--	--	hypothetical protein CQW23_16455 [Capsicum baccatum]
Capana00g000983	0	0	0	0	0	0	0	0	0	0	0	0	0	0	0	0	0	0	Molecular Function: cysteine-type peptidase activity (GO:0008234);;	--	--	--	--	hypothetical protein FXO37_10735 [Capsicum annuum]
Capana00g000984	23.9085	50.079	75.9185	21.7277	15.8782	12.9369	8.85282	11.3229	9.57059	14.1444	14.3707	12.7686	11.5159	9.25733	9.52951	10.5841	16.3322	12.8837	Cellular Component: endoplasmic reticulum lumen (GO:0005788);; Cellular Component: plasma membrane (GO:0005886);; Biological Process: positive regulation by host of viral process (GO:0044794);;	K09523|2.2e-214|cann:107853020|K09523 DnaJ homolog subfamily C member 3 | (RefSeq) dnaJ protein P58IPK homolog	Protein processing in endoplasmic reticulum (ko04141)	[O]	Posttranslational modification, protein turnover, chaperones	PREDICTED: dnaJ protein P58IPK homolog isoform X1 [Capsicum annuum]
Capana00g000985	57.7466	74.7401	75.602	58.4302	44.7804	60.525	75.4994	75.847	93.8689	43.3809	46.3664	41.7686	80.6964	67.7307	60.4108	51.0909	46.7	45.1448	Molecular Function: molecular_function (GO:0003674);; Molecular Function: catalytic activity (GO:0003824);; Molecular Function: ubiquitin-protein transferase activity (GO:0004842);; Biological Process: cellular protein modification process (GO:0006464);; Biological Process: nitrogen compound metabolic process (GO:0006807);; Biological Process: response to stress (GO:0006950);; Biological Process:…	K19044|2.5e-139|obr:102716869|K19044 E3 ubiquitin-protein ligase XBAT32/33 [EC:2.3.2.27] | (RefSeq) E3 ubiquitin-protein ligase XB3	--	--	--	putative E3 ubiquitin-protein ligase XBAT31 [Capsicum annuum]
Capana00g000986	0.433259	0.246254	0.564432	0.194393	0	0.199057	1.0097	1.33158	0.778515	25.1679	21.2939	25.6929	0.281811	0.554773	1.37017	0.996519	1.03735	0.834552	--	--	--	--	--	PREDICTED: uncharacterized protein LOC107853487 [Capsicum annuum]
Capana00g000987	0	0	0	0	0	0	0.294677	0	0	0.52372	0.046927	0	0	0	0	0	0	0	--	--	--	--	--	PREDICTED: uncharacterized protein LOC107853486 [Capsicum annuum]
Capana00g000988	3.7645	6.66758	5.15554	8.73167	4.66255	4.89323	4.24887	6.30396	5.20332	5.44472	4.29409	7.08616	6.26228	7.12993	3.48499	4.33033	11.3624	4.34206	Molecular Function: kinase activity (GO:0016301);; Biological Process: phosphatidylinositol phosphorylation (GO:0046854);; Biological Process: phosphatidylinositol-mediated signaling (GO:0048015);;	K00888|0.0e+00|cann:107855633|K00888 phosphatidylinositol 4-kinase A [EC:2.7.1.67] | (RefSeq) phosphatidylinositol 4-kinase alpha 1-like	Inositol phosphate metabolism (ko00562);; Phosphatidylinositol signaling system (ko04070)	[T]	Signal transduction mechanisms	PREDICTED: phosphatidylinositol 4-kinase alpha 1-like [Capsicum annuum]
Capana00g000989	5.23067	6.86169	5.8343	9.53708	6.18964	6.13283	8.07453	8.45916	8.44592	8.94563	9.62955	11.6485	9.0145	9.33114	7.21799	8.63132	12.6196	9.82998	Molecular Function: kinase activity (GO:0016301);; Biological Process: phosphatidylinositol phosphorylation (GO:0046854);; Biological Process: phosphatidylinositol-mediated signaling (GO:0048015);;	K00888|0.0e+00|cann:107855633|K00888 phosphatidylinositol 4-kinase A [EC:2.7.1.67] | (RefSeq) phosphatidylinositol 4-kinase alpha 1-like	Inositol phosphate metabolism (ko00562);; Phosphatidylinositol signaling system (ko04070)	[T]	Signal transduction mechanisms	PREDICTED: phosphatidylinositol 4-kinase alpha 1-like [Capsicum annuum]
Capana00g000991	0.996454	1.24367	0.615079	0.804672	0.348388	0.426203	1.78337	1.2864	1.51394	3.4549	2.29805	1.7301	1.51595	1.44785	2.37913	3.21318	1.45369	2.97615	Molecular Function: metal ion binding (GO:0046872);;	--	--	--	--	PREDICTED: zinc finger protein JACKDAW-like isoform X2 [Capsicum annuum]
Capana00g000992	0.025485	0	0	0	0	0	0	0	0	0	0	0	0	0	0	0	0	0	Molecular Function: monooxygenase activity (GO:0004497);; Molecular Function: iron ion binding (GO:0005506);; Cellular Component: integral component of membrane (GO:0016021);; Molecular Function: oxidoreductase activity, acting on paired donors, with incorporation or reduction of molecular oxygen (GO:0016705);; Molecular Function: heme binding (GO:0020037);;	K23136|6.8e-131|nta:107782393|K23136 fraxetin 5-hydroxylase [EC:1.14.14.164] | (RefSeq) cytochrome P450 82C4-like	--	[Q]	Secondary metabolites biosynthesis, transport and catabolism	PREDICTED: cytochrome P450 82C2-like [Capsicum annuum]
Capana00g000993	13.585	19.038	25.1172	19.8411	20.9254	26.802	7.74737	8.75187	12.4231	7.99104	10.3914	10.4122	11.1972	9.71992	11.1296	12.9571	10.8491	14.4516	--	--	--	--	--	hypothetical protein FXO38_16269 [Capsicum annuum]
Capana00g000995	4.16205	4.97234	4.21746	4.45593	3.87924	5.0705	4.74859	4.35627	5.11945	9.34975	6.86322	5.42186	5.04024	3.86185	4.31385	7.12811	9.88271	9.22219	Cellular Component: cellular_component (GO:0005575);; Cellular Component: intracellular (GO:0005622);; Cellular Component: cell (GO:0005623);; Cellular Component: cytoplasm (GO:0005737);; Cellular Component: endoplasmic reticulum (GO:0005783);; Biological Process: response to stress (GO:0006950);; Biological Process: defense response (GO:0006952);; Biological Process: biological_process (GO:00081…	K23280|3.7e-06|obr:102714008|K23280 rhamnogalacturonan I rhamnosyltransferase [EC:2.4.1.351] | (RefSeq) uncharacterized LOC102714008	--	[S]	Function unknown	PREDICTED: BAG-associated GRAM protein 1-like [Capsicum annuum]
Capana00g000996	9.17021	17.9495	17.0086	16.23	10.9654	12.5744	11.3691	13.8129	12.7293	11.3724	12.1661	12.4298	9.67267	11.4045	9.97193	10.1222	14.0431	12.1698	Molecular Function: nucleic acid binding (GO:0003676);; Molecular Function: helicase activity (GO:0004386);; Molecular Function: ATP binding (GO:0005524);;	K12818|0.0e+00|cann:107852187|K12818 ATP-dependent RNA helicase DHX8/PRP22 [EC:3.6.4.13] | (RefSeq) probable pre-mRNA-splicing factor ATP-dependent RNA helicase DEAH5	Spliceosome (ko03040)	[A]	RNA processing and modification	PREDICTED: probable pre-mRNA-splicing factor ATP-dependent RNA helicase DEAH5 [Capsicum annuum]
Capana00g000999	7.95819	27.7427	5.69403	6.74564	6.53665	6.08655	5.71577	9.55483	3.51022	4.19576	5.19242	2.59555	50.3764	2.55706	12.8565	4.74234	36.2806	16.8804	--	--	--	--	--	Protein TAR1 [Capsicum baccatum]
Capana00g001000	2.1892	3.28184	0.520324	1.02969	1.16255	1.01203	0.470561	1.54601	0.55919	0.678527	0.974013	0.882283	5.05445	0.357152	2.06411	0.704413	4.11848	2.04614	--	--	--	--	--	hypothetical protein FXO37_13873 [Capsicum annuum]
Capana00g001001	0	0.0435	0	0	0	0.040458	0.019499	0	0.006513	0.030807	0.042703	0	0.007327	0.009754	0.006973	0	0.036182	0	--	--	--	--	--	hypothetical protein BC332_33783 [Capsicum chinense]
Capana00g001002	1.51883	7.42584	1.73008	2.00588	0.84513	0.62313	1.11796	1.97947	1.01655	0.89551	0.982863	0.505622	7.37305	0.555123	2.67598	0.997697	3.43063	3.0526	--	--	--	--	--	Protein TAR1 [Capsicum baccatum]
Capana00g001003	0	0	0	0	0	0	0	0	0	0	0	0	0	0	0	0	0	0	--	--	--	--	--	hypothetical protein Lal_00043479 [Lupinus albus]
Capana00g001004	0	0	0	0	0	0	0	0	0	0	0	0	0	0	0	0	0	0	--	--	--	--	--	hypothetical protein T459_35785 [Capsicum annuum]
Capana00g001005	3.01532	9.03639	1.98917	2.6107	1.91629	1.6422	2.07527	2.859	1.55922	2.31954	2.8175	0.71266	7.80282	0.620478	6.23879	1.62273	6.69317	3.18802	--	--	--	--	--	hypothetical protein BC332_34448 [Capsicum chinense]
Capana00g001006	3.63727	4.38974	0.877187	1.17077	3.31011	2.19642	1.33805	1.65339	1.04346	1.07001	1.58361	0.981825	5.65843	0.758425	4.18074	1.63079	8.90717	2.39688	--	--	--	--	--	hypothetical protein BC332_33980 [Capsicum chinense]
Capana00g001007	0	0	0	0	0	0	0	0	0	0	0	0	0	0	0	0	0	0	--	--	--	--	--	--
Capana00g001008	3.24958	3.9503	5.60503	5.41488	4.30044	4.04621	4.78833	4.36189	4.96861	5.49603	5.01585	4.83209	4.26391	5.32489	3.41113	4.55179	6.26316	6.82043	Cellular Component: ubiquitin ligase complex (GO:0000151);; Molecular Function: molecular_function (GO:0003674);; Molecular Function: binding (GO:0005488);; Molecular Function: protein binding (GO:0005515);; Cellular Component: cellular_component (GO:0005575);; Cellular Component: intracellular (GO:0005622);; Cellular Component: cell (GO:0005623);; Cellular Component: cytoplasm (GO:0005737);; Bio…	K10520|5.8e-247|cann:107854870|K10520 ankyrin repeat and BTB/POZ domain-containing protein 1 | (RefSeq) BTB/POZ domain-containing protein At2g04740	--	[R]	General function prediction only	PREDICTED: BTB/POZ domain-containing protein At2g04740 [Capsicum annuum]
Capana00g001009	6.83012	14.0203	9.76669	10.4256	5.98159	8.32453	13.5868	11.1922	11.3944	18.2343	18.0936	14.2627	13.6468	11.9105	14.1364	20.7627	15.8807	20.188	Molecular Function: DNA binding (GO:0003677);; Molecular Function: DNA ligase (ATP) activity (GO:0003910);; Molecular Function: ATP binding (GO:0005524);; Biological Process: DNA recombination (GO:0006310);; Biological Process: DNA ligation involved in DNA repair (GO:0051103);;	K10777|1.2e-64|cann:107856564|K10777 DNA ligase 4 [EC:6.5.1.1] | (RefSeq) DNA ligase 4-like	Non-homologous end-joining (ko03450)	[L]	Replication, recombination and repair	PREDICTED: DNA ligase 4-like, partial [Capsicum annuum]
Capana00g001010	2.53558	4.51926	4.09294	3.4073	2.1599	2.44566	4.01147	4.84311	5.01123	4.15454	4.70155	5.61728	6.0422	5.54294	4.26888	6.20549	8.7176	6.55826	Molecular Function: DNA binding (GO:0003677);; Molecular Function: DNA ligase (ATP) activity (GO:0003910);; Molecular Function: ATP binding (GO:0005524);; Biological Process: DNA recombination (GO:0006310);; Biological Process: DNA ligation involved in DNA repair (GO:0051103);;	K10777|4.9e-41|cann:107856564|K10777 DNA ligase 4 [EC:6.5.1.1] | (RefSeq) DNA ligase 4-like	Non-homologous end-joining (ko03450)	[L]	Replication, recombination and repair	DNA ligase 4 [Capsicum annuum]
Capana00g001012	0	0	0	0	0	0	0	0	0	0	0	0	0	0	0	0	0	0	Molecular Function: serine-type peptidase activity (GO:0008236);;	--	--	--	--	hypothetical protein FXO37_18300 [Capsicum annuum]
Capana00g001014	4.09251	6.4504	8.02986	6.36802	5.48785	6.45675	2.88545	1.86813	2.54014	5.76497	4.80919	4.61888	2.43992	2.89237	4.70655	4.82097	6.83459	6.80706	--	K01052|1.1e-19|dzi:111305588|K01052 lysosomal acid lipase/cholesteryl ester hydrolase [EC:3.1.1.13] | (RefSeq) triacylglycerol lipase 2-like	Steroid biosynthesis (ko00100)	--	--	PREDICTED: uncharacterized protein LOC107854649 [Capsicum annuum]
Capana00g001015	16.001	20.6384	19.9296	26.5193	24.9886	20.8194	67.2271	64.3182	62.5062	40.2586	41.9254	38.4434	58.5636	55.587	58.2322	34.6467	27.4317	30.7445	Biological Process: regulation of transcription, DNA-templated (GO:0006355);; Biological Process: circadian rhythm (GO:0007623);;	--	--	--	--	PREDICTED: protein LNK2-like isoform X5 [Capsicum annuum]
Capana00g001016	9.25069	17.7141	14.7782	20.6079	15.1818	10.8827	39.2275	44.5734	39.2193	24.1679	27.2174	22.8328	37.4519	41.2397	35.9296	19.404	20.4494	17.4395	Biological Process: regulation of transcription, DNA-templated (GO:0006355);; Biological Process: circadian rhythm (GO:0007623);;	--	--	--	--	hypothetical protein FXO38_26889 [Capsicum annuum]
Capana00g001017	0	3.29466	0	0	5.44107	0	3.18778	3.39141	2.52667	2.411	4.31281	5.34402	2.87043	3.29161	4.95053	3.58631	2.67943	4.96207	Molecular Function: 3-hydroxyacyl-CoA dehydrogenase activity (GO:0003857);; Biological Process: fatty acid metabolic process (GO:0006631);;	K10527|1.7e-44|cann:107877879|K10527 enoyl-CoA hydratase/3-hydroxyacyl-CoA dehydrogenase [EC:4.2.1.17 1.1.1.35 1.1.1.211] | (RefSeq) peroxisomal fatty acid beta-oxidation multifunctional protein AIM1-like	Fatty acid degradation (ko00071);; alpha-Linolenic acid metabolism (ko00592);; Fatty acid metabolism (ko01212)	[I]	Lipid transport and metabolism	PREDICTED: LOW QUALITY PROTEIN: peroxisomal fatty acid beta-oxidation multifunctional protein AIM1-like [Capsicum annuum]
Capana00g001018	60.4383	78.4681	75.5928	82.9819	66.4028	60.7596	68.8779	66.2902	71.6001	91.0605	102.403	81.5825	88.3514	104.607	85.5919	81.1984	108.097	85.5236	Molecular Function: heme binding (GO:0020037);; Molecular Function: sulfite reductase (ferredoxin) activity (GO:0050311);; Molecular Function: 4 iron, 4 sulfur cluster binding (GO:0051539);;	K00392|0.0e+00|cann:107854050|K00392 sulfite reductase (ferredoxin) [EC:1.8.7.1] | (RefSeq) sulfite reductase 1 [ferredoxin], chloroplastic	Sulfur metabolism (ko00920)	[P]	Inorganic ion transport and metabolism	PREDICTED: sulfite reductase 1 [ferredoxin], chloroplastic isoform X1 [Capsicum annuum]
Capana00g001019	6.14262	6.17901	6.20145	7.05154	7.14443	5.57332	3.64818	5.00976	4.24657	6.83357	4.79526	4.7646	5.84547	6.71426	4.5972	3.87833	5.4369	4.2357	Molecular Function: DNA binding (GO:0003677);; Cellular Component: nucleus (GO:0005634);;	--	--	[K]	Transcription	hypothetical protein BC332_22639 [Capsicum chinense]
Capana00g001020	2.1102	3.1976	2.27005	2.99566	1.90456	1.91596	1.78359	1.97735	2.31138	2.33726	1.65136	1.7275	2.8562	2.88618	0.857508	1.41478	2.33508	1.73421	Cellular Component: integral component of membrane (GO:0016021);;	K20855|1.1e-13|nsy:104224697|K20855 beta-1,3-galactosyltransferase 1/2/3/4/5/7/8 [EC:2.4.1.-] | (RefSeq) beta-1,3-galactosyltransferase 7-like	--	--	--	PREDICTED: putative UPF0481 protein At3g02645 [Capsicum annuum]
Capana00g001021	1.25816	1.97171	1.65401	1.51875	1.46155	0.978585	1.05657	0.301987	0.73468	0.426848	0.466192	0.69806	0.82877	0.794135	0.142172	0.536211	0.919378	0.677073	Molecular Function: zinc ion binding (GO:0008270);;	K13800|1.5e-16|csv:101217681|K13800 UMP-CMP kinase [EC:2.7.4.14] | (RefSeq) UMP-CMP kinase isoform X1	Pyrimidine metabolism (ko00240)	[R]	General function prediction only	PREDICTED: putative pentatricopeptide repeat-containing protein At3g15130 [Capsicum annuum]
Capana00g001022	13.2078	16.4601	16.5484	14.3886	9.31056	12.4973	23.1489	23.2495	22.0215	27.0365	25.3674	29.7178	21.8776	17.3273	30.1914	43.6396	18.7006	37.3084	Molecular Function: nucleotide binding (GO:0000166);;	K01537|4.6e-41|cann:107860194|K01537 P-type Ca2+ transporter type 2C [EC:7.2.2.10] | (RefSeq) calcium-transporting ATPase 2, plasma membrane-type-like	--	[P]	Inorganic ion transport and metabolism	hypothetical protein T459_06190 [Capsicum annuum]
Capana00g001023	7.32306	6.93348	6.55201	4.70014	4.76277	4.26298	6.60087	7.43677	5.48482	7.68109	8.39863	8.25283	4.57317	4.27503	3.4946	9.5978	14.038	11.5539	Cellular Component: plasma membrane (GO:0005886);;	--	--	--	--	putative G2/mitotic-specific cyclin-1-like [Capsicum annuum]
Capana00g001024	0.218144	0.209175	0.339192	0.603336	0.534361	0.314829	1.41908	1.6732	0.717206	2.34667	2.92578	3.59158	1.607	1.37068	2.19152	0.512602	0.280611	0.957425	Molecular Function: molecular_function (GO:0003674);; Molecular Function: nucleic acid binding (GO:0003676);; Molecular Function: DNA binding (GO:0003677);; Molecular Function: transcription factor activity, sequence-specific DNA binding (GO:0003700);; Molecular Function: binding (GO:0005488);; Cellular Component: cellular_component (GO:0005575);; Cellular Component: intracellular (GO:0005622);; …	--	--	[R]	General function prediction only	PREDICTED: zinc finger protein ZAT5-like [Capsicum annuum]
Capana00g001025	0.050244	0.034128	0.048785	0.029771	0.04059	0.01638	0.010842	0.023748	0.083252	0.017478	0.005802	0	0	0	0.103076	0.012619	0	0.057105	Cellular Component: thylakoid (GO:0009579);; Biological Process: photosynthesis (GO:0015979);; Cellular Component: integral component of membrane (GO:0016021);;	K02689|3.8e-171|cann:13540212|K02689 photosystem I P700 chlorophyll a apoprotein A1 | (RefSeq) psaA, C329_p068; photosystem I P700 apoprotein A1	Photosynthesis (ko00195)	--	--	Photosystem I chlorophyll a apoprotein A1 [Capsicum annuum]
Capana00g001026	0.787853	2.19117	0.633783	1.07977	0.955731	0.821256	0.708607	0.764322	0.269237	0.406672	0.157687	0.106255	1.17193	0.500157	1.04343	0.316836	1.37398	0.41464	Molecular Function: magnesium ion binding (GO:0000287);; Molecular Function: electron carrier activity (GO:0009055);; Cellular Component: photosystem I (GO:0009522);; Cellular Component: chloroplast thylakoid membrane (GO:0009535);; Biological Process: photosynthesis (GO:0015979);; Cellular Component: integral component of membrane (GO:0016021);; Molecular Function: chlorophyll binding (GO:001616…	K02689|8.6e-75|cann:13540212|K02689 photosystem I P700 chlorophyll a apoprotein A1 | (RefSeq) psaA, C329_p068; photosystem I P700 apoprotein A1	Photosynthesis (ko00195)	--	--	photosystem I P700 apoprotein A1 [Capsicum annuum]
Capana00g001027	10.1687	13.0714	14.3986	16.3782	12.2462	15.545	7.33978	10.3888	8.25711	63.7599	63.6198	54.3508	21.2968	25.2562	16.6186	50.8432	36.5853	41.0086	Molecular Function: monooxygenase activity (GO:0004497);; Molecular Function: iron ion binding (GO:0005506);; Cellular Component: integral component of membrane (GO:0016021);; Molecular Function: oxidoreductase activity, acting on paired donors, with incorporation or reduction of molecular oxygen (GO:0016705);; Molecular Function: heme binding (GO:0020037);;	K17961|1.5e-115|aip:107618159|K17961 trimethyltridecatetraene/dimethylnonatriene synthase [EC:1.14.14.58 1.14.14.59] | (RefSeq) cytochrome P450 82G1	Diterpenoid biosynthesis (ko00904)	[Q]	Secondary metabolites biosynthesis, transport and catabolism	putative histidine kinase CKI1-like [Capsicum annuum]
Capana00g001028	7.71485	10.218	9.29913	8.22524	6.02778	6.06618	8.91333	9.43333	9.63317	12.7948	11.4466	11.7735	8.82305	7.03528	7.688	14.5365	14.5928	13.9312	Molecular Function: aspartic-type endopeptidase activity (GO:0004190);;	K00924|2.8e-29|atr:18429429|K00924 kinase [EC:2.7.1.-] | (RefSeq) aspartic proteinase-like protein 2	--	[O]	Posttranslational modification, protein turnover, chaperones	PREDICTED: aspartic proteinase-like protein 2 [Capsicum annuum]
Capana00g001029	0	0	0	0	0	0	0	0	0	0	0	0	0	0	0	0	0	0	Molecular Function: transaminase activity (GO:0008483);;	K22696|2.5e-16|cann:107852061|K22696 protein-lysine N-methyltransferase EEF2KMT [EC:2.1.1.-] | (RefSeq) branched-chain-amino-acid aminotransferase-like protein 1	--	[E]	Amino acid transport and metabolism	PREDICTED: branched-chain-amino-acid aminotransferase-like protein 1 [Capsicum annuum]
Capana00g001030	0	0	0	0	0.049268	0	0.028014	0	0.081335	0.1759	0	0	0	0	0.063918	0.089877	0.271367	0	Molecular Function: transaminase activity (GO:0008483);;	K22696|8.0e-296|cann:107852061|K22696 protein-lysine N-methyltransferase EEF2KMT [EC:2.1.1.-] | (RefSeq) branched-chain-amino-acid aminotransferase-like protein 1	--	[E]	Amino acid transport and metabolism	PREDICTED: branched-chain-amino-acid aminotransferase-like protein 1 [Capsicum annuum]
Capana00g001031	0.290073	0.65379	0.76446	0.828297	0.476357	0.426895	0.203512	0.959856	0.249973	0.490786	0.269931	0.994417	0.909714	1.56377	0.329315	0.340473	0.880421	0.386669	--	K20892|1.9e-17|sly:101245650|K20892 beta-arabinofuranosyltransferase [EC:2.4.2.-] | (RefSeq) uncharacterized protein LOC101245650 isoform X1	--	--	--	hypothetical protein FXO38_12584 [Capsicum annuum]
Capana00g001032	10.4652	13.8358	14.6333	11.1422	9.86389	8.20537	18.5406	15.5704	20.8202	28.6098	30.2778	32.5475	23.3782	22.6778	22.5055	33.0678	29.8366	29.9828	--	K13945|3.2e-13|pavi:110765302|K13945 LOB domain-containing protein 29 | (RefSeq) LOB domain-containing protein 29-like	--	--	--	putative shikimate O-hydroxycinnamoyltransferase-like [Capsicum annuum]
Capana00g001033	2.58907	2.1297	3.08686	1.73814	1.9015	1.58707	2.27048	4.06267	3.25188	8.76255	7.53878	7.84862	2.68623	2.04373	2.92008	11.5338	14.2035	12.6649	Molecular Function: transcription factor activity, sequence-specific DNA binding (GO:0003700);; Cellular Component: nucleus (GO:0005634);; Molecular Function: sequence-specific DNA binding (GO:0043565);;	K12835|1.2e-25|cmax:111493042|K12835 ATP-dependent RNA helicase DDX42 [EC:3.6.4.13] | (RefSeq) DEAD-box ATP-dependent RNA helicase 24 isoform X1	Spliceosome (ko03040)	--	--	PREDICTED: probable WRKY transcription factor 75 [Capsicum annuum]
Capana00g001034	14.6238	13.9697	12.5225	12.9939	9.69253	9.86402	21.8581	21.5515	13.9715	15.6312	13.5654	15.8832	12.4743	12.027	13.9139	16.5313	13.0802	22.2552	Molecular Function: alpha,alpha-trehalose-phosphate synthase (UDP-forming) activity (GO:0003825);; Biological Process: trehalose biosynthetic process (GO:0005992);;	K16055|3.6e-235|cann:107853628|K16055 trehalose 6-phosphate synthase/phosphatase [EC:2.4.1.15 3.1.3.12] | (RefSeq) alpha,alpha-trehalose-phosphate synthase [UDP-forming] 1-like	Starch and sucrose metabolism (ko00500)	[G]	Carbohydrate transport and metabolism	Alpha,alpha-trehalose-phosphate synthase [UDP-forming] 1 [Capsicum baccatum]
Capana00g001035	8.41949	11.36	12.848	13.0219	11.0969	10.2577	5.81107	8.38874	7.03289	6.90317	4.77766	8.53014	7.24181	6.91721	6.69837	7.14257	9.80619	9.11386	Molecular Function: molecular_function (GO:0003674);; Molecular Function: nucleic acid binding (GO:0003676);; Molecular Function: RNA binding (GO:0003723);; Molecular Function: catalytic activity (GO:0003824);; Molecular Function: nuclease activity (GO:0004518);; Molecular Function: endonuclease activity (GO:0004519);; Molecular Function: binding (GO:0005488);; Cellular Component: cellular_compon…	K20858|1.0e-31|egu:105046210|K20858 calcium uniporter protein, mitochondrial | (RefSeq) uncharacterized protein LOC105046210	--	--	--	PREDICTED: pentatricopeptide repeat-containing protein At4g18975, chloroplastic-like isoform X1 [Capsicum annuum]
Capana00g001036	0	0	0	0	0	0	0	0	0	0	0	0	0	0	0	0	0	0	Molecular Function: serine-type endopeptidase activity (GO:0004252);;	K15333|8.4e-38|nsy:104224633|K15333 tRNA guanosine-2'-O-methyltransferase [EC:2.1.1.34] | (RefSeq) uncharacterized protein LOC104224633	--	--	--	hypothetical protein T459_05220 [Capsicum annuum]
Capana00g001037	4.44975	6.23433	4.74286	6.85301	5.23612	6.41755	9.3722	9.80805	8.73047	9.8549	7.92426	8.38479	8.84325	9.60175	9.43266	8.84486	7.81976	7.22744	--	--	--	--	--	putative polygalacturonase-like [Capsicum annuum]
Capana00g001039	0	0	0	0	0	0	0	0	0	0	0	0	0	0	0	0	0	0	Cellular Component: integral component of membrane (GO:0016021);;	--	--	--	--	PREDICTED: protein PLANT CADMIUM RESISTANCE 3-like [Capsicum annuum]
Capana00g001041	2.1888	4.96266	3.93832	4.90442	3.40523	3.4131	1.03807	1.63357	1.62622	1.84442	1.25357	2.57433	1.39917	2.1425	1.02188	0.896052	3.00859	1.80817	Molecular Function: DNA binding (GO:0003677);; Molecular Function: helicase activity (GO:0004386);; Molecular Function: ATP binding (GO:0005524);; Biological Process: DNA repair (GO:0006281);; Biological Process: chromatin remodeling (GO:0006338);; Biological Process: transcription, DNA-templated (GO:0006351);; Cellular Component: Ino80 complex (GO:0031011);;	K11665|7.1e-187|cann:107854858|K11665 DNA helicase INO80 [EC:3.6.4.12] | (RefSeq) DNA helicase INO80	--	[L]	Replication, recombination and repair	DNA helicase INO80 [Capsicum annuum]
Capana00g001042	5.81472	11.3726	11.0358	10.8506	8.1024	7.7931	4.04956	6.11943	4.93098	0.209656	0.546652	0.389159	0.451158	1.53594	0.177802	6.08045	3.52392	0.152192	Biological Process: ribosomal large subunit assembly (GO:0000027);; Molecular Function: molecular_function (GO:0003674);; Molecular Function: nucleic acid binding (GO:0003676);; Molecular Function: RNA binding (GO:0003723);; Molecular Function: binding (GO:0005488);; Cellular Component: cellular_component (GO:0005575);; Cellular Component: intracellular (GO:0005622);; Cellular Component: cell (GO…	K14820|3.0e-137|cann:107869999|K14820 ribosome biogenesis protein BRX1 | (RefSeq) ribosome biogenesis protein BRX1 homolog	--	[J]	Translation, ribosomal structure and biogenesis	Ribosome biogenesis protein BRX1 -like protein [Capsicum baccatum]
Capana00g001044	0.255924	0.260057	0.140712	0.125318	0.300412	0.123743	0.157676	0.121055	0.229795	0.232338	0.480735	0.166916	0.297396	0.118634	0.324024	0.590048	0.196141	0.213178	Molecular Function: molecular_function (GO:0003674);; Molecular Function: binding (GO:0005488);; Molecular Function: protein binding (GO:0005515);; Cellular Component: cellular_component (GO:0005575);; Cellular Component: intracellular (GO:0005622);; Cellular Component: cell (GO:0005623);; Cellular Component: nucleus (GO:0005634);; Cellular Component: nucleoplasm (GO:0005654);; Cellular Component…	K09527|1.9e-76|cann:107869997|K09527 DnaJ homolog subfamily C member 7 | (RefSeq) uncharacterized LOC107869997	--	[O]	Posttranslational modification, protein turnover, chaperones	PREDICTED: uncharacterized protein LOC107869997 isoform X2 [Capsicum annuum]
Capana00g001045	0.536245	0.591652	0.421014	0.543191	0.479396	0.297711	0.408691	0.697483	0.618507	0.840117	0.352103	0.552577	0.92782	0.60987	0.749009	0.391459	0.632787	0.508631	Molecular Function: molecular_function (GO:0003674);; Molecular Function: binding (GO:0005488);; Molecular Function: protein binding (GO:0005515);; Cellular Component: cellular_component (GO:0005575);; Cellular Component: intracellular (GO:0005622);; Cellular Component: cell (GO:0005623);; Cellular Component: nucleus (GO:0005634);; Cellular Component: nucleoplasm (GO:0005654);; Cellular Component…	K09527|2.5e-93|cann:107869997|K09527 DnaJ homolog subfamily C member 7 | (RefSeq) uncharacterized LOC107869997	--	[O]	Posttranslational modification, protein turnover, chaperones	PREDICTED: stress-induced-phosphoprotein 1-like [Capsicum annuum]
Capana00g001046	0	0	0	0	0	0	0	0	0	0	0	0	0	0	0	0	0	0	Molecular Function: NAD(P)H dehydrogenase (quinone) activity (GO:0003955);; Molecular Function: copper ion binding (GO:0005507);; Molecular Function: mercury ion transmembrane transporter activity (GO:0015097);; Molecular Function: mercury (II) reductase activity (GO:0016152);; Molecular Function: oxidoreductase activity, acting on a sulfur group of donors, NAD(P) as acceptor (GO:0016668);; Molec…	K00382|8.5e-52|sita:101763461|K00382 dihydrolipoamide dehydrogenase [EC:1.8.1.4] | (RefSeq) dihydrolipoyl dehydrogenase, mitochondrial	Glycolysis / Gluconeogenesis (ko00010);; Citrate cycle (TCA cycle) (ko00020);; Glycine, serine and threonine metabolism (ko00260);; Valine, leucine and isoleucine degradation (ko00280);; Lysine degradation (ko00310);; Tryptophan metabolism (ko00380);; Pyruvate metabolism (ko00620);; Glyoxylate and dicarboxylate metabolism (ko00630);; Propanoate metabolism (ko00640);; Carbon metabolism (ko01200)	[C]	Energy production and conversion	mercuric reductase [Medicago truncatula]
Capana00g001047	0	0	0	0	0	0	0	0	0	0	0	0	0	0	0	0	0	0	Biological Process: transition metal ion transport (GO:0000041);; Cellular Component: cellular_component (GO:0005575);; Cellular Component: intracellular (GO:0005622);; Cellular Component: cell (GO:0005623);; Cellular Component: cytoplasm (GO:0005737);; Cellular Component: vacuole (GO:0005773);; Cellular Component: vacuolar membrane (GO:0005774);; Cellular Component: plasma membrane (GO:0005886);…	K01534|1.2e-112|smo:SELMODRAFT_89397|K01534 Zn2+/Cd2+-exporting ATPase [EC:7.2.2.12 7.2.2.21] | (RefSeq) hypothetical protein	--	[P]	Inorganic ion transport and metabolism	hypothetical protein DL763_011509 [Monosporascus cannonballus]
Capana00g001048	0	0	0	0	0	0	0	0	0	0	0	0	0	0	0	0	0	0	--	K17402|2.4e-50|cann:107867837|K17402 small subunit ribosomal protein S23 | (RefSeq) uncharacterized LOC107867837	--	--	--	putative polyphosphoinositide phosphatase-like [Capsicum annuum]
Capana00g001050	35.6167	28.4622	39.0975	28.9885	39.2278	41.2505	58.3472	61.0067	43.5363	61.6216	56.6825	75.4779	53.2615	66.7181	83.6892	64.7525	55.7667	79.2709	--	K08234|1.2e-85|cann:107852189|K08234 glyoxylase I family protein | (RefSeq) uncharacterized LOC107852189	--	--	--	PREDICTED: uncharacterized protein LOC107852189 [Capsicum annuum]
Capana00g001051	4.05344	3.62883	5.02743	3.48632	2.38963	3.54115	3.80455	3.61521	3.77641	4.42862	4.00532	2.42616	3.08224	3.60681	3.50851	4.91735	3.20737	3.34165	Cellular Component: cytoplasm (GO:0005737);; Biological Process: pyrimidine nucleotide biosynthetic process (GO:0006221);; Molecular Function: UMP kinase activity (GO:0033862);;	K09903|7.6e-47|smo:SELMODRAFT_130301|K09903 uridylate kinase [EC:2.7.4.22] | (RefSeq) hypothetical protein	Pyrimidine metabolism (ko00240)	--	--	hypothetical protein BC332_22839 [Capsicum chinense]
Capana00g001053	6.03548	7.528	5.47688	8.16092	7.78055	4.831	13.4434	10.686	11.3343	11.1958	14.4665	15.8344	10.4323	10.6383	13.8881	12.8321	7.07838	10.2504	Molecular Function: helicase activity (GO:0004386);;	K10901|9.3e-33|vvi:100242171|K10901 bloom syndrome protein [EC:3.6.4.12] | (RefSeq) ATP-dependent DNA helicase Q-like 3	Homologous recombination (ko03440)	[L]	Replication, recombination and repair	hypothetical protein FXO37_09275, partial [Capsicum annuum]
Capana00g001054	0.348686	0.405962	0.095088	0.573796	0.371894	0.633609	0.076626	0	0.455913	0.618901	1.20101	0.5331	0.436964	0.249929	0.300874	0.087001	0	0.574639	Cellular Component: integral component of membrane (GO:0016021);;	--	--	--	--	putative protein-like [Capsicum annuum]
Capana00g001056	0	0	0	0	0	0	0	0	0	0	0	0	0	0	0	0	0	0	Molecular Function: microtubule motor activity (GO:0003777);; Molecular Function: glycine dehydrogenase (decarboxylating) activity (GO:0004375);; Molecular Function: ATP binding (GO:0005524);; Biological Process: glycine catabolic process (GO:0006546);; Biological Process: microtubule-based movement (GO:0007018);; Molecular Function: microtubule binding (GO:0008017);; Cellular Component: integral…	--	--	--	--	hypothetical protein FXO37_11750 [Capsicum annuum]
Capana00g001057	1.76571	0.163324	0.90301	0.607523	3.00793	2.55438	0.294894	0.526951	0.188667	0.61147	1.01486	0.520499	0.958784	0.664359	1.44945	0.278089	0.576998	0.427629	--	--	--	--	--	hypothetical protein BC332_34292 [Capsicum chinense]
Capana00g001059	13.3589	16.979	14.5304	23.1493	15.8992	18.0384	9.38869	10.3804	10.8342	4.9733	4.28888	3.75981	12.2704	15.6285	8.30673	6.3194	12.2995	8.30602	Molecular Function: mRNA binding (GO:0003729);; Cellular Component: chloroplast (GO:0009507);; Molecular Function: rRNA binding (GO:0019843);; Biological Process: RNA folding (GO:0034337);; Biological Process: chloroplast rRNA processing (GO:1901259);;	--	--	--	--	putative protein IQ-DOMAIN 14-like [Capsicum annuum]
Capana00g001060	0	0	0	0	0	0	0	0	0	0	0	0	0	0	0	0	0	0	Molecular Function: catalytic activity (GO:0003824);; Biological Process: transsulfuration (GO:0019346);; Molecular Function: pyridoxal phosphate binding (GO:0030170);;	--	--	--	--	hypothetical protein FXO37_17215 [Capsicum annuum]
Capana00g001061	18.4132	32.2886	30.253	30.1304	20.684	28.7266	14.6387	21.3822	15.2073	26.3291	28.5766	22.1811	16.6283	21.0433	22.1417	19.4226	21.4891	23.1908	Biological Process: ribosomal large subunit assembly (GO:0000027);; Molecular Function: molecular_function (GO:0003674);; Molecular Function: nucleic acid binding (GO:0003676);; Molecular Function: RNA binding (GO:0003723);; Molecular Function: binding (GO:0005488);; Cellular Component: cellular_component (GO:0005575);; Cellular Component: intracellular (GO:0005622);; Cellular Component: cell (GO…	K14820|5.5e-112|cann:107852606|K14820 ribosome biogenesis protein BRX1 | (RefSeq) ribosome biogenesis protein BRX1 homolog	--	[J]	Translation, ribosomal structure and biogenesis	Ribosome biogenesis protein BRX1 -like protein [Capsicum annuum]
Capana00g001062	0	0	0	0	0	0	0	0	0	0	0	0	0	0	0	0	0	0	--	--	--	--	--	hypothetical protein FXO37_20127 [Capsicum annuum]
Capana00g001064	0	0	0	0	0	0	0	0	0	0	0	0	0	0	0	0	0	0	--	--	--	--	--	hypothetical protein FXO37_27964 [Capsicum annuum]
Capana00g001065	21.0262	10.4133	9.80816	8.41621	18.7099	8.02835	28.8764	18.6468	23.8215	30.9899	43.2066	53.8463	37.8142	43.7322	64.7637	26.4807	15.2477	27.6432	Cellular Component: nucleosome (GO:0000786);; Molecular Function: DNA binding (GO:0003677);; Cellular Component: nucleus (GO:0005634);; Molecular Function: protein heterodimerization activity (GO:0046982);;	K11253|1.4e-66|adu:107470357|K11253 histone H3 | (RefSeq) histone H3.2	--	[B]	Chromatin structure and dynamics	Histone superfamily protein [Theobroma cacao]
Capana00g001066	0	0	0	0	0	0	0	0	0	0	0	0	0	0	0	0	0	0	Cellular Component: integral component of membrane (GO:0016021);;	--	--	--	--	hypothetical protein CQW23_02130 [Capsicum baccatum]
Capana00g001067	0.045722	0	0.042732	0	0.11727	0.050076	0.070699	0	0.014036	0.184602	0.083149	0.237078	0	0	0.144385	0	0.021161	0.1306	Molecular Function: protein binding (GO:0005515);;	K04079|5.9e-07|pvu:PHAVU_004G050400g|K04079 molecular chaperone HtpG | (RefSeq) hypothetical protein	Protein processing in endoplasmic reticulum (ko04141);; Plant-pathogen interaction (ko04626)	--	--	PREDICTED: putative F-box/LRR-repeat/kelch-repeat protein At1g11620 [Capsicum annuum]
Capana00g001068	0.845562	1.07252	0.232152	0.904257	0.496791	0.804158	0.994308	0.567947	0.792427	0.572839	0.30465	1.46212	0.27685	0.252999	0.623045	1.06464	1.4605	2.179	Molecular Function: acid phosphatase activity (GO:0003993);; Molecular Function: metal ion binding (GO:0046872);;	K22390|5.2e-212|cann:107853485|K22390 acid phosphatase type 7 | (RefSeq) nucleotide pyrophosphatase/phosphodiesterase-like	--	[G]	Carbohydrate transport and metabolism	PREDICTED: nucleotide pyrophosphatase/phosphodiesterase-like [Capsicum annuum]
Capana00g001069	1.72131	2.10428	2.30444	2.45985	1.7472	1.64323	0.695599	1.28287	1.29919	1.47557	1.70837	1.03448	1.46817	1.7995	0.98271	1.96982	1.72849	1.88128	Molecular Function: molecular_function (GO:0003674);; Molecular Function: nucleic acid binding (GO:0003676);; Molecular Function: RNA binding (GO:0003723);; Molecular Function: catalytic activity (GO:0003824);; Molecular Function: nuclease activity (GO:0004518);; Molecular Function: endonuclease activity (GO:0004519);; Molecular Function: binding (GO:0005488);; Cellular Component: cellular_compon…	--	--	[R]	General function prediction only	PREDICTED: LOW QUALITY PROTEIN: pentatricopeptide repeat-containing protein At3g18020 [Capsicum annuum]
Capana00g001071	53.6086	88.5327	85.3274	71.2959	60.841	77.6774	32.433	33.8112	38.2085	45.9912	47.2885	44.6887	36.2956	41.8457	38.8766	50.6856	57.0188	58.6534	Molecular Function: RNA binding (GO:0003723);;	K12831|1.2e-160|cann:107852644|K12831 splicing factor 3B subunit 4 | (RefSeq) splicing factor 3B subunit 4	Spliceosome (ko03040)	[A]	RNA processing and modification	PREDICTED: splicing factor 3B subunit 4 [Capsicum annuum]
Capana00g001072	32.2993	38.0054	41.6521	28.4212	23.3614	27.0866	50.9249	45.8979	45.5975	55.9003	55.6976	56.1097	37.9405	31.42	47.6785	61.7215	37.6812	54.6407	Cellular Component: integral component of membrane (GO:0016021);; Biological Process: Golgi vesicle transport (GO:0048193);;	K08500|2.4e-128|cann:107854606|K08500 syntaxin of plants SYP6 | (RefSeq) syntaxin-61	SNARE interactions in vesicular transport (ko04130)	[U]	Intracellular trafficking, secretion, and vesicular transport	PREDICTED: syntaxin-61 isoform X1 [Capsicum annuum]
Capana00g001073	0	0	0	0	0	0	0	0	0	0	0	0	0	0	0	0	0	0	Molecular Function: ATP binding (GO:0005524);;	K10706|1.5e-224|vvi:100855072|K10706 senataxin [EC:3.6.4.-] | (RefSeq) uncharacterized LOC100855072	--	[A]	RNA processing and modification	hypothetical protein FXO37_06930 [Capsicum annuum]
Capana00g001074	0	0	0	0	0	0	0	0	0	0	0	0	0	0	0	0	0	0	Molecular Function: ATP binding (GO:0005524);;	K10706|3.1e-84|vvi:100855072|K10706 senataxin [EC:3.6.4.-] | (RefSeq) uncharacterized LOC100855072	--	--	--	hypothetical protein FXO37_06930 [Capsicum annuum]
Capana00g001075	0	0	0	0	0	0	0	0	0	0	0	0	0	0.023772	0	0	0	0	Molecular Function: ATP binding (GO:0005524);;	--	--	--	--	hypothetical protein CQW23_09165 [Capsicum baccatum]
Capana00g001076	1.34823	1.89639	1.60684	1.70162	1.26874	1.12532	1.00461	1.59639	1.05262	2.07778	2.29821	2.60736	1.08458	1.53432	1.14542	1.7922	1.72577	1.65297	Biological Process: mRNA processing (GO:0006397);;	--	--	[R]	General function prediction only	PREDICTED: uncharacterized mitochondrial protein ymf11-like [Capsicum annuum]
Capana00g001077	3.77051	1.80462	2.83467	3.77796	7.03829	6.91914	1.53245	2.66305	2.50556	2.98257	3.83808	2.66994	1.32738	2.4594	1.60337	2.14674	2.50432	2.02951	--	--	--	--	--	hypothetical protein FXO37_36528 [Capsicum annuum]
Capana00g001078	0	0	0	0	0	0	0	0	0	0	0	0	0	0	0	0	0	0	Cellular Component: integral component of membrane (GO:0016021);;	K03131|1.3e-06|ghi:107956070|K03131 transcription initiation factor TFIID subunit 6 | (RefSeq) transcription initiation factor TFIID subunit 6b-like	Basal transcription factors (ko03022)	--	--	hypothetical protein FXO38_29858 [Capsicum annuum]
Capana00g001079	7.69187	6.10316	6.03254	5.76178	5.89518	5.77332	6.29523	10.0364	7.11254	5.24578	4.28848	7.11272	5.30615	6.36822	3.88748	4.23229	3.25215	2.93198	Cellular Component: endoplasmic reticulum (GO:0005783);; Biological Process: lipid transport (GO:0006869);; Molecular Function: lipid binding (GO:0008289);; Cellular Component: plant-type cell wall (GO:0009505);; Biological Process: cuticle development (GO:0042335);; Cellular Component: anchored component of plasma membrane (GO:0046658);; Biological Process: defense response to fungus (GO:0050832…	--	--	--	--	Non-specific lipid transfer protein GPI-anchored 1 [Capsicum annuum]
Capana00g001080	5.25385	11.9338	13.8537	10.7141	13.2981	18.1526	13.8075	11.4855	12.5831	25.194	24.531	16.8937	13.102	10.7614	15.6013	22.2604	15.9937	18.1031	Biological Process: mitochondrial fission (GO:0000266);; Cellular Component: mitochondrial outer membrane (GO:0005741);; Cellular Component: integral component of membrane (GO:0016021);; Biological Process: peroxisome fission (GO:0016559);;	K17969|3.6e-91|cann:107852693|K17969 mitochondrial fission 1 protein | (RefSeq) mitochondrial fission 1 protein A-like	--	[M]	Cell wall/membrane/envelope biogenesis	Mitochondrial fission 1 protein B [Capsicum chinense]
Capana00g001081	0.416009	0.488418	0.134693	0.223845	0.205948	0.147282	0.100112	0.097486	0.019341	0.316144	0.12116	0.03805	0.12757	0.019932	0.075306	0.105977	0.231203	0.171236	Cellular Component: mitochondrion (GO:0005739);; Molecular Function: NADH dehydrogenase (ubiquinone) activity (GO:0008137);; Cellular Component: integral component of membrane (GO:0016021);; Biological Process: ATP synthesis coupled electron transport (GO:0042773);;	K03883|1.1e-201|cann:19988965|K03883 NADH-ubiquinone oxidoreductase chain 5 [EC:7.1.1.2] | (RefSeq) nad5, KY47_p185; NADH dehydrogenase subunit 5	Oxidative phosphorylation (ko00190)	[C]	Energy production and conversion	NADH dehydrogenase subunit 5 [Capsicum annuum]
Capana00g001083	0.652926	0.581852	0.404844	0.167172	0.612317	0.026211	0.432594	0.263539	0.337285	0.461143	0.408716	0.915111	0.425342	0.446688	0.587431	0.861318	0.063804	0.933552	Cellular Component: mitochondrion (GO:0005739);;	--	--	--	--	hypothetical protein [Capsicum annuum]
Capana00g001084	15.9968	23.2267	22.0164	25.8979	22.732	23.1287	33.3924	32.3377	32.3651	33.4621	37.8251	33.1624	28.9371	35.5707	35.9819	40.9349	34.1885	36.5855	Molecular Function: molecular_function (GO:0003674);; Molecular Function: catalytic activity (GO:0003824);; Molecular Function: phosphatidylinositol-3-phosphatase activity (GO:0004438);; Cellular Component: cellular_component (GO:0005575);; Cellular Component: intracellular (GO:0005622);; Cellular Component: cell (GO:0005623);; Cellular Component: cytoplasm (GO:0005737);; Cellular Component: endo…	K22913|2.4e-37|sot:102590842|K22913 phosphatidylinositol 3,5-bisphosphate 5-phosphatase [EC:3.1.3.-] | (RefSeq) phosphoinositide phosphatase SAC3-like	Inositol phosphate metabolism (ko00562)	--	--	hypothetical protein FXO37_02244 [Capsicum annuum]
Capana00g001086	0.078562	0.446073	0.505614	0.215774	0.161613	0.350979	0.402728	0.090533	0.437498	0.803535	0.901525	0.621474	0.705103	0.087003	0.254766	1.14402	0.818311	1.00133	Molecular Function: protein serine/threonine phosphatase activity (GO:0004722);;	K14803|6.1e-108|sot:102581621|K14803 protein phosphatase PTC2/3 [EC:3.1.3.16] | (RefSeq) probable protein phosphatase 2C 28	--	[T]	Signal transduction mechanisms	putative protein phosphatase 2C 39 [Capsicum chinense]
Capana00g001087	14.1275	19.1921	16.7238	13.5191	11.5575	11.0231	16.0914	19.7675	17.3358	11.4664	10.7779	12.7585	17.7078	13.4837	14.0135	20.793	18.7228	18.8876	--	K10604|4.0e-80|sot:102597784|K10604 E3 ubiquitin-protein ligase MGRN1 [EC:2.3.2.27] | (RefSeq) probable E3 ubiquitin-protein ligase LUL4	Ubiquitin mediated proteolysis (ko04120)	[O]	Posttranslational modification, protein turnover, chaperones	PREDICTED: probable E3 ubiquitin-protein ligase LUL4 [Capsicum annuum]
Capana00g001088	0	0	0	0.100085	0	0	0	0	0	0	0	0	0	0	0	0	0	0	Biological Process: lipid metabolic process (GO:0006629);; Molecular Function: fatty-acyl-CoA reductase (alcohol-forming) activity (GO:0080019);;	K13356|2.3e-82|sot:102584272|K13356 alcohol-forming fatty acyl-CoA reductase [EC:1.2.1.84] | (RefSeq) fatty acyl-CoA reductase 3-like	Cutin, suberine and wax biosynthesis (ko00073);; Peroxisome (ko04146)	[I]	Lipid transport and metabolism	fatty acyl-CoA reductase 3-like isoform X2 [Solanum lycopersicum]
Capana00g001089	6.36924	9.7133	8.55794	12.6919	8.49612	9.90927	5.67388	5.63327	4.10169	7.17068	3.07532	3.46771	5.42681	6.4661	2.92058	5.57525	8.31135	3.70193	Cellular Component: cellular_component (GO:0005575);; Cellular Component: intracellular (GO:0005622);; Cellular Component: cell (GO:0005623);; Cellular Component: cytoplasm (GO:0005737);; Biological Process: nucleobase-containing compound metabolic process (GO:0006139);; Biological Process: cellular aromatic compound metabolic process (GO:0006725);; Biological Process: nitrogen compound metabolic…	--	--	[R]	General function prediction only	PREDICTED: zinc finger protein VAR3, chloroplastic-like isoform X2 [Capsicum annuum]
Capana00g001090	0	0.043668	0	0	0.020754	0	0	0	0	0	0.038345	0.009122	0.025148	0	0	0	0.028519	0	--	--	--	--	--	hypothetical protein FXO37_17464 [Capsicum annuum]
Capana00g001091	2.62037	0.987517	0.26033	0.452063	1.93759	1.34309	0.430272	0.333655	0.07159	0.284293	0.281365	0.143074	0.979464	0.218403	0.486972	0.407735	0.867816	0.772571	--	--	--	--	--	hypothetical protein BC332_33797 [Capsicum chinense]
Capana00g001092	0.06805	0.402485	0.224797	0.137814	0.451258	0	0.018319	0	0.373979	2.20388	0.622632	0	0.157134	0.386533	0	0	0	5.33197	Molecular Function: protein serine/threonine kinase activity (GO:0004674);; Molecular Function: ATP binding (GO:0005524);;	K13420|9.4e-105|cann:107877593|K13420 LRR receptor-like serine/threonine-protein kinase FLS2 [EC:2.7.11.1] | (RefSeq) putative receptor-like protein kinase At3g47110	MAPK signaling pathway - plant (ko04016);; Plant-pathogen interaction (ko04626)	--	--	PREDICTED: putative leucine-rich repeat receptor-like serine/threonine-protein kinase At2g24130, partial [Capsicum annuum]
Capana00g001093	0.091504	0.46657	0.537914	0.052013	0.350972	0.050474	0.081473	0.073177	0.224044	2.82989	0.976728	1.23948	0.133878	0	0.254066	1.52949	1.92497	2.35005	Molecular Function: protein serine/threonine kinase activity (GO:0004674);; Molecular Function: ATP binding (GO:0005524);;	--	--	--	--	PREDICTED: putative leucine-rich repeat receptor-like serine/threonine-protein kinase At2g24130, partial [Capsicum annuum]
Capana00g001094	10.0138	12.8712	9.06456	14.4664	11.3082	9.50518	14.7808	12.0881	12.3959	20.4615	17.9172	21.2822	17.7641	15.2403	20.1348	27.8223	16.2546	24.0105	Molecular Function: protein kinase activity (GO:0004672);; Molecular Function: ATP binding (GO:0005524);; Cellular Component: integral component of membrane (GO:0016021);;	K13430|2.5e-13|bvg:104895225|K13430 serine/threonine-protein kinase PBS1 [EC:2.7.11.1] | (RefSeq) serine/threonine-protein kinase CDL1	Plant-pathogen interaction (ko04626)	--	--	putative LRR receptor-like serine/threonine-protein kinase-like isoform X2 [Capsicum annuum]
Capana00g001096	12.106	14.3112	19.1125	9.63631	9.62844	6.8012	24.7157	23.4483	26.7508	30.462	35.7079	25.1466	20.073	16.9166	21.4044	32.9059	24.0349	35.4117	Biological Process: glucose metabolic process (GO:0006006);; Molecular Function: oxidoreductase activity, acting on the aldehyde or oxo group of donors, NAD or NADP as acceptor (GO:0016620);; Molecular Function: NADP binding (GO:0050661);; Molecular Function: NAD binding (GO:0051287);;	K00134|2.6e-147|cann:107852742|K00134 glyceraldehyde 3-phosphate dehydrogenase [EC:1.2.1.12] | (RefSeq) gapC2; glyceraldehyde-3-phosphate dehydrogenase, cytosolic	Glycolysis / Gluconeogenesis (ko00010);; Carbon fixation in photosynthetic organisms (ko00710);; Carbon metabolism (ko01200);; Biosynthesis of amino acids (ko01230)	[G]	Carbohydrate transport and metabolism	PREDICTED: glyceraldehyde-3-phosphate dehydrogenase, cytosolic [Capsicum annuum]
Capana00g001097	0	0	0	0	0	0	0	0	0	0	0	0	0	0	0	0	0	0	Molecular Function: protein binding (GO:0005515);;	K21596|3.4e-25|nta:107794376|K21596 calmodulin-binding transcription activator | (RefSeq) uncharacterized LOC107794376	--	--	--	PREDICTED: F-box/kelch-repeat protein At3g06240-like [Capsicum annuum]
Capana00g001098	0.965462	0.882134	0.430088	0.433167	1.11388	1.19574	0.356834	0.585301	0.237029	1.67224	1.59373	1.31128	0.400044	0.72029	0.320367	1.02908	0.960976	1.0585	Molecular Function: protein kinase activity (GO:0004672);; Molecular Function: ATP binding (GO:0005524);; Cellular Component: integral component of membrane (GO:0016021);;	K13420|1.1e-190|cann:107868391|K13420 LRR receptor-like serine/threonine-protein kinase FLS2 [EC:2.7.11.1] | (RefSeq) probable LRR receptor-like serine/threonine-protein kinase At3g47570	MAPK signaling pathway - plant (ko04016);; Plant-pathogen interaction (ko04626)	--	--	PREDICTED: putative receptor-like protein kinase At3g47110, partial [Capsicum annuum]
Capana00g001099	12.3924	17.4367	15.2487	18.3156	13.4466	13.5352	10.1517	11.477	11.8272	11.7192	12.3362	14.1302	12.4758	12.7318	8.7589	12.8127	19.6467	14.4272	Molecular Function: protein kinase activity (GO:0004672);; Molecular Function: ubiquitin-protein transferase activity (GO:0004842);; Molecular Function: ATP binding (GO:0005524);;	--	--	[T]	Signal transduction mechanisms	PREDICTED: U-box domain-containing protein 33-like [Capsicum annuum]
Capana00g001101	0.268167	0.042268	0.085022	0.067794	0.112858	0.171244	0.152097	0	0	0.261394	0.277799	0	0.345164	0	0.438234	0.367906	0.337959	0.07633	--	--	--	--	--	hypothetical protein BC332_33780 [Capsicum chinense]
Capana00g001102	0.00247	0.010308	0.008461	0.019364	0.033051	0	0.0525	0.035246	0.009453	0.037933	0.014308	0.099728	0.070015	0.026688	0.096008	0.013303	0.061617	0	--	--	--	--	--	hypothetical protein BC332_34292 [Capsicum chinense]
Capana00g001103	0	0	0	0	0	0	0	0	0	0	0	0	0	0	0	0	0	0	--	--	--	--	--	--
Capana00g001104	0	0	0	0	0	0	0	0	0.000846	0	0.00369	0	0.014358	0	0	0	0	0	--	--	--	--	--	hypothetical protein BC332_33743 [Capsicum chinense]
Capana00g001105	18.6977	31.5795	5.56979	7.96313	11.9243	11.0536	2.65278	6.02048	2.99876	3.27282	4.39998	3.80732	16.5929	2.00776	9.84851	3.45145	16.0519	8.2138	--	--	--	--	--	hypothetical protein T459_35432 [Capsicum annuum]
Capana00g001107	0	0	0	0	0	0	0	0	0	0	0	0	0	0	0	0	0	0	--	--	--	--	--	PREDICTED: uncharacterized protein LOC107856605 [Capsicum annuum]
Capana00g001108	0.186014	0.907234	0.302619	0.170101	0.16082	0.092293	0.596916	0.500822	0.617639	1.12243	0.641411	0.548475	1.644	0.819596	1.34579	0.805378	1.07179	0.571603	--	--	--	--	--	hypothetical protein CQW23_35547 [Capsicum baccatum]
Capana00g001109	114.307	266.091	44.4032	71.6851	67.7151	55.7784	36.6571	66.7941	31.5744	33.0353	41.9999	29.6851	170.128	20.2471	94.8169	33.2223	179.065	79.9563	--	--	--	--	--	Protein TAR1 [Capsicum baccatum]
Capana00g001111	0	0	0	0	0	0	0	0	0	0	0	0	0	0	0.02014	0	0	0	--	--	--	--	--	hypothetical protein FXO38_35665 [Capsicum annuum]
Capana00g001113	90.156	214.455	32.9766	55.9183	52.4943	43.6862	29.1088	52.875	23.5131	23.6575	30.4155	23.5634	113.508	14.1938	64.0611	23.2484	118.048	54.5866	--	--	--	--	--	Protein TAR1 [Capsicum baccatum]
Capana00g001116	0	0	0	0	0	0	0	0	0	0	0	0	0	0	0	0	0	0	--	--	--	--	--	hypothetical protein BC332_09578 [Capsicum chinense]
Capana00g001117	0.041494	0.119773	0.075588	0.12644	0.08549	0.05686	0.05815	0.042556	0.048211	0.086732	0.048155	0	0.075653	0.076329	0.005217	0.039902	0.054211	0.075975	Molecular Function: DNA binding (GO:0003677);; Molecular Function: DNA-directed 5'-3' RNA polymerase activity (GO:0003899);; Biological Process: transcription, DNA-templated (GO:0006351);; Cellular Component: chloroplast (GO:0009507);; Molecular Function: ribonucleoside binding (GO:0032549);;	K03043|3.1e-287|cann:13540196|K03043 DNA-directed RNA polymerase subunit beta [EC:2.7.7.6] | (RefSeq) rpoB, C329_p076; RNA polymerase beta subunit	RNA polymerase (ko03020)	[K]	Transcription	RNA polymerase beta subunit [Capsicum annuum]
Capana00g001118	2.61208	4.75472	2.72516	3.38213	2.61708	2.71362	3.12129	2.18331	3.60922	2.72887	3.42879	4.45902	1.6729	3.3521	3.45841	3.98362	4.86836	3.58833	--	K01214|1.7e-12|nta:107771936|K01214 isoamylase [EC:3.2.1.68] | (RefSeq) isoamylase 3, chloroplastic	Starch and sucrose metabolism (ko00500)	[G]	Carbohydrate transport and metabolism	PREDICTED: uncharacterized protein LOC107853039 [Capsicum annuum]
Capana00g001119	0	0	0	0	0	0	0	0	0	0	0	0	0	0	0	0	0	0	Biological Process: cell morphogenesis (GO:0000902);; Biological Process: cell morphogenesis involved in differentiation (GO:0000904);; Molecular Function: regulatory region nucleic acid binding (GO:0001067);; Biological Process: response to acid chemical (GO:0001101);; Molecular Function: molecular_function (GO:0003674);; Molecular Function: nucleic acid binding (GO:0003676);; Molecular Function…	K10773|3.6e-08|egu:105039152|K10773 endonuclease III [EC:4.2.99.18] | (RefSeq) putative DNA glycosylase At3g47830 isoform X1	Base excision repair (ko03410)	--	--	hypothetical protein T459_32732 [Capsicum annuum]
Capana00g001121	0	0	0	0	0	0	0	0	0	0	0	0	0	0	0	0	0	0	--	--	--	--	--	hypothetical protein FXO37_26510 [Capsicum annuum]
Capana00g001122	0	0	0	0	0	0	0	0	0	0	0	0	0	0	0	0	0	0	--	--	--	--	--	hypothetical protein CQW23_08975 [Capsicum baccatum]
Capana00g001123	0	0	0	0	0	0	0	0	0.060331	0	0	0	0	0.145746	0.074649	0.039061	0	0.131154	Molecular Function: microtubule motor activity (GO:0003777);; Molecular Function: ATP binding (GO:0005524);; Biological Process: microtubule-based movement (GO:0007018);; Molecular Function: microtubule binding (GO:0008017);;	K10406|2.0e-83|sot:102599823|K10406 kinesin family member C2/C3 | (RefSeq) kinesin-4	--	[Z]	Cytoskeleton	Kinesin-4 [Capsicum chinense]
Capana00g001124	0	0	0	0	0	0	0	0	0	0	0	0	0	0	0	0	0	0	--	--	--	--	--	hypothetical protein FXO37_33391 [Capsicum annuum]
Capana00g001125	0	0	0	0	0.00475	0	0	0	0	0	0	0	0	0	0.010539	0	0	0	--	--	--	--	--	hypothetical protein FXO37_36392 [Capsicum annuum]
Capana00g001127	0.223125	0.159202	0.068979	0	0.145145	0.089982	0	0	0.034275	0	0	0	0	0	0	0	0.031564	0.017075	--	--	--	--	--	Protein TAR1 [Capsicum baccatum]
Capana00g001128	0.042897	0.026118	0.088947	0.01782	0.036001	0.071848	0.082013	0.134388	0.036471	0.06884	0.077748	0.258361	0.180935	0.229073	0.209075	0.105665	0.17749	0.035401	--	--	--	--	--	hypothetical protein BC332_34292 [Capsicum chinense]
Capana00g001129	0	0	0	0	0.10736	0	0.141879	0.361669	0.459716	0	0	0	0.050836	0	0	0	0.559218	0.482138	Molecular Function: peroxidase activity (GO:0004601);; Cellular Component: extracellular region (GO:0005576);; Biological Process: response to oxidative stress (GO:0006979);; Molecular Function: heme binding (GO:0020037);; Biological Process: hydrogen peroxide catabolic process (GO:0042744);; Molecular Function: metal ion binding (GO:0046872);;	K00430|7.5e-178|cann:107852613|K00430 peroxidase [EC:1.11.1.7] | (RefSeq) peroxidase 15-like	Phenylpropanoid biosynthesis (ko00940)	--	--	PREDICTED: peroxidase 15-like [Capsicum annuum]
Capana00g001130	0	0	0	0.032847	0	0.050069	0	0	0	0	0	0	0	0	0	0	0	0	--	--	--	--	--	putative ras-related protein RABA1f-like [Capsicum annuum]
Capana00g001132	1.57572	2.05724	1.57241	1.97779	1.90119	1.44052	2.63428	2.64835	1.35304	1.36496	1.00901	1.01974	1.17462	1.47271	2.11007	1.3858	0.602709	1.3461	Molecular Function: structural constituent of ribosome (GO:0003735);; Biological Process: translation (GO:0006412);; Cellular Component: chloroplast (GO:0009507);; Cellular Component: large ribosomal subunit (GO:0015934);; Molecular Function: transferase activity (GO:0016740);; Molecular Function: rRNA binding (GO:0019843);;	K02886|2.5e-71|cann:19988986|K02886 large subunit ribosomal protein L2 | (RefSeq) orf172, KY47_p172; hypothetical protein	Ribosome (ko03010)	[J]	Translation, ribosomal structure and biogenesis	ribosomal protein L2 [Solanum lycopersicum]
Capana00g001133	0.384909	0.800532	0.557471	0.82655	0.65935	1.04734	1.9061	2.00685	1.29678	0.817636	0.652805	0.85017	1.17399	1.16243	1.40776	0.55227	0.35843	0.754234	Molecular Function: structural constituent of ribosome (GO:0003735);; Cellular Component: ribosome (GO:0005840);; Biological Process: translation (GO:0006412);;	K02886|4.4e-54|cann:13540261|K02886 large subunit ribosomal protein L2 | (RefSeq) rpl2, C329_p028; ribosomal protein L2	Ribosome (ko03010)	[J]	Translation, ribosomal structure and biogenesis	Ribosomal protein L2 [Corchorus olitorius]
Capana00g001134	0	0	0	0	0	0	0	0	0	0	0	0	0	0	0	0	0	0	--	--	--	--	--	hypothetical protein FXO37_17464 [Capsicum annuum]
Capana00g001135	0	0	0	0	0	0	0	0	0	0	0	0	0	0	0	0	0	0	--	--	--	--	--	hypothetical protein D0Y65_035491 [Glycine soja]
Capana00g001136	8.9961	11.4137	1.85004	2.89607	5.07469	4.76717	1.01363	2.58093	1.12841	1.63296	2.20891	1.64672	7.65459	1.10711	4.405	1.19046	7.11207	3.26163	--	--	--	--	--	hypothetical protein CQW23_34340 [Capsicum baccatum]
Capana00g001137	0.012699	0	0	0.000735	0.000706	0.00265	0.018754	0.014039	0.018077	0.012652	0.02771	0.001659	0.031448	0.01455	0.050856	0.007588	0.018625	0	--	--	--	--	--	hypothetical protein BC332_34292 [Capsicum chinense]
Capana00g001138	0.445266	0.199187	0.242432	0	0.498547	0.523153	0	0	0	0	0	0	0	0	1.1364	0	0.378137	0.234553	--	--	--	--	--	hypothetical protein BC332_33780 [Capsicum chinense]
Capana00g001139	42.3265	70.2899	11.8931	15.8023	24.8611	25.0345	7.81998	14.8832	8.23033	9.57375	12.8473	10.5797	45.2257	6.66107	25.8986	8.49402	40.4864	21.5145	--	--	--	--	--	hypothetical protein T459_35432 [Capsicum annuum]
Capana00g001140	0	0	0	0	0	0	0	0	0	0	0.030296	0	0	0	0.009206	0	0.017378	0	--	--	--	--	--	hypothetical protein BC332_34292 [Capsicum chinense]
Capana00g001142	4.79903	3.46189	1.9844	5.4484	2.98248	6.70317	6.61246	0.561735	4.90666	15.0841	9.62246	10.7706	5.84095	8.05113	11.0691	11.6773	1.72672	6.24745	Molecular Function: protein serine/threonine kinase activity (GO:0004674);; Molecular Function: ATP binding (GO:0005524);; Biological Process: signal transduction (GO:0007165);; Cellular Component: integral component of membrane (GO:0016021);;	K07198|6.0e-44|nnu:104611564|K07198 5'-AMP-activated protein kinase, catalytic alpha subunit [EC:2.7.11.11] | (RefSeq) CBL-interacting protein kinase 5-like	--	[T]	Signal transduction mechanisms	PREDICTED: CBL-interacting serine/threonine-protein kinase 3-like [Capsicum annuum]
Capana00g001144	40.8141	40.6449	41.0518	36.4733	31.8386	31.9186	51.2992	72.2846	39.2798	41.7369	37.5154	37.9369	67.9206	55.694	50.1679	31.5118	36.7682	31.4781	Cellular Component: integral component of membrane (GO:0016021);;	--	--	--	--	putative agamous-like MADS-box protein AGL31-like [Capsicum annuum]
Capana00g001145	17.5787	25.2231	25.1268	14.6515	11.5087	10.925	33.3338	36.3976	33.5727	32.2919	32.8642	30.0627	30.5078	24.555	24.7192	28.4109	31.8555	33.5709	Biological Process: cytokinesis by cell plate formation (GO:0000911);;	--	--	--	--	PREDICTED: coiled-coil domain-containing protein SCD2 isoform X1 [Capsicum annuum]
Capana00g001147	0	0.076861	0.124641	0.121565	0.114141	0.054555	0.108318	0.331201	0.199513	1.22343	1.18151	0.704577	0.269676	0.364272	0.417091	0.111668	0	0.202889	Molecular Function: polygalacturonase activity (GO:0004650);; Biological Process: carbohydrate metabolic process (GO:0005975);;	K01213|3.6e-82|cann:107877168|K01213 galacturan 1,4-alpha-galacturonidase [EC:3.2.1.67] | (RefSeq) polygalacturonase-like	Pentose and glucuronate interconversions (ko00040)	--	--	PREDICTED: polygalacturonase-like [Capsicum annuum]
Capana00g001149	0.163433	0.15114	0.284495	0.036854	0.162471	0	0.041884	0	0.177445	2.50301	3.20437	2.34039	0.827983	0.325252	0.713555	4.15827	2.63958	1.88628	Molecular Function: protein serine/threonine kinase activity (GO:0004674);; Molecular Function: ATP binding (GO:0005524);;	K00924|9.2e-98|csat:104712177|K00924 kinase [EC:2.7.1.-] | (RefSeq) probable receptor-like protein kinase At3g55450 isoform X1	--	[T]	Signal transduction mechanisms	putative serine/threonine-protein kinase NAK [Capsicum annuum]
Capana00g001150	14.4331	18.581	18.04	25.4994	18.7715	21.5099	26.8306	30.8366	31.2811	45.1376	41.506	40.8937	32.4441	35.5552	41.4177	43.0581	44.3362	40.3534	Molecular Function: protein serine/threonine kinase activity (GO:0004674);; Molecular Function: ATP binding (GO:0005524);; Biological Process: signal transduction (GO:0007165);; Cellular Component: integral component of membrane (GO:0016021);;	K07198|1.2e-118|nnu:104611564|K07198 5'-AMP-activated protein kinase, catalytic alpha subunit [EC:2.7.11.11] | (RefSeq) CBL-interacting protein kinase 5-like	--	[T]	Signal transduction mechanisms	PREDICTED: CBL-interacting serine/threonine-protein kinase 3-like [Capsicum annuum]
Capana00g001151	0.3751	0.279944	0.155991	0.082782	0.18796	0.057203	0	0	0	0	0	0	0	0	0	0	0	0	--	--	--	--	--	hypothetical protein FXO38_30823 [Capsicum annuum]
Capana00g001152	22.4904	29.6371	30.3672	17.9393	14.6354	15.2398	36.0917	29.652	34.9196	39.192	41.287	42.2824	28.0266	22.4008	27.2076	44.7816	43.7968	52.7699	Molecular Function: transcription factor activity, sequence-specific DNA binding (GO:0003700);; Biological Process: positive regulation of transcription, DNA-templated (GO:0045893);;	K14432|2.3e-193|cann:107856466|K14432 ABA responsive element binding factor | (RefSeq) ABSCISIC ACID-INSENSITIVE 5-like protein 7	Plant hormone signal transduction (ko04075)	--	--	PREDICTED: ABSCISIC ACID-INSENSITIVE 5-like protein 7 isoform X2 [Capsicum annuum]
Capana00g001154	3.36794	6.13443	2.36165	2.80697	2.66246	1.62479	0.761958	1.12576	0.579866	0.818665	0.773327	0.222117	1.87228	0.306054	1.38049	0.623098	2.25062	0.467271	Cellular Component: photosystem II (GO:0009523);; Cellular Component: chloroplast thylakoid membrane (GO:0009535);; Biological Process: photosynthetic electron transport in photosystem II (GO:0009772);; Cellular Component: integral component of membrane (GO:0016021);; Molecular Function: chlorophyll binding (GO:0016168);; Biological Process: protein-chromophore linkage (GO:0018298);; Molecular Fu…	K02704|7.5e-310|cann:13540246|K02704 photosystem II CP47 chlorophyll apoprotein | (RefSeq) psbB, C329_p043; photosystem II CP47 chlorophyll apoprotein	Photosynthesis (ko00195)	--	--	photosystem II 47 kDa protein [Nicotiana tabacum]
Capana00g001155	0	0	0	0	0	0	0	0	0	0	0	0	0	0	0	0	0	0	Molecular Function: tRNA binding (GO:0000049);; Molecular Function: aminoacyl-tRNA editing activity (GO:0002161);; Molecular Function: alanine-tRNA ligase activity (GO:0004813);; Molecular Function: ATP binding (GO:0005524);; Cellular Component: mitochondrion (GO:0005739);; Cellular Component: cytosol (GO:0005829);; Biological Process: tRNA modification (GO:0006400);; Biological Process: alanyl-t…	K01872|2.3e-29|nsy:104247873|K01872 alanyl-tRNA synthetase [EC:6.1.1.7] | (RefSeq) alanine--tRNA ligase	Aminoacyl-tRNA biosynthesis (ko00970)	[J]	Translation, ribosomal structure and biogenesis	hypothetical protein FXO38_22022 [Capsicum annuum]
Capana00g001156	6.45936	12.2063	9.5563	15.9381	9.25387	8.76456	14.9087	10.4814	16.6401	12.2081	13.0214	15.9359	13.8187	18.5838	13.6695	15.7876	13.943	12.1449	Molecular Function: ATP binding (GO:0005524);; Molecular Function: phosphatidylinositol phosphate kinase activity (GO:0016307);;	K00921|1.0e-218|cann:107855666|K00921 1-phosphatidylinositol-3-phosphate 5-kinase [EC:2.7.1.150] | (RefSeq) 1-phosphatidylinositol-3-phosphate 5-kinase FAB1B-like	Inositol phosphate metabolism (ko00562);; Phosphatidylinositol signaling system (ko04070);; Phagosome (ko04145)	[T]	Signal transduction mechanisms	PREDICTED: 1-phosphatidylinositol-3-phosphate 5-kinase FAB1B-like [Capsicum annuum]
Capana00g001158	10.7738	16.9823	15.0053	16.1879	13.1248	12.7791	13.9474	15.9661	16.5663	21.2339	20.7127	20.8707	18.1174	18.8359	16.0195	18.7727	22.7916	21.7995	Cellular Component: nuclear pore (GO:0005643);; Biological Process: poly(A)+ mRNA export from nucleus (GO:0016973);;	K18723|0.0e+00|cann:107852648|K18723 nucleoporin GLE1 | (RefSeq) protein GLE1	RNA transport (ko03013);; mRNA surveillance pathway (ko03015)	[A]	RNA processing and modification	PREDICTED: protein GLE1 isoform X2 [Capsicum annuum]
Capana00g001159	11.7309	15.337	12.393	9.93661	9.36928	6.34883	11.8331	10.7914	10.2338	20.9991	14.9168	20.5839	12.7405	10.0325	8.08612	17.9664	17.6906	19.3226	Molecular Function: protein serine/threonine kinase activity (GO:0004674);; Molecular Function: ATP binding (GO:0005524);; Cellular Component: integral component of membrane (GO:0016021);;	K13420|1.1e-144|cann:107854613|K13420 LRR receptor-like serine/threonine-protein kinase FLS2 [EC:2.7.11.1] | (RefSeq) probable LRR receptor-like serine/threonine-protein kinase At3g47570	MAPK signaling pathway - plant (ko04016);; Plant-pathogen interaction (ko04626)	--	--	PREDICTED: probable LRR receptor-like serine/threonine-protein kinase At3g47570, partial [Capsicum annuum]
Capana00g001160	0.338515	0.719221	0.275228	0.167521	0.20316	0	0.192438	0.070332	0.269587	1.07338	0.737517	1.75916	0.242253	0.215375	0.322299	2.89383	2.63116	2.81371	Molecular Function: protein kinase activity (GO:0004672);; Molecular Function: ATP binding (GO:0005524);; Cellular Component: integral component of membrane (GO:0016021);;	K13420|2.2e-115|cann:107868296|K13420 LRR receptor-like serine/threonine-protein kinase FLS2 [EC:2.7.11.1] | (RefSeq) probable LRR receptor-like serine/threonine-protein kinase At3g47570	MAPK signaling pathway - plant (ko04016);; Plant-pathogen interaction (ko04626)	--	--	PREDICTED: putative leucine-rich repeat receptor-like serine/threonine-protein kinase At2g24130 [Capsicum annuum]
Capana00g001161	0.133065	0.8894	0.368311	0.252301	0.710607	0	0	0	0.447705	2.36302	0.948394	1.55293	0.309002	0	0.393786	5.24526	2.73588	4.8402	Molecular Function: protein serine/threonine kinase activity (GO:0004674);; Molecular Function: ATP binding (GO:0005524);; Cellular Component: integral component of membrane (GO:0016021);;	K13420|9.8e-78|cann:107877593|K13420 LRR receptor-like serine/threonine-protein kinase FLS2 [EC:2.7.11.1] | (RefSeq) putative receptor-like protein kinase At3g47110	MAPK signaling pathway - plant (ko04016);; Plant-pathogen interaction (ko04626)	--	--	hypothetical protein CQW23_32065 [Capsicum baccatum]
Capana00g001162	0	0	0	0	0	0	0	0	0	0	0	0	0	0	0	0	0	0	--	--	--	--	--	hypothetical protein FXO38_21737 [Capsicum annuum]
Capana00g001163	0	0	0	0	0	0	0	0	0	0	0	0	0	0	0	0	0	0.078715	Cellular Component: integral component of membrane (GO:0016021);; Molecular Function: transmembrane transporter activity (GO:0022857);;	K17500|4.1e-15|nta:107765414|K17500 integrin-linked kinase-associated serine/threonine phosphatase 2C [EC:3.1.3.16] | (RefSeq) WAT1-related protein At3g18200-like	--	--	--	PREDICTED: WAT1-related protein At1g25270-like [Capsicum annuum]
Capana00g001164	0	0	0	0	0	0	0	0	0	0	0	0	0	0	0	0.13079	0.134747	0.044477	Biological Process: xylan biosynthetic process (GO:0045492);;	K18801|5.0e-52|eus:EUTSA_v10009538mg|K18801 glucuronoxylan 4-O-methyltransferase [EC:2.1.1.112] | (RefSeq) hypothetical protein	--	--	--	hypothetical protein CQW23_16869 [Capsicum baccatum]
Capana00g001165	13.2246	15.1307	13.5831	16.38	10.5819	12.5737	10.6189	11.9692	11.8792	13.8461	10.4894	15.8985	12.7497	11.3402	9.08749	11.8135	19.5709	13.8026	Cellular Component: endoplasmic reticulum (GO:0005783);; Cellular Component: Golgi apparatus (GO:0005794);; Biological Process: pollen exine formation (GO:0010584);; Cellular Component: integral component of membrane (GO:0016021);;	--	--	--	--	PREDICTED: uncharacterized protein LOC107854049 [Capsicum annuum]
Capana00g001166	0.359982	0.69772	0.666549	0.303535	0.36403	0.167365	0.380907	0.815816	0.39195	0.663844	0.467139	1.15707	0.429659	0.350298	0.213149	0.873852	0.27811	0.404784	Molecular Function: protein kinase activity (GO:0004672);; Molecular Function: ATP binding (GO:0005524);;	K13420|7.7e-54|cann:107870155|K13420 LRR receptor-like serine/threonine-protein kinase FLS2 [EC:2.7.11.1] | (RefSeq) probable LRR receptor-like serine/threonine-protein kinase At3g47570	MAPK signaling pathway - plant (ko04016);; Plant-pathogen interaction (ko04626)	--	--	PREDICTED: probable LRR receptor-like serine/threonine-protein kinase At3g47570 [Capsicum annuum]
Capana00g001167	5.8527	12.7758	8.88425	10.5127	6.76847	8.06539	2.29422	3.58762	3.30493	2.62912	3.46989	2.29786	3.1799	6.06098	1.42154	3.49121	13.3109	3.07647	Molecular Function: ATP binding (GO:0005524);; Molecular Function: histone binding (GO:0042393);;	--	--	[BK]	Chromatin structure and dynamics;; Transcription	PREDICTED: chromatin structure-remodeling complex protein SYD-like, partial [Capsicum annuum]
Capana00g001170	8.62933	10.1165	10.1691	15.4858	12.7557	12.9903	27.0055	45.7615	31.7996	15.6865	10.3347	13.2047	39.7212	35.1619	25.878	4.34996	7.78315	6.92553	Molecular Function: calcium ion binding (GO:0005509);; Cellular Component: integral component of membrane (GO:0016021);;	--	--	--	--	PREDICTED: uncharacterized protein LOC107852736 [Capsicum annuum]
Capana00g001171	8.82756	11.484	14.2284	11.7722	7.87584	6.41586	14.0967	16.0253	16.5515	25.359	27.196	25.7803	17.2859	19.2312	19.2176	14.3814	23.4215	17.1625	Cellular Component: integral component of membrane (GO:0016021);;	K15285|1.3e-21|qsu:112003160|K15285 solute carrier family 35, member E3 | (RefSeq) UDP-galactose transporter 1	--	[GE]	Carbohydrate transport and metabolism;; Amino acid transport and metabolism	PREDICTED: probable sugar phosphate/phosphate translocator At5g25400 [Capsicum annuum]
Capana00g001172	0.832703	0.65146	0.63632	1.89605	1.14803	1.15128	0.790005	1.19695	1.02429	2.26105	2.54674	1.98078	0.96842	1.56666	1.82501	0.937185	0.757559	0.742566	Molecular Function: copper ion binding (GO:0005507);; Molecular Function: primary amine oxidase activity (GO:0008131);; Biological Process: amine metabolic process (GO:0009308);; Molecular Function: quinone binding (GO:0048038);;	K00276|0.0e+00|cann:107854966|K00276 primary-amine oxidase [EC:1.4.3.21] | (RefSeq) copper methylamine oxidase-like	Glycine, serine and threonine metabolism (ko00260);; Tyrosine metabolism (ko00350);; Phenylalanine metabolism (ko00360);; beta-Alanine metabolism (ko00410);; Isoquinoline alkaloid biosynthesis (ko00950);; Tropane, piperidine and pyridine alkaloid biosynthesis (ko00960)	[Q]	Secondary metabolites biosynthesis, transport and catabolism	putative cysteine synthase, chloroplastic/chromoplastic-like isoform 1 [Capsicum annuum]
Capana00g001173	6.25019	10.5961	7.27757	8.84036	6.11576	6.28597	4.59234	6.48506	5.70171	5.44853	4.16493	6.88338	6.19439	6.55084	4.10498	5.06852	11.9876	5.3544	Biological Process: mitochondrial RNA metabolic process (GO:0000959);; Biological Process: mitochondrial RNA processing (GO:0000963);; Biological Process: RNA 5'-end processing (GO:0000966);; Molecular Function: molecular_function (GO:0003674);; Molecular Function: nucleic acid binding (GO:0003676);; Molecular Function: RNA binding (GO:0003723);; Molecular Function: catalytic activity (GO:0003824…	K03424|4.1e-11|cann:107873609|K03424 TatD DNase family protein [EC:3.1.21.-] | (RefSeq) putative deoxyribonuclease TATDN1	--	[R]	General function prediction only	PREDICTED: pentatricopeptide repeat-containing protein At1g62670, mitochondrial-like isoform X2 [Capsicum annuum]
Capana00g001174	1.41837	3.03184	2.31724	1.8524	2.35538	2.0025	0.93533	3.62397	3.06033	1.60739	2.01488	2.33386	1.04077	2.02277	1.17186	2.38735	2.19019	1.51198	--	--	--	[R]	General function prediction only	PREDICTED: uncharacterized protein LOC107842230 [Capsicum annuum]
Capana00g001175	0	0	0	0	0	0	0	0	0	0	0	0	0	0	0	0	0	0	--	--	--	--	--	hypothetical protein FXO38_19008 [Capsicum annuum]
Capana00g001176	0	0	0	0	0	0	0	0	0	0	0	0	0	0	0	0	0	0	Molecular Function: catalytic activity (GO:0003824);; Biological Process: transsulfuration (GO:0019346);; Molecular Function: pyridoxal phosphate binding (GO:0030170);;	--	--	--	--	hypothetical protein FXO37_17215 [Capsicum annuum]
Capana00g001177	0.432165	0.575162	0.369955	0.136911	0.173555	0.287217	10.8502	6.154	7.68446	5.43132	3.95005	4.77318	3.53253	5.02723	7.76469	4.33432	0.438485	2.41936	Molecular Function: phosphorelay sensor kinase activity (GO:0000155);; Biological Process: regulation of transcription, DNA-templated (GO:0006355);; Biological Process: detection of visible light (GO:0009584);; Biological Process: protein-chromophore linkage (GO:0018298);;	K12121|9.7e-28|ghi:107916208|K12121 phytochrome B | (RefSeq) phytochrome B-like	Circadian rhythm - plant (ko04712)	--	--	PREDICTED: phytochrome B-like isoform X3 [Capsicum annuum]
Capana00g001178	72.3022	74.5609	78.7251	64.4751	54.6755	63.8608	53.8126	53.657	50.8023	71.4718	77.0155	69.0657	56.0333	56.7879	47.6486	61.2688	65.9842	61.4889	Cellular Component: integral component of membrane (GO:0016021);;	--	--	--	--	PREDICTED: XIAP-associated factor 1-like [Capsicum annuum]
Capana00g001179	11.9755	16.5934	13.4864	16.2773	13.2955	12.1689	20.1838	18.8921	19.6225	21.4494	21.6801	25.6628	19.0858	14.0199	20.0916	29.098	22.2964	28.5419	--	K23719|3.3e-305|cann:107856700|K23719 nuclear mRNA export protein SAC3 | (RefSeq) SAC3 family protein B-like	--	[UD]	Intracellular trafficking, secretion, and vesicular transport;; Cell cycle control, cell division, chromosome partitioning	PREDICTED: SAC3 family protein B-like [Capsicum annuum]
Capana00g001180	44.0844	101.293	19.8861	29.3179	27.7555	19.8625	16.8255	20.0343	12.9566	12.2091	17.3337	10.3925	67.1428	9.55795	45.7529	14.6847	76.0177	27.6255	--	--	--	--	--	hypothetical protein CQW23_33795 [Capsicum baccatum]
Capana00g001181	0.044794	0.064578	0.037885	0.042508	0.026285	0.010317	0	0	0	0	0	0.025025	0	0	0	0	0	0	--	--	--	--	--	Protein TAR1 [Capsicum baccatum]
Capana00g001182	36.2111	70.9999	14.4371	19.0518	19.8416	15.0403	10.6798	12.0936	8.90281	6.90529	11.1045	7.15102	33.3993	5.81557	26.7852	8.00888	42.1632	15.0979	--	--	--	--	--	atp synthase subunit beta [Plasmopara halstedii]
Capana00g001184	0	0	0	0	0	0	0	0	0	0	0	0	0	0	0	0	0	0	--	--	--	--	--	hypothetical protein FXO37_33388 [Capsicum annuum]
Capana00g001185	0	0	0	0	0	0	0	0	0	0	0	0	0	0	0.013799	0	0	0	--	--	--	--	--	hypothetical protein BC332_33783 [Capsicum chinense]
Capana00g001186	0	0	0	0	0	0	0	0	0	0	0	0	0	0	0	0	0	0	--	--	--	--	--	hypothetical protein FXO37_17464 [Capsicum annuum]
Capana00g001187	0	0.022029	0	0	0	0	0	0	0	0	0	0	0	0.005037	0	0	0	0	--	--	--	--	--	hypothetical protein EJD97_005982 [Solanum chilense]
Capana00g001188	86.477	156.51	31.7245	45.8848	54.817	45.9048	18.7863	39.7425	18.4275	17.6541	21.6005	13.5553	82.3631	10.4426	59.8408	17.5623	87.2171	32.8723	--	--	--	--	--	hypothetical protein DVH24_026860 [Malus domestica]
Capana00g001191	0	0	0	0	0	0	0	0	0	0	0	0	0	0	0	0	0	0	--	--	--	--	--	--
Capana00g001192	0	0	0.169209	0	0	0	0.005476	0	0	0	0.031481	0	0.050711	0	0.014312	0	0.012539	0	--	--	--	--	--	hypothetical protein BC332_34292 [Capsicum chinense]
Capana00g001193	0	0	0	0	0	0	0	0	0	0	0	0	0	0	0	0	0	0	--	--	--	--	--	hypothetical protein FXO38_35144 [Capsicum annuum]
Capana00g001195	18.7753	29.579	4.87141	9.06357	13.0169	8.25207	4.77761	7.88082	4.02256	4.45345	6.06032	3.93775	18.3413	3.03644	14.5344	4.29998	16.838	9.30486	--	--	--	--	--	Protein TAR1 [Capsicum baccatum]
Capana00g001197	3.99211	5.95516	4.34141	4.66809	3.40493	3.53351	4.95604	6.62726	6.24902	7.70898	6.35682	9.23662	6.80517	6.96575	4.80976	6.00073	8.04842	7.76734	Molecular Function: DNA binding (GO:0003677);; Molecular Function: DNA helicase activity (GO:0003678);; Molecular Function: ATP binding (GO:0005524);;	K03657|3.7e-09|qsu:111994835|K03657 DNA helicase II / ATP-dependent DNA helicase PcrA [EC:3.6.4.12] | (RefSeq) ATP-dependent DNA helicase srs2-like	Nucleotide excision repair (ko03420);; Mismatch repair (ko03430)	[L]	Replication, recombination and repair	PREDICTED: ATP-dependent DNA helicase SRS2-like protein At4g25120 [Capsicum annuum]
Capana00g001198	5.87	8.0182	5.71725	5.60007	6.70852	6.54856	5.26258	6.72745	4.49644	10.4623	9.43236	8.21064	5.82077	4.95015	6.69294	7.37384	5.81267	7.84169	Biological Process: TOR signaling (GO:0031929);; Cellular Component: TORC1 complex (GO:0031931);;	K07204|3.0e-35|nsy:104217743|K07204 regulatory associated protein of mTOR | (RefSeq) regulatory-associated protein of TOR 1-like	Autophagy - other (ko04136)	[D]	Cell cycle control, cell division, chromosome partitioning	hypothetical protein FXO38_10601 [Capsicum annuum]
Capana00g001199	0	0	0	0	0	0	0	0	0	0	0	0	0	0	0	0	0	0	Molecular Function: cysteine-type peptidase activity (GO:0008234);;	--	--	--	--	putative protein EIN4-like [Capsicum annuum]
Capana00g001200	0	0	0	0	0	0	0	0	0	0	0	0	0	0	0	0	0	0	Molecular Function: cysteine-type peptidase activity (GO:0008234);;	--	--	--	--	putative protein EIN4-like [Capsicum annuum]
Capana00g001201	7.05049	8.10759	8.51731	12.5045	11.1129	16.4656	5.01572	9.00955	5.92783	22.4762	19.8313	18.0282	9.9699	12.627	13.6944	22.9562	13.9398	21.0472	Molecular Function: cyclin-dependent protein serine/threonine kinase inhibitor activity (GO:0004861);; Cellular Component: nucleus (GO:0005634);; Biological Process: cell cycle arrest (GO:0007050);; Molecular Function: kinase activity (GO:0016301);;	--	--	--	--	PREDICTED: cyclin-dependent kinase inhibitor 4 [Capsicum annuum]
Capana00g001202	0.439446	0.280226	0.433151	0.894957	1.12145	0.493179	0.702965	1.74828	0.18504	1.74537	2.46884	5.33959	0.305167	0.963907	1.11603	1.38854	3.0172	3.13706	Molecular Function: single-stranded DNA endodeoxyribonuclease activity (GO:0000014);; Molecular Function: nucleic acid binding (GO:0003676);; Molecular Function: endoribonuclease activity (GO:0004521);; Biological Process: DNA catabolic process (GO:0006308);; Molecular Function: double-stranded DNA exodeoxyribonuclease activity (GO:0008309);; Molecular Function: T/G mismatch-specific endonuclease…	--	--	--	--	Endonuclease 5 [Capsicum annuum]
Capana00g001203	0	0	0	0	0	0	0	0	0	0	0	0	0	0	0	0	0	0	Biological Process: metal ion transport (GO:0030001);; Molecular Function: metal ion binding (GO:0046872);;	--	--	[P]	Inorganic ion transport and metabolism	PREDICTED: heavy metal-associated isoprenylated plant protein 3-like isoform X1 [Capsicum annuum]
Capana00g001204	10.306	12.2733	12.4592	6.84522	5.60946	7.72947	13.3566	30.4793	15.2892	5.04344	7.40663	9.70346	7.57371	11.6117	4.8588	21.7337	18.9653	12.2168	Molecular Function: nucleotide binding (GO:0000166);; Molecular Function: molecular_function (GO:0003674);; Molecular Function: binding (GO:0005488);; Cellular Component: cellular_component (GO:0005575);; Cellular Component: cell (GO:0005623);; Cellular Component: plasma membrane (GO:0005886);; Molecular Function: drug binding (GO:0008144);; Cellular Component: membrane (GO:0016020);; Molecular F…	--	--	--	--	PREDICTED: universal stress protein A-like protein isoform X2 [Capsicum annuum]
Capana00g001205	7.03818	11.5191	10.4608	7.6649	6.086	7.99272	8.0251	11.4692	8.10021	7.43456	8.38431	7.54375	8.18799	6.08145	6.42446	8.94569	10.3426	10.2213	--	--	--	[R]	General function prediction only	PREDICTED: uncharacterized protein LOC107856193 [Capsicum annuum]
Capana00g001206	0.563402	0.929073	0.410201	0.734137	0.387676	0.129245	0.162082	0.034034	0.032937	0.640025	0.257282	0.55047	0.365693	0.714849	0.316273	1.29327	0.093292	0.796554	--	--	--	--	--	hypothetical protein FXO38_31277 [Capsicum annuum]
Capana00g001207	0	0	0	0	0	0	0	0	0	0	0	0	0	0	0	0	0	0	Molecular Function: RNA polymerase II regulatory region sequence-specific DNA binding (GO:0000977);; Cellular Component: nucleus (GO:0005634);; Biological Process: positive regulation of transcription from RNA polymerase II promoter (GO:0045944);; Molecular Function: protein dimerization activity (GO:0046983);;	K12412|7.2e-33|rcu:8264143|K12412 pheromone receptor transcription factor | (RefSeq) agamous-like MADS-box protein AGL61	--	[K]	Transcription	PREDICTED: agamous-like MADS-box protein AGL62 [Capsicum annuum]
Capana00g001209	0	0	0	0	0	0	0	0	0	0	0	0	0	0	0	0	0	0	Molecular Function: protein binding (GO:0005515);;	K04079|1.5e-33|ccaj:109791684|K04079 molecular chaperone HtpG | (RefSeq) F-box/kelch-repeat protein At3g06240-like isoform X1	Protein processing in endoplasmic reticulum (ko04141);; Plant-pathogen interaction (ko04626)	--	--	PREDICTED: F-box/kelch-repeat protein At3g23880-like [Capsicum annuum]
Capana00g001210	1.94826	1.97903	0.649616	0.814553	1.14233	1.03217	0.277213	0.588709	0.330188	0.163147	0.142451	0.139629	0.402178	0.168122	0.481163	0.245357	0.462477	0.187547	Cellular Component: photosystem II (GO:0009523);; Biological Process: photosynthetic electron transport in photosystem II (GO:0009772);; Cellular Component: integral component of membrane (GO:0016021);; Molecular Function: chlorophyll binding (GO:0016168);; Biological Process: protein-chromophore linkage (GO:0018298);; Molecular Function: electron transporter, transferring electrons within the cy…	K02705|2.1e-157|cann:13540205|K02705 photosystem II CP43 chlorophyll apoprotein | (RefSeq) psbC, C329_p072; photosystem II CP43 chlorophyll apoprotein	Photosynthesis (ko00195)	--	--	photosystem II CP43 reaction center protein-like [Cucumis melo var. makuwa]
Capana00g001211	50.8724	181.956	30.4749	29.1967	19.5843	18.6641	4.56009	12.6837	3.72766	2.5684	2.88472	2.37329	19.6909	4.08127	10.3227	3.40767	46.5972	5.5862	Molecular Function: iron ion binding (GO:0005506);; Cellular Component: photosystem II (GO:0009523);; Cellular Component: plastid (GO:0009536);; Biological Process: response to herbicide (GO:0009635);; Biological Process: photosynthetic electron transport in photosystem II (GO:0009772);; Cellular Component: integral component of membrane (GO:0016021);; Molecular Function: chlorophyll binding (GO:…	K02703|2.9e-70|aly:32283147|K02703 photosystem II P680 reaction center D1 protein [EC:1.10.3.9] | (RefSeq) psbA, B9N47_pgp099; photosystem II protein D1	Photosynthesis (ko00195)	--	--	photosystem II protein D1 [Morus cathayana]
Capana00g001212	0	0	0	0	0	0	0	0	0	0	0	0	0	0	0	0	0	0	--	--	--	--	--	PREDICTED: uncharacterized protein LOC107856616 [Capsicum annuum]
Capana00g001213	822.884	870.452	985.48	1126.43	1033.11	688.18	4194.76	2763.75	3638.6	856.505	720.968	874.725	2464.75	2452.81	2776.1	1298.51	946.173	1166.85	Molecular Function: calcium ion binding (GO:0005509);; Cellular Component: photosystem II oxygen evolving complex (GO:0009654);; Biological Process: photosynthesis (GO:0015979);; Cellular Component: extrinsic component of membrane (GO:0019898);;	K02717|1.9e-144|cann:107856476|K02717 photosystem II oxygen-evolving enhancer protein 2 | (RefSeq) oxygen-evolving enhancer protein 2, chloroplastic	Photosynthesis (ko00195)	--	--	PREDICTED: oxygen-evolving enhancer protein 2, chloroplastic [Capsicum annuum]
Capana00g001215	2.11086	3.01054	3.25046	3.38315	1.93948	2.36514	3.82552	4.97144	5.12876	2.8771	2.17391	3.7446	4.68959	3.17423	3.71899	3.31102	2.69719	2.89175	--	--	--	--	--	PREDICTED: uncharacterized protein LOC107853138 [Capsicum annuum]
Capana00g001216	29.1549	46.7221	33.6322	26.2184	20.9878	18.2658	55.5173	52.0966	65.4413	118.41	128.231	111.048	43.8397	48.0464	49.1862	132.729	136.723	143.679	Cellular Component: integral component of membrane (GO:0016021);;	K20283|1.4e-216|cann:107854949|K20283 golgin subfamily A member 4 | (RefSeq) early endosome antigen 1	--	--	--	putative protein FAR-RED ELONGATED HYPOCOTYL 3-like isoform 1 [Capsicum annuum]
Capana00g001217	16.792	29.5509	19.8712	17.0021	12.6282	10.7853	14.3038	21.5961	19.5182	33.9369	30.1819	28.1267	13.6432	19.5419	10.5888	31.722	73.6622	36.9992	Cellular Component: integral component of membrane (GO:0016021);;	K20283|1.1e-51|cann:107854949|K20283 golgin subfamily A member 4 | (RefSeq) early endosome antigen 1	--	--	--	putative protein FAR-RED ELONGATED HYPOCOTYL 3-like isoform 1 [Capsicum annuum]
Capana00g001219	0.143278	0.044335	0.007374	0.012355	0.078674	0.077573	0	0	0.086636	0	0.029864	0	0.045723	0.047998	0.165131	0	0.051878	0	--	--	--	--	--	Protein TAR1 [Capsicum baccatum]
Capana00g001220	18.3224	33.8333	6.41192	8.66127	11.4721	8.12252	3.75897	5.77576	2.90165	3.33467	4.99879	3.04057	19.0578	2.66607	11.5812	3.79442	17.9051	7.4846	--	--	--	--	--	atp synthase subunit beta [Plasmopara halstedii]
Capana00g001221	22.1967	34.841	6.28153	8.22289	13.1773	11.8527	3.54116	8.0349	3.15158	5.02357	5.3758	4.5379	20.9575	2.53734	12.219	3.92624	19.9111	9.33911	--	--	--	--	--	hypothetical protein T459_35432 [Capsicum annuum]
Capana00g001222	0	0	0	0	0	0	0	0	0	0	0	0	0	0	0	0	0	0	--	--	--	--	--	hypothetical protein BC332_33799 [Capsicum chinense]
Capana00g001223	0	0	0	0	0	0	0	0	0	0	0	0	0	0	0	0	0	0	--	--	--	--	--	putative cucumisin-like [Capsicum annuum]
Capana00g001225	0.947272	0.972498	0.537917	0.636354	0.656828	0.548223	1.28562	1.44725	0.957238	1.29625	1.49927	1.34474	1.16437	1.3482	1.19663	0.930814	0.685121	1.17949	--	--	--	--	--	PREDICTED: titin homolog [Capsicum annuum]
Capana00g001226	2.51931	2.87642	2.02462	2.29713	1.34241	1.67405	4.49244	3.7044	4.40088	6.17734	5.32567	6.55506	4.82058	2.97595	3.02549	8.64251	5.14133	9.01542	--	--	--	--	--	hypothetical protein FXO38_23443 [Capsicum annuum]
Capana00g001227	12.3731	17.8903	14.6138	38.6054	28.2384	32.8866	72.265	69.3383	52.9797	91.0448	80.9905	77.3921	79.7094	75.2442	82.472	53.6903	25.2691	52.1544	Molecular Function: antiporter activity (GO:0015297);; Cellular Component: integral component of membrane (GO:0016021);; Molecular Function: xenobiotic transporter activity (GO:0042910);;	K20456|1.4e-25|smo:SELMODRAFT_417928|K20456 oxysterol-binding protein 1 | (RefSeq) hypothetical protein	--	[R]	General function prediction only	MATE efflux family protein 1 [Capsicum annuum]
Capana00g001228	14.1701	19.9199	15.4721	41.1656	32.5379	37.1669	110.207	90.923	67.5291	123.506	113.516	106.826	91.9763	83.5914	133.216	77.5065	24.5077	62.9525	Molecular Function: antiporter activity (GO:0015297);; Cellular Component: integral component of membrane (GO:0016021);; Molecular Function: xenobiotic transporter activity (GO:0042910);;	K20456|4.2e-42|smo:SELMODRAFT_417928|K20456 oxysterol-binding protein 1 | (RefSeq) hypothetical protein	--	[R]	General function prediction only	PREDICTED: LOW QUALITY PROTEIN: protein DETOXIFICATION 42-like [Capsicum annuum]
Capana00g001230	18.7564	19.4835	23.2799	10.0695	9.77712	8.41495	27.9275	31.4417	25.0892	32.0297	32.8676	32.2268	18.381	17.2343	20.4538	21.7393	22.5983	26.3942	--	--	--	--	--	PREDICTED: uncharacterized protein LOC107852639 [Capsicum annuum]
Capana00g001231	269.783	350.405	76.5384	71.142	126.255	119.632	42.656	104.867	36.9794	22.1741	22.7159	18.2298	193.021	19.0278	65.9242	36.5374	142.35	60.6449	--	K03046|4.8e-24|nto:108945874|K03046 DNA-directed RNA polymerase subunit beta' [EC:2.7.7.6] | (RefSeq) uncharacterized protein LOC108945874	RNA polymerase (ko03020)	--	--	LOW QUALITY PROTEIN: hypothetical protein CKAN_02724100 [Cinnamomum micranthum f. kanehirae]
Capana00g001233	68.4658	96.2325	15.3735	19.97	32.2743	24.3055	8.24556	23.1975	6.76651	2.55483	3.27808	2.61466	68.7057	5.29297	15.0571	3.23067	43.9473	12.2813	--	--	--	--	--	hypothetical protein E3N88_38814 [Mikania micrantha]
Capana00g001234	373.363	217.469	48.392	44.722	183.776	162.273	31.9954	68.7891	27.9855	18.8775	18.213	14.0992	160.699	19.5209	49.1198	29.1128	95.0529	43.9098	--	--	--	--	--	hypothetical protein CQW23_33826 [Capsicum baccatum]
Capana00g001236	0.052089	0.066546	0.066536	0.0899	0.031173	0.083664	0.040144	0.015603	0.103081	0.078296	0.05897	0.072808	0.121245	0.158136	0.084384	0.049776	0.054082	0.085757	Cellular Component: chloroplast inner membrane (GO:0009706);; Biological Process: protein transport (GO:0015031);; Cellular Component: integral component of membrane (GO:0016021);;	--	--	--	--	hypothetical chloroplast RF19 [Capsicum lycianthoides]
Capana00g001237	2.12867	4.62282	5.24252	4.95113	3.54874	3.83708	2.7521	2.55763	2.98188	2.46541	2.24293	3.28832	2.99195	2.29246	2.4888	3.55831	3.24701	3.05272	--	--	--	--	--	hypothetical protein FXO37_04737 [Capsicum annuum]
Capana00g001238	0	0	0	0	0	0	0	0	0	0	0	0	0	0	0	0	0.029638	0	Molecular Function: O-methyltransferase activity (GO:0008171);; Biological Process: methylation (GO:0032259);;	K16040|1.0e-126|nau:109230620|K16040 trans-resveratrol di-O-methyltransferase [EC:2.1.1.240] | (RefSeq) myricetin O-methyltransferase-like	Stilbenoid, diarylheptanoid and gingerol biosynthesis (ko00945)	[R]	General function prediction only	PREDICTED: trans-resveratrol di-O-methyltransferase-like isoform X2 [Capsicum annuum]
Capana00g001239	0.430898	0.46619	0.338039	0.074439	0.287843	0.041477	0.068083	0.057613	0.153008	0.265337	0.06135	0.176325	0.079173	0.127377	0.017247	0.363139	0.252026	0.148193	--	--	--	--	--	hypothetical protein EJD97_019087 [Solanum chilense]
[truncated: 45,149 more rows]
