# Supplementary material for: Integrated transcriptome and metabolome analysis reveals anthocyanin biosynthesis mechanisms in pepper (Capsicum annuum L.) leaves under continuous blue light irradiation
Source: BMC Plant Biol. 2024 Mar 23;24:210. doi: 10.1186/s12870-024-04888-x (PMC10960449; doi:10.1186/s12870-024-04888-x)
Supplement: Supplementary file 4 — Supplementary Material 4 [file 12870_2024_4888_MOESM4_ESM.xlsx]

## Sheet: ALL-DEGs
Table S4. All DGEs identified in the sample.
#ID	CB-1	CB-2	CB-3	CR-1	CR-2	CR-3	CW-1	CW-2	CW-3	TB-1	TB-2	TB-3	TR-1	TR-2	TR-3	TW-1	TW-2	TW-3
Capsicum_annuum_newGene_22729	52.9244	40.7191	45.3861	41.3348	49.0699	67.9609	13.7839	15.0639	15.9895	26.9418	25.9295	30.9166	22.1342	17.364	20.5583	33.1177	39.504	33.7456
Capsicum_annuum_newGene_22728	0.056507	0	0	0	0.045623	0.084644	0	0	0	1.25205	0.106484	0.280321	0.041237	0	0.184375	0.304163	0.955999	0.888783
Capsicum_annuum_newGene_22722	0	0.064033	0	0.125458	0	1.40366	5.63517	5.81558	0.245181	3.41926	4.473	2.33013	1.18832	2.91547	0.336903	0	0	0
Capsicum_annuum_newGene_22727	6.62928	7.51783	7.45513	8.63215	7.26759	9.78997	2.9152	2.67782	2.61471	2.75622	1.91491	2.79264	2.57002	2.05876	2.75138	3.20144	3.70733	2.63058
Capsicum_annuum_newGene_16348	0.090197	0	0	0	0.025244	0.044561	0	0	0	0.406458	0.560995	0.518622	0	0	0.229887	0.178445	0	0.134638
Capsicum_annuum_newGene_16349	0.105419	0.258366	0.060944	0.18175	0.305377	0.451803	0.241379	0.38041	0.52215	0.680057	1.24786	0.917468	0.268617	0.387843	0.122422	1.08611	0.221493	0.3758
Capana07g001559	13.3208	22.0434	17.3571	19.5211	12.9921	16.6787	22.0218	19.9769	23.8632	37.6311	37.3563	38.7533	21.5674	25.1374	24.5418	44.7142	35.2341	44.1851
Capana07g001557	15.4845	22.6878	17.2403	19.8056	15.04	17.7955	25.8463	20.7123	26.3612	42.9901	45.3324	45.5085	24.438	26.7082	28.9556	57.6098	33.7982	47.2701
Capana07g001552	0.134477	0.073876	0.020607	0.268105	0.117695	0.080727	0.182055	0.277253	0.363708	0.816493	0.899717	0.876221	0.309195	0.456077	0.382973	0.610437	0.04019	0.214148
Capana07g001551	200.756	93.9492	82.3753	127.114	139.439	145.174	20.2974	28.2828	18.0985	22.8253	27.8276	15.7878	26.6226	21.5992	27.1902	11.7452	6.82944	16.8538
Capana06g001845	0.648301	0.168532	0.120178	0.041643	0.054443	0.132838	0	0	0	0	0	0	0	0	0	0	0.058707	0
Capsicum_annuum_newGene_13643	3.23373	3.62824	4.50339	4.44241	4.73502	5.46636	1.08255	3.35058	1.32098	4.21398	3.4642	3.77608	2.12742	2.75723	3.79192	3.86959	3.03773	2.89451
Capsicum_annuum_newGene_18613	1.39146	1.65694	0.933005	1.28427	1.03369	1.05342	0.516171	0.481828	0.45574	0.453459	0.147267	0.225969	0.371998	0.362117	0.562158	0.868105	0.608221	0.231431
Capsicum_annuum_newGene_18614	0.769174	0.708723	0.648224	0.742051	0.504054	0.623759	0.296295	0.507683	0.643568	0.103855	0.246202	0.143173	0.717641	0.589342	0.242912	0.526782	0.378916	0.217758
Capsicum_annuum_newGene_18615	0	0	0.064378	0	0	0	0	0	0.041265	0.401286	0.087442	0.064728	0	0	0.028888	0.717566	0.176763	0.174267
Capana08g000894	41.3044	54.3947	46.8978	47.7157	36.0957	35.7706	9.82587	11.1869	12.2368	15.6299	14.4451	17.2418	14.6933	19.5847	11.0815	32.3656	49.9667	36.7926
Capana07g001880	2.96804	2.13263	2.15108	3.14394	3.31137	2.80023	1.78581	1.96378	1.98226	0.822438	0.767992	1.05765	2.58003	2.55029	1.48862	2.99112	2.51654	3.07484
Capana07g001881	166.408	196.205	189.436	258.762	253.074	216.21	179.713	199.515	233.836	76.3608	52.5871	81.1593	267.007	219.882	130.902	222.791	211.122	180.787
Capana07g001882	3.89881	8.18975	10.1261	6.82235	5.43222	3.37114	1.74193	5.99078	3.70075	6.77306	4.24325	10.3965	6.66302	7.07429	3.45894	21.1806	22.2534	22.9062
Capana07g001883	2.27806	4.77034	4.63579	5.39863	3.32206	5.86336	0.954107	2.24729	1.29672	1.24745	0.927321	1.87332	1.80199	3.22864	2.08686	3.32705	5.42356	3.24475
Capsicum_annuum_newGene_12118	0.046323	0	0	0	0	0	0	0	0.457102	0.537426	0	0	0.595055	0.078172	0.128671	0.523975	0	0
Capana01g004188	13.0814	11.2952	4.56451	14.4784	17.5152	17.1699	7.73948	9.40645	7.93497	10.467	12.4659	15.4151	8.95432	12.1526	13.472	8.10374	3.83931	9.96456
Capana11g000644	11.4159	12.9799	12.4147	15.7463	12.7115	11.9355	28.1554	21.5117	23.8503	26.8116	27.0896	30.5489	25.8115	25.2733	31.306	29.9949	19.0499	26.022
Capana11g000645	4.05307	4.41251	3.57953	7.94572	7.0771	6.0379	13.9665	12.9067	12.2759	22.2113	20.5732	20.6657	20.1693	21.6329	28.1301	16.805	15.0945	21.8166
Capsicum_annuum_newGene_15698	0.791666	0.32743	0.604308	0.498271	0.590775	0.319091	11.1132	6.22072	12.0353	1.22128	1.57605	1.67972	3.67506	3.14707	6.03201	1.3455	1.38092	1.36952
Capsicum_annuum_newGene_15690	0.250649	0	0	0.150611	0.273474	0	0.306352	1.93815	0.812395	0	0	0	0	0.371119	0.083721	0	0	0
Capana01g001608	30.0119	25.8763	24.9167	35.5417	24.4621	33.4823	10.6349	10.1508	13.0141	21.3335	17.4609	18.974	15.6832	20.6192	18.2308	27.6566	32.2646	29.0316
Capana01g001600	2.51961	2.86576	3.42642	0.962976	0.821435	1.73211	0.341564	0.781748	0.494202	0.674287	1.36307	0.47538	1.02723	0.478333	0.660626	0.708908	0.167154	0.894726
Capana01g004234	43.3002	31.5253	36.5076	36.0057	45.1968	46.6206	16.0591	15.0782	17.9139	27.5077	32.7284	29.962	19.5908	20.2454	19.432	32.5468	21.6428	24.3386
Capana03g000676	18.3033	27.136	27.0804	17.8764	17.793	19.3112	27.0221	23.8402	29.4636	20.4208	27.3653	25.1003	18.9539	17.4583	21.2334	52.2496	45.4235	51.7058
Capana08g000272	9.62731	15.4283	13.8685	12.3552	9.01473	9.44096	19.2815	19.6389	17.3785	24.2243	24.9004	23.2951	15.6012	13.0269	14.24	27.5966	25.0857	28.8703
Capana08g000277	4.50343	3.61382	4.10986	3.55969	2.33816	3.03615	0.655835	1.58261	0.679786	3.06462	3.12042	3.71627	1.79474	1.13872	1.60428	2.70541	3.28325	3.01289
Capsicum_annuum_newGene_23094	0.694964	0.471465	0.344858	1.01114	0.862076	0.817611	0.736407	0.631405	0.391166	2.37762	2.50356	2.24143	1.47017	1.08188	2.34545	0.824953	0.337826	0.478123
Capsicum_annuum_newGene_23096	9.13045	7.54847	8.13318	7.87789	9.34582	6.78282	12.5407	10.011	14.1676	5.33517	3.84621	4.59894	14.3546	15.3801	16.0798	5.5427	5.31481	5.18149
Capana06g000081	39.9852	36.7198	37.1337	23.4155	25.0349	26.152	50.6403	47.5575	45.4471	32.9067	39.887	44.4203	34.8029	30.2216	41.091	83.7159	63.4077	73.7624
Capana06g000084	0	0	0	0	0.048947	0	0.389993	0.067447	0.918534	0	0.129153	0	0	0	0	1.03168	0	0.699217
Capsicum_annuum_newGene_14878	10.0547	13.1839	8.97432	10.0914	6.76497	6.46922	9.6556	8.59357	6.98439	5.15856	6.29784	6.61343	6.95692	4.97393	6.9736	5.33227	9.50523	7.76098
Capana11g001519	0.596646	0.42003	0.627374	0.484029	0.392831	0.576332	1.21685	2.10713	1.16298	2.04402	2.0248	1.85395	1.12539	0.816605	2.26128	0.560187	0.151176	1.40786
Capana09g002326	1.56534	1.45471	0.62206	5.52264	6.50474	2.73684	1.9924	1.18278	1.94801	3.79918	5.07819	4.90894	5.42596	9.6882	10.5665	1.597	1.50415	1.1884
Capana09g002325	26.9398	22.8833	33.9453	95.3575	83.0456	79.0273	22.0815	33.4392	18.4889	20.8847	26.4767	24.9298	26.1471	38.5476	38.0493	14.9055	12.2016	12.2134
Capana12g000347	0.091941	0.104824	0	0.528141	0.4277	0.191372	1.01952	0.447076	0.522588	0.672105	0.491616	0.482904	1.91432	0.989538	0.482537	0	0	0
Capana06g000333	45.2154	60.7183	55.284	65.3521	49.2827	54.2361	58.0704	62.4139	57.6797	34.0987	35.8212	37.617	101.16	83.7601	76.2274	31.1356	29.3459	24.9795
Capsicum_annuum_newGene_10930	0.062633	0.13321	0.06732	0.058567	0.274449	0.129689	0.297295	0.039321	0.130377	0.465691	0.22731	1.3827	0.241339	0.168792	0.185024	0.778345	0.226588	2.63982
Capsicum_annuum_newGene_13645	5.72372	8.17655	7.45983	5.03576	4.09888	4.83173	12.6525	11.0734	12.4217	7.87901	7.64974	6.09778	8.6978	8.78854	9.47435	6.92834	6.37747	6.75025
Capsicum_annuum_newGene_10932	2.59925	2.53598	2.54182	2.60619	2.77569	2.6074	0.774223	1.21086	0.923391	1.89709	2.33095	2.04201	1.0761	1.53145	1.68092	2.23512	1.51917	2.86057
Capana02g000805	26.9951	15.5863	16.7515	26.5667	33.6017	35.7329	12.3228	12.0154	14.5847	20.9415	26.1337	21.3237	19.2806	21.7507	20.1387	21.6559	16.5787	21.0095
Capana11g000391	8.44968	9.64876	9.28559	18.5639	15.1276	17.1607	5.13591	2.94313	4.12842	5.00824	5.49344	4.7614	5.07772	6.12921	8.05233	4.45966	4.00703	3.79718
Capana05g001200	0.28096	1.17898	0.513235	0.173592	0.054102	0.14173	0.206371	0.057445	0	0	0.040482	0	0.700381	0.146176	0.044709	0.044027	0.306697	0.199234
Capana08g000897	0.882577	0.663376	0.617246	0.761877	0.634771	0.452081	0.117209	1.24233	0.954159	0.463391	0.330356	0.980032	1.45292	1.0438	0.393106	0.066243	0.042931	0.122437
Capsicum_annuum_newGene_22184	5.82013	6.52114	4.88059	6.01305	4.62982	4.69848	3.68858	4.03247	3.52398	4.26043	2.92893	3.08598	5.00935	5.45626	4.74524	3.52371	3.56904	2.95757
Capana03g001615	15.2696	18.0255	17.0442	22.8624	21.2213	20.1485	8.84581	7.63159	9.88072	12.4406	12.8976	16.3561	14.2671	12.9031	13.139	11.4927	9.97024	10.0149
Capana12g001276	1.26586	1.49841	0.772972	1.2343	0.786145	0.898013	0.940692	1.60944	1.81016	4.30611	5.731	4.7802	1.51668	1.54781	2.09943	3.19041	1.86628	3.31513
Capana12g001273	33.6649	50.9697	48.437	35.5106	25.199	27.389	67.1907	68.0476	64.2516	83.4554	93.4529	92.3866	57.9547	56.7437	66.3412	79.2306	73.5267	74.8611
Capsicum_annuum_newGene_10936	0.796891	1.17546	0.560039	1.01894	0.60748	0.73512	1.84489	0.974125	0.934856	1.71385	2.38784	2.00397	0.705625	0.546624	1.11553	2.3203	0.850362	1.69935
Capana03g001619	3.14699	2.42889	1.65121	0.552156	1.16321	0.29852	3.52836	4.14188	5.71426	3.00062	2.62013	2.02497	2.11545	1.34663	2.60836	1.0457	1.18842	2.22496
Capsicum_annuum_newGene_6649	0.40435	0.711015	0.551978	0.772886	0.511316	0.451662	0.256182	0.118676	0.447593	0.158992	0.101137	0.168995	0.127661	0.425995	0.182577	0.230819	0.667331	0.127662
Capana03g000562	133.476	137.845	157.766	154.667	136.616	133.311	130.665	132.047	117.651	53.3012	48.8861	55.1822	136.057	158.082	124.124	58.4954	60.4147	61.3611
Capana03g000569	2.01096	1.67601	1.94462	1.77697	1.70959	1.26951	7.26918	12.391	7.65816	23.8634	20.9289	22.1474	9.15933	8.48459	11.2858	17.5015	13.1888	14.8245
Capsicum_annuum_newGene_6646	1.45849	1.6896	1.89235	2.04035	2.37477	2.52649	2.28752	1.12939	1.50471	1.47098	1.52925	1.42262	2.77271	2.00206	1.55346	2.15139	1.49113	1.66181
Capsicum_annuum_newGene_20013	4.8372	4.08713	3.9351	5.92452	3.87492	5.1405	2.38628	3.67254	2.7351	1.37499	2.54448	4.09239	2.77688	3.73028	5.45787	2.59208	2.4825	1.14484
Capsicum_annuum_newGene_20016	12.6103	10.8487	10.5341	9.69235	16.4962	17.3969	4.66059	7.29564	7.46524	9.84157	8.58338	10.0061	4.09586	7.14042	4.24348	10.0128	6.70109	6.74602
Capsicum_annuum_newGene_14251	14.0308	12.6668	13.6917	9.84748	11.8763	15.1086	3.18955	4.25971	5.41892	1.34708	2.36861	3.25605	4.19655	4.32328	3.27147	4.58344	3.43861	3.10277
Capsicum_annuum_newGene_11331	1.50338	1.8521	1.57043	1.83956	1.95308	1.85838	0.989548	1.62109	1.20727	0.932342	0.807195	2.49503	1.83957	1.43251	1.02481	0.483841	1.27107	1.25262
Capsicum_annuum_newGene_14259	3.2872	6.09399	5.46697	3.97227	2.6141	4.64402	2.13699	1.68088	2.33512	1.0406	1.4537	0.639033	1.71144	0.879716	1.88141	0.730871	2.06257	0.649504
Capsicum_annuum_newGene_11334	3.02959	0.66458	1.23662	1.32221	2.99194	3.10571	0.393231	0.520705	0.659796	1.24548	1.50916	1.51639	0.853916	0.64504	1.25946	1.80989	1.27084	1.22101
Capana08g002127	11.3306	20.2704	21.9148	1.05568	1.29786	1.38569	440.483	297.44	558.351	136.391	171.719	115.754	74.4957	128.771	121.541	491.122	273.932	441.054
Capana08g002126	0	0	0	0	0	0	0.876339	0	0.872024	0.122502	0	0	0	0	0	0.979181	0.807557	1.06083
Capana08g002120	37.0696	41.0153	41.5725	48.331	48.3396	44.9774	29.1886	24.3654	33.1159	29.6969	25.7246	31.092	45.1905	54.1121	42.1673	28.633	30.253	28.25
Capana06g001063	0.263373	0.437564	0.175941	0.359774	0.179253	0.13458	0.735509	0.485183	0.812976	1.56726	2.13932	1.53972	1.38987	0.836259	0.928373	2.06783	1.0974	1.97894
Capana06g001065	0.715563	1.20904	2.88598	0.640019	1.37031	0.40814	0.252273	0.568931	1.04903	1.72541	1.32631	1.69344	0.735245	0.3609	0	4.30554	4.40613	4.49164
Capana06g001064	10.1527	10.3245	9.57054	10.1125	8.79963	8.94955	27.8185	29.9807	23.6149	31.9941	31.9552	27.5475	17.9709	19.1884	16.4366	30.7996	35.16	31.7556
Capsicum_annuum_newGene_11758	0	0.052165	0.087413	0.105473	0	0.123873	0.245885	0.093074	0.14299	0.243978	0.78469	0.423236	0.735629	0.237479	0.415599	0.800489	0.588963	0.637633
Capsicum_annuum_newGene_6813	5.42935	6.38202	6.51884	6.68466	4.9734	6.70355	5.37228	4.8671	6.06857	2.07922	3.27293	3.14992	5.43934	4.23969	4.52341	4.40225	3.03953	2.05062
Capsicum_annuum_newGene_6814	3.92924	2.15018	1.81976	2.5846	4.83659	4.01194	3.29201	2.96965	1.25083	2.18614	2.82198	2.79736	1.95894	1.93736	3.41254	3.3247	1.42332	2.95727
Capsicum_annuum_newGene_10402	0.110223	0.045626	0.128968	0.108505	0.098016	0.083078	0.330029	0.414643	0.081809	0.186551	0.461861	0.358085	0	0	0	0.447343	0.224108	0.262335
Capsicum_annuum_newGene_17752	0.811277	0.446372	0.323463	0.328926	0.275242	0.372447	0.347534	1.4892	1.11504	2.19903	1.26947	0.837606	0.691368	0.272735	0.681739	1.02949	0.482446	2.48519
Capsicum_annuum_newGene_17754	14.2309	4.42505	3.3674	5.39604	11.1196	10.3081	2.0385	3.0896	2.79273	2.46435	3.01566	2.7455	3.17449	2.9047	4.02473	1.51184	1.92267	1.54872
Capsicum_annuum_newGene_17758	1.38569	1.23239	0.789564	0.792405	1.18387	1.10408	0.988825	0.735059	0.15356	0.671048	0.505115	0.278616	0.472219	0.374731	0.888783	0.765518	0.111457	0.311882
Capana11g001970	12.2156	6.83105	6.31044	1.16868	2.42615	0.8466	0.36946	0.574443	0.368764	1.6926	0.623491	0.797817	0.950119	0.815483	1.01551	3.2074	4.90277	5.71777
Capana02g003478	2.78572	2.45258	1.89146	5.67448	5.65038	3.49604	3.79498	3.54962	3.95276	7.66542	9.36828	9.223	4.67372	7.68101	9.13652	6.22943	4.25743	6.54223
Capana00g004412	27.4287	29.3706	32.6557	23.1733	23.1274	27.04	15.9463	18.0505	18.8789	14.9396	15.06	13.583	15.7352	11.8446	13.0893	20.0768	14.3949	15.0103
Capana02g003474	23.3665	25.8777	30.5972	28.223	23.4984	30.3964	27.5216	44.4305	39.2731	81.3486	66.8439	79.19	29.0469	34.4886	26.9405	78.7805	79.707	75.9236
Capana02g003475	5.90859	6.88747	5.96005	15.4581	12.6424	10.4245	2.19254	3.08899	4.30155	6.60851	4.68256	7.25131	5.54505	8.83312	7.7822	3.38686	5.97433	2.39282
Capsicum_annuum_newGene_16809	1.04411	0.679716	0.475351	0.623807	0.651358	0.850429	0.364914	0.11986	0.275691	0.368536	0.318147	0.36888	0.162778	0.204324	0.092286	0.518388	0.313306	0.305887
Capana02g003477	6.89754	3.44305	3.66754	4.05249	7.31238	4.18511	4.25493	7.51762	3.93264	9.44434	15.4907	8.43415	3.1745	4.50891	7.80184	4.38377	3.65217	4.89354
Capana02g003471	0	0	0	0	0	0	0	0	0	0.417825	0.189809	0.105302	0	0	0	0.51994	1.22446	0.618571
Capsicum_annuum_newGene_13328	0	0	0	0	0	0	1.87023	1.80804	3.03181	1.04001	0.584262	1.23147	0.917783	1.8297	0.54741	3.37157	3.41331	4.11089
Capsicum_annuum_newGene_13324	0.276033	0.118732	0.359802	0.310761	0.422392	0.170234	0.171186	0.101514	0.543635	0	0	0	0.078614	0	0	0	0	0
Capsicum_annuum_newGene_13322	0.689637	1.30525	1.14128	1.04866	0.752922	0.991576	1.61031	2.75561	2.6131	2.9567	2.73413	3.02058	1.92806	1.06228	1.18351	4.21597	3.13234	4.39761
Capsicum_annuum_newGene_2220	0.529187	0.791346	0.485097	0.796027	0.820101	0.947518	0.348885	0.726048	0.431526	0.126085	0.367508	0.160999	0.280517	0.570402	0.354509	0.278319	0.536952	0.341462
Capsicum_annuum_newGene_2223	4.398	5.08331	4.76185	2.26592	2.42157	2.72235	2.71068	4.03987	2.68704	1.37419	1.18931	1.30599	2.64809	1.93686	2.70386	1.69268	1.41108	1.33599
Capsicum_annuum_newGene_2225	0.144884	0.02413	0.185668	0.170728	0.548646	0.220871	0.062668	0.234105	0.437047	0	0	0	0.185434	0.356031	0.340222	0	0.064393	0.298553
Capsicum_annuum_newGene_2229	5.05454	3.47416	2.00324	1.95641	2.7683	5.06297	0.221446	0.464197	0.557948	0.383687	0.171761	0.278587	0.850896	0.530378	1.65447	0.053311	0.104024	0.423032
Capsicum_annuum_newGene_1043	7.73306	7.92973	6.86216	11.8573	8.80216	13.8062	5.42707	4.2463	4.67736	7.06358	7.10987	6.47812	6.8087	6.08006	6.733	7.41992	7.16927	6.84324
Capana03g003139	7.33891	8.79034	8.23856	11.982	8.13986	8.27212	4.97113	4.54404	5.50456	5.46317	3.67171	6.48722	6.48574	13.0168	5.48416	4.93046	8.58762	4.36511
Capana03g003135	39.2325	41.1726	40.0697	33.4174	30.511	20.7011	60.8185	58.5341	60.1098	83.7407	89.0967	97.4818	57.908	53.7271	64.8278	68.5484	103.549	97.0733
Capsicum_annuum_newGene_1593	328.928	315.415	339.887	233.692	283.505	391.61	286.697	342.868	324.131	291.951	336.266	289.528	183.443	158.346	217.265	515.218	318.628	548.855
Capsicum_annuum_newGene_1591	1.13401	1.7853	1.34572	0.974584	0.764966	1.36304	0.457739	0.650623	0.223611	0.872435	0.733456	0.923545	0.354561	0.409032	0.184324	1.5096	0.904692	2.29203
Capana04g001255	29.5057	33.2227	33.7887	42.516	33.1206	24.7585	7.88531	4.65981	10.5217	21.9795	13.5146	23.9108	20.9808	42.7313	30.1852	22.7694	20.406	17.4698
Capana04g001256	24.5552	24.3128	27.1291	32.3155	30.0857	20.7309	5.46268	3.57983	6.16171	10.3142	10.1758	12.6232	13.7746	16.9041	12.9519	2.29498	4.86149	3.36817
Capana04g001253	10.7508	15.5338	14.6251	5.02122	4.55615	3.97348	4.70202	5.29623	7.46701	29.0114	33.3039	45.3377	6.61606	7.80691	8.10823	96.9673	128.879	100.692
Capsicum_annuum_newGene_15865	0.592371	0.518046	0.568334	0.698143	0.528582	0.631227	1.5265	0.948301	1.6104	0.956909	1.20854	0.723709	1.31469	0.679359	0.935309	1.18756	1.24613	1.40721
Capsicum_annuum_newGene_2487	1.77415	1.4387	1.32581	2.17439	1.95464	1.0231	2.67374	2.68392	3.03877	3.59734	3.84265	3.99954	2.39654	2.8025	4.17206	2.88377	2.03756	2.97909
Capsicum_annuum_newGene_2480	2.84254	4.16647	3.73442	3.1269	2.6668	3.39503	0.79737	2.00602	0.636599	0.010016	0.0683	0	0.208827	0.059049	0.222095	0	0	0.036652
Capsicum_annuum_newGene_21826	2.11917	2.11425	2.69605	4.2228	3.58868	3.94499	4.36913	3.31096	2.67276	4.31423	6.08894	7.30379	3.89615	4.96701	5.52004	7.57257	5.02431	5.59925
Capsicum_annuum_newGene_6069	0.131726	0.563924	0.252553	0.522546	0.341974	0.375659	0.08204	0	0.168701	0.104541	0.226146	0.026466	0.111565	0.289502	0.135862	0.067982	0.183245	0.072747
Capsicum_annuum_newGene_3687	0.255232	0.305308	0.278926	0.159345	0.089543	0.204945	0.637348	0.528991	0.207044	1.73387	2.13298	1.49213	0.222165	0.53358	0.871717	1.19033	0.533488	0.945124
Capana06g000693	0.50821	0.185702	0.170484	0.666407	0.370482	0.412865	1.35099	1.68209	0.997026	6.15592	5.06309	5.38435	4.09662	4.617	4.94596	2.16439	1.54013	2.01198
Capana02g002796	73.4382	72.2988	83.1339	87.0439	111.224	94.0431	30.8825	32.7207	36.5611	20.5837	18.5849	21.3892	36.5052	37.6247	41.6778	25.8386	22.5668	24.7777
Capana02g002797	48.2648	47.7144	43.8707	63.8798	68.6289	40.2008	103.882	88.0723	102.954	80.7357	80.7656	96.7353	85.5567	87.7109	94.0294	68.1116	83.2984	84.0243
Capana02g002794	4.73802	2.3165	3.11883	5.09578	20.741	2.31216	0.339539	2.60834	0.334988	1.26119	1.73395	3.00836	1.07558	1.16683	3.13657	2.71297	2.15943	3.86975
Capana02g002795	0.692575	0.480625	0.359679	2.97108	18.2999	0.295671	0.750766	2.18877	0.52376	1.26548	3.14632	2.95543	0.834369	1.53931	3.64657	2.60983	0.297534	2.4425
Capana02g002793	2.15052	2.15519	1.33773	4.76356	19.6873	1.59902	2.82988	4.57169	3.77029	5.8333	5.01771	7.72977	3.31589	4.76567	4.73083	6.21277	4.54644	6.23153
Capana02g002790	31.6613	29.4448	35.8945	38.2555	53.2133	31.4698	21.3262	18.8159	23.4757	19.817	16.0799	23.5175	32.5445	36.8077	33.5684	21.4824	20.8004	17.0337
Capana12g001730	16.1757	19.9422	18.049	15.3721	12.5342	11.9609	29.015	28.233	30.7065	35.0667	32.9886	39.3799	31.4651	22.8001	30.6228	41.9864	29.5735	37.6418
Capana02g002799	10.9165	11.6134	11.1986	17.0365	30.6681	11.4509	31.289	29.1062	28.2147	23.9156	37.0331	30.596	16.6878	21.3137	23.8133	30.1685	10.9791	25.5425
Capana04g002783	82.3064	45.0751	7.60191	85.9267	92.0991	106.134	15.0945	29.0019	18.9213	41.0888	49.1758	38.77	38.3318	49.6806	59.268	7.83315	9.43557	7.5467
Capana04g002782	1.27462	0.917531	0.540048	0.61811	1.21857	0.344402	0.650922	1.18314	1.0066	3.03386	3.42273	3.00357	1.93934	1.5944	0.844564	2.83523	3.48089	2.60259
Capana04g002781	0.306597	0.520221	0.172497	0.284863	0.336374	0.279095	0.600821	0.402022	0.5202	1.39863	1.5155	0.664473	0.518192	0.881449	1.43131	1.33462	1.23163	1.6149
Capana04g002789	0	0	0	0.018218	0.040792	0.068712	0	0	0	0.291506	1.1758	0.99432	0.037809	0.235902	0.026706	1.53464	1.98317	0.74032
Capana04g002788	0	0	0	0	0	0	0	0.058912	0.0537	0.744462	0.780327	0.638538	0	0.375735	0	0.750695	1.15034	0.503897
Capana01g004230	156.143	111.178	105.716	84.4421	64.6869	60.3581	4.26818	13.9873	2.84692	3.87158	4.37691	2.81715	4.07343	1.99431	2.30516	0.455845	1.31041	0.619481
Capsicum_annuum_newGene_24033	0.058985	0	0	0	0	0	0.290372	0.284297	0.573896	0.571741	0.224381	0.229047	0.445315	0.837725	0.780636	0	0	0
Capsicum_annuum_newGene_24031	2.16962	2.26403	1.75904	1.70973	1.7661	1.16937	2.53808	2.53122	2.5822	4.37509	4.53119	2.97458	3.56032	2.59511	3.32689	3.14573	2.86411	3.1644
Capana01g001602	0.289867	0.12403	0.194886	0.074857	0.066276	0.10673	0.181787	0.101097	0.031833	0.431226	0.734132	0.668886	0.168398	0.10144	0.118256	1.1576	0.800435	0.95751
Capana04g001786	62.4778	96.176	94.9288	99.2572	73.3137	82.3034	37.9271	36.6755	44.5506	22.9047	26.1593	24.4333	41.4255	49.3232	34.9064	29.1905	38.9807	26.7535
Capana04g001784	65.8395	76.2483	82.9845	81.4072	78.2862	87.4314	50.559	42.9906	62.0615	34.3611	32.8746	34.0951	47.0394	57.6606	53.4732	41.3111	37.8633	37.1954
Capana00g000884	11.9107	26.112	4.7157	7.52291	7.21569	5.41527	6.97787	5.34957	3.42753	2.5108	5.0333	3.02597	13.7116	2.35209	10.0307	4.11908	13.7054	6.12728
Capana02g002242	3.09041	4.54932	3.98486	6.05836	3.62221	3.82392	0.855026	1.54321	1.61919	2.23683	2.01207	2.15266	1.4237	1.86966	1.11104	1.89482	1.56876	1.70857
Capana02g002246	26.4906	35.7212	34.2247	40.8096	30.6526	29.7571	11.0553	11.1464	10.8932	14.0526	11.2694	16.4746	27.4534	36.0559	23.3781	14.1629	18.8524	10.4524
Capana02g002247	11.7258	16.0653	17.1098	20.0139	16.3936	14.3197	3.06472	3.39991	2.73949	5.00592	2.14233	5.20702	10.0048	10.5992	5.32274	3.9658	8.25924	4.12517
Capana04g002255	58.828	45.2881	48.3051	38.6431	40.0916	28.4205	24.5434	19.2317	25.0068	62.1703	49.1133	46.1911	25.9433	29.0033	26.7807	45.7453	66.1338	49.9198
Capana02g002249	97.6562	143.62	112.86	116.825	76.8696	97.4261	68.3652	93.9723	74.769	42.5763	32.9122	33.1457	63.3344	60.6003	50.1566	25.5175	45.7155	40.6279
Capana04g002257	11.8983	9.85213	7.78967	4.73872	8.06907	1.5041	4.77874	5.24852	6.92761	25.1032	24.0129	29.0642	16.9176	13.5445	13.572	57.9928	80.2796	61.4589
Capana08g000273	19.0691	22.6594	30.5484	103.131	77.2344	134.223	13.3225	11.0316	11.0422	17.7151	17.5063	15.3162	23.8373	25.3125	22.2023	17.1635	13.6975	18.4159
Capana00g001823	6.02814	7.88	6.31156	6.47908	5.35298	4.34349	5.23617	5.58448	7.24872	14.7422	20.9663	13.9142	7.4147	7.79773	11.3531	15.8409	13.6452	15.7804
Capsicum_annuum_newGene_1868	0.656544	0.936128	1.09716	0.500833	0.52374	0.572435	0.463077	0.133251	0.176616	0.683918	0.295689	0.703866	0.132311	0.156153	0.194728	0.255428	0.417356	0.56436
Capana00g001827	44.0688	48.16	48.0855	50.2757	51.6946	52.8868	18.1515	19.3018	23.0751	20.4863	15.3997	23.2741	26.5944	34.3212	23.4375	31.3551	25.6827	26.3232
Capsicum_annuum_newGene_1861	5.86525	6.818	4.27415	6.38423	5.50291	5.42766	12.2975	19.1196	7.98116	11.7921	9.20896	12.6108	12.6631	8.85946	9.98169	5.54811	5.61747	7.48396
Capsicum_annuum_newGene_1866	10.3964	7.48528	8.12407	9.10407	11.9561	13.2165	0.027133	0.069839	0.076395	0.103604	0.580151	0.122149	0.235755	0.958972	0.057098	1.1055	1.21627	1.89877
Capsicum_annuum_newGene_11418	0	0	0.043965	0.156654	0.041317	0.07955	1.43858	1.14411	1.27756	1.3865	1.30187	1.58111	4.89958	3.95984	4.16959	4.15635	2.91895	1.67477
Capana02g002572	46.4587	65.532	69.7333	61.2907	47.9915	56.7399	23.0568	32.31	28.6526	38.6987	38.8731	34.9893	43.094	34.2597	33.4905	17.5848	15.7766	20.6428
Capsicum_annuum_newGene_11411	0.639367	0.203928	0.517704	0.431905	0.804173	0.483542	0.520294	1.06125	1.94227	5.12224	6.2519	4.51887	1.2302	0.740589	1.10529	13.1925	9.74759	11.2459
Capsicum_annuum_newGene_11410	11.3945	10.1264	10.4659	13.8334	19.1161	18.295	8.8624	15.3528	14.6901	24.1074	34.5105	33.6138	13.1742	13.0722	11.2728	26.2628	22.7817	28.5445
Capsicum_annuum_newGene_4333	0.658985	0.481115	0.30546	3.09415	18.6976	0.792102	0.161205	2.67728	0.734238	0	1.86019	0.58411	0.580932	0.579144	0.141809	0.630372	0.548059	2.70473
Capana01g002003	220.875	120.123	136.559	144.956	239.328	223.032	118.721	92.1813	112.342	58.908	47.8268	57.9201	106.79	152.923	157.236	91.8463	76.2085	82.554
Capana01g002007	133.61	164.683	175.17	218.959	207.876	189.078	115.283	105.469	117.819	82.7445	66.8528	77.692	161.307	198.109	171.828	65.4981	69.4541	54.974
Capana01g002004	30.9529	85.5287	19.2523	27.6797	18.5068	16.6295	17.1372	26.5157	13.8732	11.9881	13.8229	10.0039	71.4538	10.7932	32.4105	11.0345	71.8606	28.4466
Capana10g001718	25.8309	2.63582	2.86726	21.9559	47.5151	14.6933	6.97262	9.74826	4.71826	7.20602	8.8813	10.7731	2.73146	13.9853	19.6748	0.917734	0.411118	0.175512
Capana10g001719	91.5424	102.305	112.888	97.0378	87.193	109.365	113.661	95.3929	117.472	53.0181	60.0378	69.9119	85.5214	64.9395	68.3265	75.8327	64.1536	91.2497
Capana10g001716	10.7551	18.298	20.666	9.51226	9.37283	9.40033	20.9728	22.4728	19.4118	21.5044	19.6641	22.0047	14.7063	13.8324	17.0434	15.149	18.1996	18.3372
Capana10g001717	0.123399	0.472023	0.162557	0.077142	0.371917	0.405157	0.81813	0.568858	0.967761	2.30261	1.96217	1.92179	0.506447	1.09294	1.04184	1.05021	0.531602	0.559953
Capana06g002597	0.036976	0.17213	0.270469	0.238728	0.229188	0.025717	0.479505	0.342951	0.376107	0.803549	1.49679	0.747443	0.4352	0.862584	0.707317	0.699997	0.658911	0.670966
Capana01g003208	14.5557	20.1412	20.4082	11.3526	8.99244	9.94497	15.8218	16.5276	16.9579	24.0334	23.5784	19.8205	17.3525	18.8395	18.0804	28.5961	27.0291	27.5154
Capana08g001127	9.10585	7.06077	4.49356	6.46008	5.44584	6.04985	6.76646	7.39501	6.10673	6.15754	6.70828	6.78115	4.82398	5.81048	5.05739	3.68438	2.79128	4.02025
Capsicum_annuum_newGene_16671	1.90807	2.15328	1.76449	2.27557	2.374	3.00022	0.555111	0.733258	0.409349	0.302561	0.325427	0.869403	0.638026	0.751257	0.539996	0.430861	0.462533	0.796174
Capana05g001882	0.036213	0.032029	0	0	0.024051	0.019082	0.02033	0.087264	0.043185	0.088577	0.322635	0.213184	0.139326	0.091964	0.109421	0.322024	0.064649	0.106314
Capana01g000535	5.81637	3.1262	4.02886	9.87134	10.6566	7.07749	11.0287	7.14378	13.3177	9.44256	8.04061	6.39216	11.9588	15.4889	16.6702	2.90761	3.93551	1.85043
Capana01g000534	22.0775	28.043	22.1051	39.7155	32.3392	33.0117	30.8115	30.0724	22.7395	20.9096	17.3933	19.3986	38.9798	31.3652	28.7376	13.5971	10.1034	9.70097
Capana01g000530	31.5324	54.4352	42.0726	53.9794	39.8544	36.4805	36.2186	34.3723	33.3572	13.8757	15.9041	17.051	26.1842	28.4548	27.1784	5.37248	5.46559	5.52559
Capana01g000533	22.3264	39.6805	29.6419	16.6649	17.6321	23.6294	12.7335	10.7141	9.93769	4.84804	2.09029	0.599379	1.3062	2.14537	1.46515	8.4536	14.8886	16.0808
Capana12g000574	0	0	0	0	0	0	0.099717	0.127468	0	0	0.700658	0	0.341609	0.58357	1.62793	0.18559	0	0
Capana12g000573	11.1308	10.2178	9.62347	9.20755	8.3373	9.72596	16.0213	17.4717	19.436	23.7475	25.943	21.7212	16.8365	17.3813	21.1921	24.6	21.2371	24.3374
Capana12g000572	43.2451	33.9167	36.5106	24.5414	21.4772	18.7039	11.4221	12.0249	15.6645	17.0402	17.2548	18.3817	20.4412	14.9252	13.9984	19.9294	18.0782	20.3833
Capana00g000067	52.0721	63.3546	68.472	59.8201	56.9524	62.6249	55.2416	44.4722	38.6728	30.0553	36.7222	33.6335	48.0688	50.3146	55.7312	46.3997	44.5511	45.7078
Capana00g000061	7.43342	7.05681	8.96837	8.51069	9.84046	12.393	0.634446	0.843199	0.602365	5.33637	1.95624	6.1289	2.89962	2.98379	5.23383	0.664084	0.978007	0.247702
Capana00g000063	2.55871	2.53031	1.0231	2.2714	3.94915	3.66305	5.84999	4.48674	6.77285	14.8217	15.9051	10.4007	9.32109	12.5536	16.6423	5.81665	3.85759	5.66918
Capana05g000280	0.916061	1.61002	0.815442	0.810745	0.616895	0.88876	0.370845	0.082623	0.384195	0	0.130458	0.22069	0.547254	0.177089	0	0.905448	0.090199	0.235345
Capana05g000287	23.4482	32.1996	31.0367	26.7968	25.6922	22.9016	49.1652	48.713	46.6757	101.385	99.0951	130.238	45.2216	43.7338	44.4122	119.353	147.09	149.821
Capana00g004995	0.708155	0.344756	0.510093	0.627813	0.336048	0.410434	1.87768	1.28499	1.03831	4.58566	4.79303	2.85335	2.23299	0.846418	3.14765	1.83952	1.63311	1.7853
Capana00g004993	3.36574	4.63371	4.89203	8.27511	6.03785	5.5455	15.0252	23.354	14.2021	30.2047	30.3468	28.697	17.3611	19.2258	23.033	15.5741	18.8703	18.6643
Capana06g000538	0.026046	0	0.026883	0	0	0	0	0.060479	0.072888	0	0	0	0.055047	0	0	0.086263	0.342723	0.267193
Capana06g000533	3.1044	1.96658	3.29757	1.59947	1.38811	1.84701	6.14344	5.72931	5.37415	6.42389	8.01994	6.05944	2.59023	4.86912	3.73328	9.25229	6.73208	8.62548
Capana06g000535	14.5287	12.5008	13.308	14.9877	13.1315	12.1872	28.3081	27.4924	23.2522	37.3215	30.1444	39.4443	16.9583	14.8137	18.4221	22.4301	55.0536	58.5014
Capsicum_annuum_newGene_760	2.47899	3.26554	2.16153	1.7609	1.33814	1.57137	2.70967	2.87907	2.80991	3.15373	5.17783	4.26737	2.98758	2.57161	3.01743	5.19634	3.74778	3.68037
Capsicum_annuum_newGene_765	0.086235	0.06757	0.120749	0.074428	0.141493	0	0.397573	0.207597	0.064782	0.369709	0.185741	0.140045	0.266474	0.137263	0.104269	0.924169	0.481837	1.07661
Capana05g000756	17.4252	22.6015	17.7547	18.7903	16.2388	17.829	10.4236	8.78812	9.57423	15.238	16.8752	16.4592	12.5391	11.0244	9.56746	16.0069	19.9601	20.7603
Capana05g000753	15.2625	17.0621	18.386	22.3706	15.8337	14.684	10.3137	9.06463	9.82677	5.66935	6.54157	5.89936	15.3817	14.8612	10.0765	12.7755	10.7101	9.32844
Capana05g000349	21.2689	10.0721	8.1975	6.22342	12.9975	3.72462	7.1565	8.25241	9.32477	8.336	7.31259	11.233	9.89348	5.43075	8.96195	12.1727	39.7749	31.0005
Capana08g000663	124.875	63.1875	20.6688	110.448	125.499	85.4558	80.0035	85.0771	97.6549	81.5909	68.6337	69.9858	93.6903	143.293	143.79	14.4112	23.3661	23.7942
Capana08g000660	73.8086	71.4773	82.3736	88.9098	74.0195	83.0231	39.6306	46.2407	48.5488	40.6613	39.3934	35.8853	49.7413	52.1779	44.1264	42.9543	39.887	38.2063
Capana08g000661	17.6596	18.0955	19.1603	19.7033	21.0991	17.8916	36.3742	23.8751	36.9595	39.5944	46.0986	53.7498	30.7032	30.0952	40.2719	36.9055	25.8858	46.056
Capana08g000666	23.9782	21.8613	22.6905	23.313	26.5915	25.6246	13.2759	10.3931	10.4431	15.6607	12.5979	16.0011	15.9555	18.5804	18.4686	13.1302	9.76823	12.4021
Capana08g000667	51.2553	51.0208	62.1456	48.1431	43.0228	49.8703	76.8192	73.8359	76.6695	38.2059	34.3464	37.507	60.4179	61.9128	58.5562	72.6738	68.8245	70.208
Capana08g000665	1.30171	0.66905	0.557049	0.665485	0.934255	0.807159	0.463886	0.510536	1.26215	3.82841	3.3623	1.78076	1.14555	1.36072	0.725354	3.36192	1.65474	3.2189
Capana00g005111	65.5804	52.1763	51.2908	47.1349	35.4165	38.7466	21.097	34.1748	17.0911	23.0544	21.9976	20.6991	14.0433	13.6475	14.8442	26.7464	19.5772	27.6777
Capsicum_annuum_newGene_20257	0.147602	0	0.052785	0.119519	0.053932	0	0.621172	0.487667	0.254284	0.334185	0.198928	0	0.265886	0.435666	0.303275	0.377837	0.191313	0.233251
Capsicum_annuum_newGene_20256	1.4193	1.83277	1.78176	1.70628	2.2365	2.1695	2.69357	3.80762	4.7506	3.19116	2.84679	1.70124	4.47899	3.82078	3.72631	3.2207	3.42712	2.82036
Capana07g002405	12.9565	17.31	17.4418	10.3685	8.94076	10.3435	27.9524	32.6517	25.0699	35.9597	34.4874	36.7649	20.5597	19.1902	18.5992	40.1529	34.15	35.7796
Capana09g002320	4.52173	3.20709	4.00746	5.29831	5.07908	3.99852	0.755456	1.0592	1.16666	8.88391	7.40151	10.3185	3.8707	4.57189	4.76127	2.2076	2.81389	2.05625
Capsicum_annuum_newGene_237	0.152292	0.0876	0.084693	0.235743	0.069981	0.060769	0.288051	0.849074	0.393574	0.717144	0.734	0.330092	0.609799	0.757639	0.910174	0.45574	0.663832	0.338185
Capana01g002828	0.761333	0.550708	0.592384	0.577631	0.832266	0.677793	2.01069	1.50377	2.56623	4.13723	4.75587	4.10567	3.59956	1.93802	2.37734	2.89352	3.25347	4.13131
Capana01g002824	2.69978	7.16836	11.8164	4.62087	3.39156	5.23655	1.42823	3.32529	1.67754	2.04095	1.50817	0.72817	1.93886	1.52788	1.59772	3.29449	2.38454	2.14499
Capana01g002821	7.69142	9.75582	4.58986	8.46989	8.61951	11.1916	6.94352	8.57845	15.2157	137.902	160.809	102.61	13.2112	21.9027	30.8012	55.6943	37.0521	58.1178
Capana01g002820	0.650751	1.69954	2.43032	0.984726	0.790479	1.26279	0.060906	0.780124	0.36486	0.567309	0.131728	0	0.248762	0.196305	0.23563	0.334795	0.430238	0.176475
Capana06g001661	0.984541	0.737678	0.911462	0.307585	0.426692	0.275253	1.10393	1.79067	0.275386	0.332513	0.389406	1.02398	0.431521	0.153663	0.495138	0.18061	0.457647	0.189726
Capana09g002328	47.8589	38.8421	15.5081	33.5506	34.7658	39.9605	23.8686	30.3951	39.3794	73.297	92.8689	81.4954	35.6992	46.5481	42.7839	53.6753	29.5265	57.4175
Capana02g003377	1.21414	2.12663	1.88419	1.16613	1.30184	0.609068	4.18925	8.79398	3.43875	4.40907	3.64436	4.25769	5.46233	2.28925	2.06297	5.6134	5.96484	6.18247
Capana11g001512	1.16627	1.45795	0.866047	0.97581	0.551039	0.417251	3.18854	3.02772	2.91616	3.57391	3.25439	3.95607	2.26093	1.32075	2.49406	2.71809	2.90327	3.52628
Capana08g001130	30.7686	20.9453	23.1312	15.5576	18.4988	13.8058	24.3383	23.6906	27.7598	47.4637	52.391	50.6649	24.6684	18.1916	31.0709	42.2865	36.5604	40.9385
Capana08g001133	1.20993	0.639646	0.237098	0.662248	0.832403	0.645353	1.36217	1.11113	0.773466	1.90681	2.54464	2.78336	0.689417	0.92285	1.98388	1.02177	0.602428	1.99012
Capana08g001132	3.8964	6.55275	6.61862	8.95045	8.01181	6.86004	2.73619	3.67705	4.54698	6.99151	6.20932	6.36823	5.25882	6.54801	4.65381	4.63151	6.0453	4.37518
Capana11g001995	29.7891	21.7683	33.4264	22.0193	23.7395	22.6962	36.7488	29.6137	34.6883	12.0791	16.6443	12.6452	31.8287	22.7803	28.4188	16.6279	10.5402	11.526
Capana11g001994	31.8626	27.6241	32.8148	46.3575	48.8297	42.2744	18.5403	14.6595	17.387	18.9622	20.3018	18.5263	15.222	23.6323	23.4422	22.7649	17.2616	18.4421
Capana11g001996	17.8324	24.4575	23.5529	33.5231	28.2213	27.7812	5.71371	5.95007	7.79541	7.77578	7.2263	7.24003	11.6999	11.8466	8.10158	5.7768	7.6475	6.96571
Capana11g001999	44.9844	50.6149	50.9259	37.4455	37.2313	29.786	71.3418	79.3435	59.4677	105.219	120.596	114.967	68.1526	68.4292	77.382	56.4311	75.1977	64.4001
Capsicum_annuum_newGene_21613	0.281865	0.341236	0.651868	0.812447	0.908044	1.28731	0.428536	0.086374	0.357645	1.052	2.0179	1.66459	1.7888	0.951319	0.949178	1.19428	0.577291	1.17698
Capana00g002788	4.80745	3.769	3.17279	5.95058	5.21294	5.44352	1.20859	3.77502	2.13617	8.63427	7.12952	8.48477	2.46597	4.66427	3.29747	3.5338	7.7481	5.26831
Capana11g001379	7.33898	2.56181	2.73891	5.75277	5.64119	2.85346	20.1841	13.4753	23.7838	10.1922	6.63771	9.87286	21.6235	27.3128	24.0273	1.41026	2.15987	1.4735
Capana11g001378	68.0062	64.9289	70.2572	98.2981	77.2567	85.3788	52.5185	57.4454	57.5894	36.9295	32.9112	44.8394	30.4586	37.8653	23.5562	77.0097	73.0524	75.4929
Capana11g001377	0.510921	0.507643	0.483604	0.271839	0.138033	0.114196	0.434617	1.07015	1.3336	1.84519	1.3575	1.21109	0.573266	0.718633	0.964957	1.46185	1.58456	1.79311
Capana06g002928	0.964919	1.86131	1.09192	1.84101	1.57105	1.81335	2.76789	1.50315	3.39492	6.72491	5.8422	6.40014	4.61808	6.72421	5.16077	3.09991	2.40859	3.06665
Capana06g002926	0.41775	0.76289	0.574906	1.26602	1.05078	0.757337	0.986473	0.845757	0.678988	3.13817	1.7184	2.45797	2.07144	1.17064	1.81865	1.31103	1.10362	1.03899
Capsicum_annuum_newGene_18794	0.03933	0.476837	0.899173	0.040874	0	0.066482	0	0	0	0	0	0	0	0	0	0	0	0
Capana09g000469	91.1705	76.3739	70.2951	67.7378	97.2797	45.819	90.3455	77.6176	101.444	128.427	123.785	158.08	161.359	105.379	114.387	371.244	331.804	290.924
Capsicum_annuum_newGene_18791	1.8602	1.85016	0.845145	1.03697	1.14956	1.08102	1.96529	2.38192	1.58366	5.24875	4.37892	5.84624	1.89651	2.42364	2.85005	4.42737	2.26728	3.56787
Capsicum_annuum_newGene_18790	0.070561	0.058514	0.159875	0	0.511712	0	0	0.525857	0.21234	0.511136	1.18896	0.979136	0.361563	0	0.158687	0.738498	0.336078	0.74233
Capsicum_annuum_newGene_18792	1.42222	3.49838	2.62435	0	0	0	175.86	133.164	165.118	4.12177	5.09622	4.2664	16.1981	12.899	15.1637	55.0092	26.2981	58.256
Capsicum_annuum_newGene_19771	2.61121	3.21071	2.67948	3.04786	2.12577	2.04338	2.99416	3.45605	4.1576	5.37208	4.88063	5.06361	4.37715	4.04901	4.50197	6.95692	7.53025	6.51735
Capana00g000418	7.90391	7.1666	7.23907	6.2361	7.55869	8.1434	14.2338	12.8957	13.7606	21.4107	23.6255	22.829	12.144	12.6503	17.0561	32.9753	13.1099	25.0911
Capsicum_annuum_newGene_12836	9.58703	8.79469	5.53017	4.78087	5.98608	6.25898	13.862	7.56747	16.0322	10.3197	15.0391	11.4909	6.31446	4.92793	12.1531	8.51112	4.45833	6.77391
Capana02g001328	0.168075	0.549455	0.153345	0.305452	0.516851	0.511614	0.342309	0.322566	0.616325	5.10388	8.97834	3.00063	1.5654	1.79398	1.78097	4.12158	0.636843	0.720809
Capana02g001327	2.30484	2.98674	2.9681	4.22654	2.68387	2.75777	1.17411	1.40365	1.66794	2.9078	3.40455	2.51701	2.10772	2.45083	2.23524	2.07873	1.94827	1.64839
Capana01g000073	0.667607	0.709666	0.484609	0.423669	0.620221	0.649414	0.631808	0.804944	0.543791	2.26484	3.81825	1.82672	0.666103	1.51297	0.696952	4.70159	4.9161	3.7697
Capana02g001322	644.554	570.002	624.973	715.353	678.126	503.48	2470.6	1625.89	1972.48	276.373	232.962	276.38	1431.77	1450.54	1523.94	448.572	393.061	355.358
Capana02g001323	4.27505	6.75481	6.25877	3.91606	3.68326	2.9613	8.09788	11.7067	8.83375	4.48512	5.64327	5.26683	6.36563	5.77803	5.54095	7.11666	11.1103	9.60262
Capana02g001320	0.292425	0.220783	0	0.37904	1.07152	0.398173	0.820124	0.286524	1.40203	2.64129	3.92231	3.49312	1.1116	2.87392	1.96328	3.38293	0.881131	2.61767
Capana02g001321	739.412	593.084	713.789	689.555	711.576	502.335	1519.17	1040.13	1322.68	240.576	221.776	248.762	886.453	949.778	974.459	371.057	303.463	285.587
Capsicum_annuum_newGene_9002	0.71433	0.510077	0.584185	0.281072	0.18315	0.229799	0.316813	0.347987	0.305352	1.40314	1.84664	2.17422	0.449588	0.589905	0.798788	1.15502	0.383163	0.866512
Capana04g001859	0.755486	0.240247	0.18242	2.09161	1.61566	0.779712	2.62026	3.98852	0.256888	1.15116	2.99077	2.3545	1.04815	0.167185	1.45036	0.451657	0.26077	0.18126
Capsicum_annuum_newGene_9004	0.524115	0.14344	0.041951	0.187926	0.466137	0.204457	0	0	0	0	0	0	0	0.15856	0	0.332719	0	0
Capana03g001614	3.53884	3.09169	3.96542	0.709162	1.59675	0.918048	3.46418	6.29089	4.12988	26.622	35.9907	25.7695	5.80339	4.23733	4.3856	25.5065	32.4273	35.8263
Capana12g000830	0.044118	0.114019	0.524764	0	0	0	0.042075	0	0	0.745974	0.386675	2.64075	0	0	0	1.46494	8.89227	1.87143
Capana03g001611	178.095	182.253	245.182	598.337	468.631	454.255	889.981	1019.34	715.359	1643.1	1891.87	1393.91	667.859	712.645	1061.16	584.487	201.183	420.372
Capana03g001613	1.65677	2.80155	2.06524	3.01958	2.33541	2.7256	0.733973	1.21397	1.12647	1.27397	1.27463	1.16713	1.1342	0.975223	0.786706	1.11616	1.65019	1.48194
Capana03g001612	0.44707	0.64392	0.511802	0.77234	0.501515	0.588621	1.08568	1.56124	1.0218	2.46689	2.02953	2.0129	0.759388	1.21683	0.990148	1.32527	0.553514	1.06694
Capana06g001421	11.6803	13.3323	11.2434	8.07653	6.88125	7.52412	4.28754	5.71252	4.37427	4.73856	3.97632	4.77428	5.62123	6.23201	5.29881	4.20617	4.51394	3.33435
Capana11g000568	29.3223	39.6177	40.1342	32.5278	22.9634	28.0552	19.6807	23.3991	20.0065	23.319	21.9228	22.7222	20.6806	16.0878	17.0578	25.6115	27.0173	27.0922
Capana11g000565	3.82843	4.32289	5.19579	4.09888	3.68892	2.49557	9.20962	7.21888	9.00956	11.8163	8.45177	11.7532	7.46659	7.01752	10.9477	8.82833	7.4407	10.8174
Capana11g000564	0.923982	0.202608	0.129527	0.764725	0.433685	0.254868	1.96467	0.076424	2.5733	0.56424	0.240901	0.501533	0.398179	0.409464	1.69136	0	0.031529	0.042486
Capana11g000561	8.12708	2.68282	1.23894	1.85708	2.94946	3.75699	0.032852	0.132396	0	0	0	0	0	0	0	0	0	0
Capsicum_annuum_newGene_16683	0.26613	0.520177	0.393228	0.417119	0.371527	0.359024	0.210931	0.540589	0.141869	0.228377	0.130332	0.036848	0.217172	0.255781	0.271919	0.34655	0.317861	0.201604
Capsicum_annuum_newGene_25729	0.156857	0.245403	0.080471	0.55228	0.834779	0.171366	0.804009	0.575228	0.694129	1.02831	1.40224	1.45348	0.808606	0.745213	0.793582	0.210681	0.591158	0.655105
Capsicum_annuum_newGene_12309	2.58341	2.19714	1.61603	2.33552	2.95379	2.51073	5.89003	9.79796	4.02668	2.36733	2.29427	1.48363	3.56333	2.66323	3.70513	0.587695	0.818171	1.31575
Capsicum_annuum_newGene_14934	1.21003	0.816135	0.521909	0.864837	0.88968	0.521808	0.984405	2.55827	0.981922	1.83553	0.50783	0.935203	1.26051	0.52428	1.60306	7.5927	2.64928	4.10434
Capana08g001955	16.6243	22.5031	21.9764	18.8157	17.1205	18.5665	30.5722	28.5029	30.8646	39.9362	43.8729	44.0934	32.8248	32.1239	35.5737	52.7161	39.1336	52.8406
Capana03g000560	1.24962	0.996147	0.690456	1.98855	1.56924	1.47101	1.55448	0.865901	2.07114	4.15476	3.15427	3.98174	3.99089	4.42098	3.8626	1.03883	1.85484	1.17742
Capana11g002055	0	0	0	0	0.102451	0.165529	0.223918	0.059806	0.282655	0.057831	0.126503	0.125021	0	0	0	0.218938	0.068123	0
Capana01g004379	1.38334	1.39011	1.24537	1.48495	5.80545	1.58754	5.21598	6.65841	3.22643	6.48616	10.8379	5.24067	6.12336	4.43956	6.98122	13.2602	8.6517	10.7933
Capana01g004377	4.1453	5.53015	5.94822	6.54396	7.2008	5.20048	12.0171	15.707	11.866	17.2986	18.1643	18.0939	11.4753	12.5155	12.1001	16.7976	19.4016	18.5405
Capana01g004373	34.8324	46.6265	45.4913	47.0493	36.75	38.3054	22.3607	34.1471	23.8809	22.5567	15.7803	21.968	33.4427	42.8242	39.9651	10.1005	17.1515	12.504
Capana01g004371	10.7417	13.764	14.0675	15.1352	14.2808	14.1743	3.94149	2.7241	3.57035	4.02747	3.15546	2.97203	3.65707	3.8181	2.14729	3.58891	6.39166	5.85866
Capana01g004370	48.2806	67.8619	85.0874	61.5579	48.3489	61.1451	47.5054	58.791	31.4334	3.25765	2.87505	2.75733	37.2834	23.6178	21.4528	2.68188	4.99297	2.70484
Capsicum_annuum_newGene_14686	63.3194	73.1909	62.9644	48.6873	35.6289	34.7595	39.1142	60.2606	28.0479	13.9558	11.9678	10.6275	23.9679	14.953	13.9698	13.916	8.92207	11.742
Capsicum_annuum_newGene_14689	0.291888	0.207979	0.214085	0.074992	0.137084	0.176952	0.341541	0.618595	0.270641	1.14033	0.716937	0.376806	0.469407	0.200389	0.325602	0.576987	0.317035	0.114354
Capsicum_annuum_newGene_24235	0.471135	1.18061	0.898501	0.593921	0.655935	0.692108	0.999807	1.5855	2.14221	2.2375	2.76891	2.38011	1.43264	1.20296	1.73468	2.33413	1.84638	2.61857
Capsicum_annuum_newGene_24231	1.10905	0.539353	0.514964	0.52573	0.442497	0.545903	1.86008	1.17883	1.42687	1.39658	1.6863	0.845219	1.48331	0.789622	1.40299	1.47173	0.829019	1.31462
Capsicum_annuum_newGene_24230	0.275633	0.691603	0.3057	0.281751	0.331907	0.491338	0.648271	0.868866	1.08859	2.36049	1.46751	1.52863	0.809201	1.44206	1.93361	1.6375	1.17483	1.30745
Capana03g002576	1.08415	1.5201	2.01235	2.14029	0.944043	0.771257	4.16783	4.07234	2.95963	5.06646	7.28277	8.25427	2.38491	1.63086	4.61186	8.13742	4.32988	5.7152
Capana07g000491	9.05569	11.7118	11.6612	17.7937	19.4856	15.14	5.93672	6.11034	5.55215	9.23453	6.65553	10.9494	8.55253	14.8584	11.9463	7.35846	8.77783	9.25538
Capsicum_annuum_newGene_15081	0.512097	0.627832	0.387643	0.687181	0.410024	0.589758	1.53666	1.22765	1.04684	3.18433	3.77999	3.33555	2.49284	1.15469	4.4813	1.70948	0.898407	2.42036
Capana03g001004	78.8839	102.569	123.96	218.209	172.675	256.339	63.2853	62.9198	62.9272	69.4772	56.0081	67.6676	81.7723	98.9504	82.8455	96.7511	93.3557	81.6356
Capana03g001005	56.7982	53.5072	44.6366	21.4409	23.4477	15.6309	11.9274	17.7442	14.6643	11.8416	9.65867	11.9325	14.8101	8.69237	7.3701	16.7407	25.6798	24.2791
Capana03g001006	4.48501	3.88039	1.74897	0.97939	1.34066	0.526774	1.40004	2.36029	1.8812	0.434562	0.427749	0.332033	0.546632	0.415036	0.212581	0.37693	0.397052	0.292476
Capana03g001001	16.7988	16.8219	17.9251	28.8138	23.7396	27.1318	28.3441	33.4961	26.7026	53.0394	55.9536	46.7615	25.6733	25.8524	26.8432	42.8467	28.6128	38.7835
Capana03g001002	1.33331	1.54103	2.42176	1.51361	1.16114	1.11513	0.311636	0.935014	0.668577	0.558107	1.24834	1.05816	0.4439	0.636566	0.481945	1.00084	0.968857	0.847833
Capana03g001003	4.66047	5.39451	2.12706	2.28192	2.70378	3.36673	3.95246	9.24446	4.38951	10.3822	9.94279	12.5616	3.5997	3.0495	3.61575	10.7376	11.5618	16.0082
Capsicum_annuum_newGene_25185	6.17368	6.49771	8.06948	10.1275	7.1293	7.68318	3.08009	2.81808	4.25162	3.02082	2.67474	2.78256	5.49563	5.81815	4.65565	3.12354	3.20622	2.60498
Capana06g000279	9.92903	13.1939	12.8292	20.5894	14.1463	16.2328	5.68459	7.1162	5.17192	6.11094	7.28446	7.23702	6.71239	8.73718	6.8099	6.00511	7.56346	5.73876
Capana06g000277	3.49169	4.49981	3.43185	4.35503	4.98973	2.26471	8.38861	11.8419	8.60224	13.5284	10.7841	12.521	9.52829	7.00223	9.20258	8.89517	13.0609	9.60006
Capana06g000276	1.25082	1.5194	1.4412	1.63666	1.40953	1.26709	1.51136	2.80132	2.72688	2.49693	2.17743	3.10703	1.40044	2.32176	1.8976	3.97323	3.25529	3.27647
Capana06g000275	7.87243	10.3986	9.91549	7.80976	7.10123	6.72666	11.3657	12.6032	10.6825	16.5873	16.9289	17.544	9.28832	8.77357	11.1381	16.6183	18.0518	22.0154
Capana06g000274	0.045658	0.050625	0.081995	0.155569	0.09105	0.080764	0.489895	0.612171	0.453781	2.24029	1.74424	2.62799	0.466247	0.617818	1.53478	0.552177	0.664556	0.848106
Capsicum_annuum_newGene_25189	5.45653	3.80613	2.28872	5.34007	5.75144	4.85853	9.30065	5.64248	8.14675	7.06671	5.64748	6.23959	9.91252	10.044	13.5459	1.3298	1.21866	1.32825
Capsicum_annuum_newGene_25021	0	0.063448	0.074218	0	0	0	109.289	62.2988	137.25	13.0417	10.5689	6.34438	6.03141	13.8959	8.28884	107.165	44.4705	111.651
Capana02g002009	3.77089	3.53517	3.70187	6.9707	7.89585	4.49681	3.03074	5.01377	2.48839	3.38074	4.81389	5.20929	3.10101	2.19397	3.43927	3.04944	2.96647	3.63178
Capsicum_annuum_newGene_10301	1.44582	1.18402	1.04947	0.636629	1.14128	1.35892	0.036572	0	0.227742	0.370443	0.717061	0.12388	0.167172	0.171054	0.253006	0	0.803332	0.519508
Capana02g002002	3.7562	3.96856	2.36128	4.11792	3.73724	3.43769	2.9023	3.09283	3.45226	12.4948	12.2345	13.017	5.466	6.72318	6.34459	7.8122	6.12669	9.14885
Capsicum_annuum_newGene_10307	4.07428	1.48933	1.68754	1.13365	1.34622	1.63448	0.406812	0.761967	1.19571	1.60594	1.20127	1.18499	0.251123	1.72472	0.254335	2.61884	5.19958	2.00557
Capana02g002000	5.31061	9.19826	9.50871	13.7316	7.86419	11.5561	8.40687	10.0683	10.1647	22.7683	17.1994	19.8881	13.2105	19.6628	17.0502	18.666	21.9955	18.2624
Capsicum_annuum_newGene_10305	0.630111	0.507905	0.894	0.075419	0.128163	0.248376	0	0	0	0	0	0	0	0	0	0.054611	0	0
Capana03g000069	38.4678	35.4944	38.5513	25.1267	21.6988	16.6164	9.94969	10.029	9.86389	8.99738	8.09056	5.79924	13.6467	11.0205	11.7676	2.52465	4.38854	3.04429
Capana03g000068	109.055	92.9046	72.6055	124.084	124.834	68.7755	239.47	180.272	233.857	267.595	344.221	282.237	265.755	258.042	277.507	131.287	151.916	176.955
Capana03g000060	38.9736	60.2431	66.1445	74.4895	56.3316	54.5507	26.697	26.5892	27.1367	22.1263	21.2429	24.663	42.2793	46.6523	37.9201	16.2937	17.2521	15.0225
Capana03g000062	13.2735	10.455	13.5837	10.0504	11.8365	10.217	1.47119	1.44571	1.67202	1.69143	1.34591	1.04564	2.11816	1.81549	2.24939	12.4176	11.8666	13.8826
Capana10g000025	1.16062	1.6125	1.08702	2.02956	1.66064	1.50513	1.50996	1.88178	1.51463	1.55143	1.4045	1.40604	1.99483	1.49607	1.41	0.966913	0.86187	0.856843
Capsicum_annuum_newGene_17653	5.82454	7.2213	6.0334	6.57854	6.13141	4.36921	12.8628	10.3663	14.4396	9.26849	10.6828	11.4912	9.37382	10.6785	9.03151	11.156	11.8939	10.0073
Capsicum_annuum_newGene_17652	0.293626	0.150122	0.380821	0.249346	0.401875	0.329125	0.286484	0	0	0.289596	0	0	0.105073	0	0.210567	0	0	0
Capana08g002379	32.0864	18.0069	24.6512	23.5755	26.3155	22.9475	40.0167	42.4928	26.1575	20.2165	29.4429	24.6111	16.9118	14.2548	19.7172	9.72724	6.29647	8.53326
Capana00g003775	8.5128	8.07354	7.92533	7.54349	7.60521	4.36569	12.2392	10.5192	9.47581	11.1407	10.4303	12.6435	12.518	13.3889	14.1742	9.56658	5.95886	6.35879
Capsicum_annuum_newGene_13823	0.113462	0	0.191611	0	0.043022	0.037484	0.362437	0	0	0.766426	0.369963	0.661086	0.088685	0	0.126843	0.695484	0	0
Capana00g003777	15.8198	11.3401	13.5166	11.0867	16.4925	16.6256	18.2381	22.442	16.6159	12.5082	14.8689	17.0137	9.62773	12.0353	14.042	7.97929	7.96132	6.58722
Capana00g003773	4.71227	3.7973	2.76651	4.29577	5.15352	4.4874	6.37615	6.60983	7.26861	18.2348	14.9096	21.4123	15.2344	19.2636	17.1317	15.3162	10.4094	11.9487
Capana03g003511	0.784621	0.960868	1.09431	0.885062	0.892606	0.416766	1.77713	2.0267	2.64952	3.48412	3.08952	2.65508	2.06322	1.84739	3.47424	2.14608	2.16791	2.94814
Capana02g002914	42.1693	44.4701	28.9364	65.2222	73.025	54.2581	40.1345	42.1231	40.4126	41.9841	39.2096	38.9525	33.2858	39.2466	38.8934	33.0883	27.8406	35.662
Capana02g002915	11.7694	12.7733	10.8231	18.4842	12.6438	12.1699	6.77469	6.72486	7.30776	7.11048	9.68068	8.06517	8.5498	10.3789	8.21217	5.46454	5.50235	7.08058
Capana02g002916	1.7897	1.79268	1.3328	4.57519	0.840367	1.09863	0.524435	2.52005	0.929386	0.211072	1.48117	0.059534	0.593616	0.743107	0.672145	0.207763	0.03299	1.8721
Capsicum_annuum_newGene_13829	3.65433	3.88068	2.97774	7.29263	4.58149	5.36885	0.579586	0.909376	0.628742	2.76443	1.94049	2.08056	2.7225	1.43826	1.68164	2.00968	1.78784	2.00916
Capana02g002911	14.2247	5.22075	3.39232	5.16744	20.8242	1.61	0.461473	2.19005	0.142471	0.774375	1.75851	0.690221	0.387875	0.146393	0.4333	0.521188	0.836698	2.7915
Capana02g002913	0.078028	0	0	0	18.2581	0	0	0	0	0.093719	0	0.120049	0	0	0	0.174362	0.060616	1.92874
Capsicum_annuum_newGene_6602	1.49008	1.3811	1.61313	1.53156	1.13761	2.39731	0.77153	0.851607	0.607915	0.764158	0.966552	0.58501	0.742211	1.2703	0.901621	1.40147	1.3542	1.26568
Capsicum_annuum_newGene_6601	0.178352	0.207773	0.245061	0	0.185686	0.209606	1.72855	1.14915	2.54541	0.200918	0.760664	0.38003	0.605127	0.295999	0	0.93514	0.565841	2.14056
Capsicum_annuum_newGene_6607	0.48462	0	0.194176	0.409895	0.549091	0.175244	5.10723	7.66316	0.833833	0.263077	0	0.818987	0.450442	0	0.384653	0.516395	0.639389	1.50337
Capana12g000773	22.3028	12.7841	15.5219	20.8901	32.0963	33.1122	9.54807	20.4819	4.35511	14.3198	11.0356	4.79057	2.98035	1.59588	1.2492	8.89119	4.10054	8.65468
Capana12g000777	7.84224	8.66649	9.60346	4.91727	4.33898	5.54311	4.54531	5.20741	8.31384	11.6177	17.0098	9.86526	7.88188	4.21272	6.18189	17.4374	15.2979	14.2618
Capana12g002734	0.016297	0.035301	0	0.024219	0.057555	0.013567	0.258774	0.203746	0.024246	0.27613	0.389585	0.400338	0.140529	0.254318	0.447278	0.318514	0.136004	0.204494
Capana12g002736	4.49341	5.32654	4.69394	3.47576	5.53416	3.85109	3.70861	7.48478	8.38129	12.1033	16.7329	9.93113	9.74009	9.10654	5.07699	17.7333	17.8429	12.2275
Capana12g002731	33.0893	30.0641	30.444	21.6729	24.3479	22.2345	37.8084	33.6407	40.6868	59.5607	70.2145	63.966	34.6897	23.6366	37.9918	83.363	74.0881	85.3949
Capana12g002733	15.9187	17.0443	16.0632	22.8328	21.4372	27.5769	27.8991	19.9247	25.2073	68.5621	70.6784	67.6321	36.8765	35.9497	44.3008	76.449	38.3021	51.2088
Capana03g004524	0.621627	0.778204	1.14419	0.822415	2.51522	0.206875	3.04176	3.84642	4.58675	3.12202	6.73549	3.66332	1.8149	1.00616	2.47956	23.5599	22.9436	47.256
Capana03g004525	13.5953	15.7625	14.1073	16.4035	13.5945	14.6174	24.9196	22.1086	27.7215	37.8276	36.529	40.0371	28.9468	28.2265	28.6855	38.316	28.2582	36.8791
Capana03g004526	24.1542	25.7648	35.0103	70.4551	59.5195	92.188	17.8634	20.7207	15.3921	40.0678	30.0239	30.7343	18.2272	24.7414	20.4774	24.8329	18.4971	20.1122
Capana03g004521	116.54	118.211	113.008	47.8327	37.7925	45.6015	48.1771	96.1757	47.1975	60.3846	39.3475	50.6089	29.0454	25.6136	27.6507	57.0953	80.9108	119.256
Capana03g004528	2.23615	3.592	3.73922	3.68465	2.57565	3.00569	3.80147	4.91487	4.29449	7.60968	5.85439	6.36579	3.37724	5.81991	4.72558	7.61531	10.7093	8.38093
Capana10g001865	5.81196	4.64386	6.56249	4.82444	5.92241	4.89853	49.7029	59.9221	34.9864	25.3877	16.9718	25.2868	36.9373	28.4889	42.22	20.8923	15.0398	18.2274
Capana10g001860	1.92843	0.381963	0.249444	0.505875	0.570734	0.100058	0	0	0	0	0	0	0	0	0.167676	0	0	0.06173
Capana10g001861	2.29326	0.31527	0.32042	0.429085	0.892756	0.763191	0	0.065411	0	0.021277	0.085013	0	0.033274	0.111721	0.07995	0	0	0
Capana00g004203	0	0	0	0	0	0	0	0.20307	0.248236	0.577839	0.49633	1.12302	0.590453	0	0.21324	0.195877	0.458598	0
Capana00g002919	48.5069	51.815	64.4382	60.6123	57.7652	63.7823	24.7523	27.6078	30.9662	34.3772	28.524	31.2782	31.212	39.9624	30.953	39.8816	37.3453	32.0547
Capana00g002914	4.93998	2.74317	1.33317	3.29964	2.03246	2.59202	3.32728	2.40968	3.9188	5.62922	7.4992	8.79197	4.06581	4.51194	4.62328	4.95301	2.87564	3.37557
Capana00g002913	3.07692	2.69089	2.76475	3.42296	2.6892	3.08936	5.63964	5.37313	5.41399	10.2574	10.3809	11.6558	4.89072	4.58546	6.42075	12.8178	5.37336	11.8441
Capana05g002511	1.14423	0.936084	0.928581	1.37331	1.12656	1.22818	3.92292	3.08509	2.6676	1.30963	1.01244	1.46384	1.76864	1.43955	2.15648	1.22214	0.445189	0.922168
Capana05g002513	0.217241	0.317029	0.233031	0.316532	0.24195	0.26353	0.107033	0	0.166976	0.110757	0	0	0.10821	0.247056	0.070064	0	0	0
Capana12g002196	1.30109	1.46171	0.736146	0.374785	0.574897	0.145405	0.384544	0.056491	0.289532	0.270092	0.495381	0.5347	0.371356	0.28214	0.926082	0.380481	0.690878	0.267396
Capsicum_annuum_newGene_1657	0.667108	0.577355	0.146798	0.718578	0.894624	0.684623	2.28684	0.887655	1.76557	2.29488	3.16704	2.1134	4.23497	3.22465	3.42812	0.097969	0	0.229552
Capsicum_annuum_newGene_1653	1.25229	0.575357	0.292607	0.313494	0.385973	0.209234	0.279194	0.204306	0.123423	0.032595	0.180717	0	0	0.194758	0.406202	0	0.082658	0
Capana00g000455	111.307	93.9265	100.684	86.598	77.0973	73.9874	54.6015	71.5166	53.7222	93.0955	101.834	89.1807	51.4504	49.9064	53.8269	76.9102	72.7964	87.919
Capana00g000451	17.1779	19.1705	11.6166	17.1006	15.1165	14.2945	24.6411	24.8859	19.9549	13.1582	16.3471	12.3276	16.7828	13.7988	17.1833	7.30234	9.92264	10.229
Capana00g000453	409.178	303.522	405.615	350.766	391.392	342.891	178.97	165.801	164.49	105.275	88.0824	132.614	269.216	330.54	306.078	156.032	125.268	112.808
Capsicum_annuum_newGene_4515	0.016739	0.030738	0	0	0.026465	0	0	0.222642	0.041602	0.30947	0.265226	1.4282	0.370624	0.122168	0.086072	1.14349	2.3142	2.45441
Capsicum_annuum_newGene_4514	0.630538	0.351799	0.287246	0.516979	0.531071	0.57031	1.59573	1.80835	1.54696	2.07415	1.68356	1.8259	1.2449	0.746951	1.41253	1.65814	2.37015	2.52743
Capana00g000459	8.07513	13.4006	10.1431	8.23856	5.22787	5.08723	11.7527	15.8811	11.6305	14.5282	10.9245	12.4295	10.8853	12.0397	8.70669	10.73	16.3935	12.6414
Capana00g000458	3.9899	4.99633	4.91915	2.52443	1.4283	1.27642	0.92428	2.42866	1.83762	2.45994	1.2651	1.2192	2.57902	2.01327	0.812015	0.818072	1.89199	1.87875
Capana03g002038	64.1574	36.5796	43.7385	28.0751	35.0483	17.7975	3.28665	2.40391	2.92789	17.5141	18.1644	14.2389	11.3999	5.43092	4.99497	28.1619	25.1362	37.0439
Capana06g000273	44.4255	59.6419	65.435	156.287	132.648	193.789	35.4246	33.803	28.3483	49.4681	43.5565	59.9236	33.7913	44.3533	37.1652	37.9364	99.0419	76.1086
Capana05g001374	1.19158	0.99721	0.531666	1.39256	1.65773	0.905068	3.06057	3.98177	1.18206	2.53686	2.18434	4.06229	1.50653	1.65955	3.31497	1.27666	0.764482	0.971754
Capana04g001427	10.7422	11.0454	9.12407	21.4821	18.0693	11.991	16.2964	15.3719	12.2663	14.3058	13.5401	15.4786	21.5069	22.6495	23.395	6.25954	6.74435	6.72325
Capana04g001429	1.04805	0.991769	1.29659	1.86901	1.58993	1.59543	4.01579	3.40314	5.68073	3.2065	3.3239	2.56118	5.59889	5.77154	3.03825	1.49734	2.3592	1.16028
Capana10g002077	2.01341	1.5758	1.59786	1.5692	1.33989	1.22998	1.46538	1.73318	2.76963	3.90439	3.62062	3.30013	3.84028	3.97289	3.49973	7.90932	4.89726	6.96748
Capana10g002073	24.2162	28.8078	25.2383	37.5397	26.0281	27.483	57.4372	57.4925	69.3843	37.6325	34.8831	39.0121	49.7911	48.7882	41.7839	29.5543	32.3213	29.2336
Capana09g001131	7.31062	5.20841	2.28248	5.77974	6.65377	3.41378	4.42136	3.26913	4.37644	8.52141	10.3927	7.40067	6.61676	7.92555	10.458	4.7089	3.71917	4.40763
Capana09g001138	3.70176	5.39578	5.30816	6.34282	5.09301	3.96465	8.73735	6.03211	9.37024	11.7345	11.1598	10.5316	9.13045	10.908	11.5776	7.72378	6.54667	7.54763
Capana07g002091	0	0	0	0	0	0	0.047656	0.241893	0	0	0.084717	0	0	0	0	0.360643	0.720316	0.595698
Capana07g002099	27.3594	44.1308	31.5674	53.019	45.0455	39.9366	20.4074	19.0175	25.9068	35.0181	26.066	29.1401	28.8008	33.1116	23.9643	25.9627	30.9586	27.6071
Capana00g001320	1.19017	2.40523	1.59679	1.91269	1.74992	1.77343	0.570578	0	0	0	0.484511	0	0	1.9478	0	0	0	0
Capana02g000130	1.51619	3.16004	2.09236	3.28074	1.77847	2.01729	0.384981	0.576032	0.825556	0.658168	0.348626	0.421403	0.898171	1.4385	0.267747	0.969799	3.52428	0.733788
Capsicum_annuum_newGene_5393	3.04717	3.06016	3.44241	2.86497	2.20725	1.84788	1.23041	1.13862	1.40126	0.738958	0.768262	1.42482	0.881985	0.806945	1.20149	1.14028	1.60423	1.19036
Capsicum_annuum_newGene_8511	6.99845	6.00861	5.3487	5.29407	4.61618	6.25284	3.15784	4.78669	3.8787	4.13658	7.07477	5.5437	3.09773	2.40024	3.98965	4.46582	3.8214	4.02601
Capsicum_annuum_newGene_7724	4.23152	3.93677	4.638	3.13539	3.10417	2.13156	0.565583	0.427317	0.254746	0.48932	1.91966	1.38244	0.286038	0.655706	0.581098	1.84842	0.73668	2.24912
Capsicum_annuum_newGene_8515	4.07626	2.92859	2.2026	2.04899	2.61892	3.47068	1.98337	2.30432	2.91621	3.00149	2.2624	2.07071	0.97623	0.801787	1.94899	1.194	1.24247	1.58183
Capana05g000139	1.29366	1.27839	0.641468	2.26079	1.35535	1.30033	2.24729	1.56692	1.25144	5.85282	5.82772	6.6659	2.12057	3.49888	4.62933	2.47772	2.55109	3.8571
Capana09g000666	2.86692	4.14518	8.95275	1.84678	2.16007	2.74935	1.05227	3.63395	0.441649	0.699622	0.293666	0.273445	0.380406	0.589097	0.330503	1.10941	0.767779	1.66153
Capana05g000133	8.96463	13.7272	14.7269	9.47761	8.01597	9.88996	6.77746	5.66096	3.70223	4.96843	5.07722	6.57426	4.17221	4.98081	4.14883	8.6184	5.19061	6.10165
Capana05g000132	8.75857	15.0007	16.7193	10.827	8.21465	10.8181	7.11156	5.73434	5.59687	7.63498	5.7741	9.00456	5.89948	5.79171	6.28125	9.66765	7.30289	9.69032
Capana10g001035	2.25219	2.37991	1.47331	1.17517	0.985536	0.778313	4.08039	2.9976	3.85503	3.62619	3.25191	4.66413	3.52942	2.49784	3.01026	5.54881	5.36896	4.37458
Capana10g001030	0.15073	0.190668	0.366229	0.380639	0.116861	0.352167	0.60563	0.558879	0.325443	0.269159	0.30379	0.366031	0.235544	1.31729	1.07352	0	0.10585	0
Capsicum_annuum_newGene_9640	17.6776	10.5547	11.781	13.7362	18.3931	24.3592	3.09465	4.18015	3.1705	9.88094	2.86685	5.61525	5.18816	5.09426	7.88454	4.17251	5.66956	5.00023
Capana00g002149	1.38369	2.40877	2.40796	2.72082	2.01794	2.4845	5.59357	3.95488	5.25899	5.09955	6.87244	4.71545	6.27796	6.86019	7.1164	6.50981	3.78197	6.66742
Capana00g002145	8.20724	10.4669	8.69401	7.80729	6.30477	5.02281	4.37277	5.89649	6.47383	4.5787	3.44693	3.76985	7.22423	4.93113	3.56274	5.1361	9.10284	5.62108
Capana00g002143	0.029983	0.019904	0.02188	0.068444	0.058614	0	0.036696	0.070049	0.072313	0.227723	0.101707	0.144835	0.026055	0	0	0.63827	0.805795	0.299601
Capana11g001763	9.66871	10.9516	2.90327	9.11214	6.8645	10.3437	5.3299	8.07571	7.15622	9.65162	8.84761	6.46871	7.18049	8.98407	8.95414	3.26164	3.05042	3.16796
Capana01g002612	8.52258	8.99125	9.00022	12.8692	9.98377	10.8326	9.11198	11.1643	10.16	6.31835	8.09034	9.59128	16.5041	16.8614	11.2948	7.09649	9.75751	5.31636
Capana01g002611	67.2397	94.1624	72.9461	104.477	68.7609	73.2079	96.6063	152.655	95.3407	82.2004	70.7378	74.8575	97.6383	108.505	79.9145	40.4787	79.4511	49.3219
Capana01g002614	0.263461	0.268747	0.637999	0.515758	0.360014	0.264596	1.14325	2.62575	1.3881	2.90918	5.31509	4.19821	1.38271	1.30993	1.92556	2.70161	0.829327	2.24739
Capana10g000345	39.0054	21.3646	18.5629	6.07648	14.5982	4.8814	11.6766	13.7858	10.2272	47.6652	55.2941	43.0519	16.3901	14.4204	14.7376	39.9173	69.4858	68.6603
Capana00g003237	16.1049	13.3882	14.044	14.5745	14.0055	13.9493	28.382	23.9337	32.1136	67.4865	68.5969	66.4435	27.5271	28.1108	31.5682	63.506	44.5914	61.4902
Capana00g003231	110.158	88.8849	84.5137	54.6121	51.1018	42.0365	79.8972	83.7884	95.5476	127.533	142.158	108.333	97.6552	73.6135	87.4608	100.672	63.6486	80.5774
Capana04g000295	0.791955	1.40661	1.36378	5.43261	2.39266	3.58983	1.06889	0.985459	0.456961	1.4621	0.904344	2.69407	1.55279	2.04794	1.31304	0.619823	1.07546	3.57871
Capana04g000294	2.66398	3.45428	3.79569	5.48204	4.02798	4.04033	5.60788	3.93544	6.71233	2.44621	2.07935	2.46394	5.99881	4.54618	6.02109	2.15446	2.07133	2.00209
Capsicum_annuum_newGene_354	10.1067	9.89063	9.7411	15.2697	10.9424	10.6317	15.631	14.6173	16.2731	22.8354	20.4264	25.2081	26.4666	24.1574	21.8894	21.9637	22.9049	26.5852
Capsicum_annuum_newGene_23931	0.124342	0.143373	0	0.03023	0.112489	0.138382	0.766224	0.395975	0.510649	1.52483	2.09631	1.1456	0.245853	0.114856	1.01242	0	0	0.34742
Capsicum_annuum_newGene_23930	14.8839	12.6449	15.4058	12.6507	16.3142	17.2646	8.54952	8.14373	11.1596	7.15094	5.99894	9.2939	13.843	12.8396	16.8496	12.9993	5.53698	11.5023
Capsicum_annuum_newGene_23939	0.659277	0.28002	0.725097	0.04335	0.037125	0.235383	0.366409	0.11496	0.305587	0	0.315842	0.143401	0.228578	0.170639	1.01475	0.139303	0.174744	0.081951
Capana03g001118	3.36036	2.81758	3.76459	2.54946	2.42968	2.14006	5.18624	6.73738	4.92494	5.09095	8.11273	6.21884	5.48864	4.24931	5.40423	4.98705	6.14079	6.96205
Capana06g000705	31.4054	32.2705	33.063	25.5534	23.944	28.449	25.0391	33.1983	27.3263	15.0255	20.4996	20.3461	20.5142	13.4036	15.0849	23.2819	20.9715	23.1105
Capana06g000703	31.9439	42.0915	49.131	41.0007	31.4911	39.645	13.9205	15.5319	18.5754	44.7295	41.3572	43.318	24.1696	25.1474	23.0606	47.3948	47.1009	48.1237
Capsicum_annuum_newGene_2922	0	0	0	0.028423	0	0	0	0	0	0	0	0.058024	0.185667	0.363471	0.517734	0	0	0
Capana06g000709	14.8094	18.5969	19.5973	27.7067	22.2696	22.8306	15.5276	11.8137	12.6297	11.2287	10.0774	14.6227	17.3399	16.3927	17.4352	12.2684	11.4755	10.2947
Capana06g000708	112.024	132.954	126.625	141.928	137.811	147.192	92.3509	78.8026	94.9201	96.3018	101.899	101.97	78.9947	83.1019	82.2546	68.0757	74.8594	76.8924
Capana08g000147	14.0054	8.00981	9.42408	12.558	13.7552	9.7092	11.8831	11.4355	10.947	24.3799	18.2815	19.9871	15.6306	19.7537	19.3333	5.72542	8.91611	6.53185
Capana08g000146	29.4399	24.8813	18.4988	14.5841	17.5781	18.1101	16.5019	13.9266	23.7463	25.0965	21.9149	25.1126	10.468	9.60921	7.75805	71.3259	88.3002	75.6553
Capana08g000144	473.48	296.841	245.552	121.435	177.205	221.496	173.087	152.247	185.388	38.7526	37.0001	31.1541	72.1371	45.2912	41.7733	123.14	93.5185	111.715
Capana08g000143	5.35517	5.01448	3.14286	2.51556	4.01972	6.16948	2.29694	1.764	2.37298	1.64324	0.671364	4.73175	1.08794	0.927965	0.430364	19.2517	26.059	33.3744
Capana08g000148	12.6805	15.4989	16.9748	24.3653	24.8099	25.0486	9.03982	10.6002	10.0999	9.20557	11.4302	14.4105	14.8315	12.4975	10.6626	11.6422	9.63238	10.6107
Capana06g001252	1.77166	1.75405	0.931782	1.77155	1.37216	1.79643	7.55403	5.08691	8.94735	4.40314	5.23426	7.52176	6.36411	4.97422	7.25586	4.63833	3.5031	5.0745
Capana11g000966	73.6199	72.2698	83.6038	120.913	107.786	105.358	29.9186	23.4346	34.9478	30.119	26.3115	35.1539	50.5782	64.3209	59.4473	34.7898	36.6597	28.8829
Capana02g002119	35.9506	54.8005	52.3861	42.2176	28.6905	37.0034	19.5324	26.5544	27.1833	23.163	21.5811	19.5072	23.5113	19.975	13.1626	22.1298	25.9873	20.6014
Capana08g000495	0.35015	0.480884	0.402344	0.354507	0.316661	0.177354	0.532571	0.688634	0.995358	1.01268	1.36592	2.11334	0.674383	1.72633	2.10251	1.13589	0.297562	0.793561
Capana08g000497	67.2651	90.8891	120.486	65.9521	47.4979	42.9534	10.8822	10.0626	11.8871	3.72811	3.45814	3.7764	15.5744	10.4542	9.56712	2.56443	2.33366	3.72107
Capana03g004051	9.10589	11.2911	9.87801	13.7621	9.16823	9.33378	4.14037	6.13804	6.40307	7.47086	8.30819	7.20346	8.19832	9.84063	5.28094	5.99762	12.768	6.95505
Capsicum_annuum_newGene_8172	0.576423	0.546341	0.379277	2.77721	3.3997	0.680023	0	0.104277	0.589189	2.05265	1.0074	0.799324	0.155329	0.105468	0.720281	1.41015	0.083757	0
Capana02g003225	4.9917	4.27402	4.42457	11.2516	10.3051	6.36148	73.56	50.6765	53.4825	103.899	140.811	95.9839	66.7919	65.2635	129.289	44.5141	27.0112	35.3423
Capana02g003224	1.23034	2.31191	1.64049	2.30756	1.26507	1.31285	0.499258	0.411985	0.717112	0.480339	0.364273	0.222542	0.425239	1.74976	0.070462	0.910367	4.46915	0.606634
Capana02g003227	3.96733	4.97106	3.36188	6.07454	4.82979	4.28125	2.48112	2.0976	2.75062	2.33829	2.54454	4.04676	5.92539	4.27868	3.46226	3.8508	3.24191	2.88576
Capana02g003226	3.54621	5.75305	4.2298	5.9962	3.88559	4.43825	1.82747	4.39867	3.51427	2.99299	3.22802	2.70796	4.76526	5.30483	2.23768	4.83255	8.2278	3.07753
Capsicum_annuum_newGene_19091	1.14568	0.482816	1.06269	1.99529	1.42437	2.46439	0.544756	0.350868	0.307599	1.0147	0.797532	0	0.909184	0	0.715728	0.700369	0.649713	0
Capsicum_annuum_newGene_19092	0.641608	0.465349	0.450114	0.596548	0.686154	0.437404	1.54106	1.44294	2.1632	3.39184	4.58254	5.01791	2.02278	1.84431	3.0418	3.36333	2.51657	4.25745
Capsicum_annuum_newGene_19095	11.6816	27.7277	6.50756	8.60716	8.19618	6.3226	5.68451	7.41765	4.21924	3.72048	4.51927	3.34104	18.0615	3.03381	10.9012	3.2873	17.0824	6.68355
Capsicum_annuum_newGene_19094	1.091	1.09275	0.926437	1.05895	1.18047	1.02988	3.20543	2.45026	3.15221	4.34943	3.90762	2.96965	5.45108	5.0572	5.73169	5.12131	3.54899	4.78212
Capsicum_annuum_newGene_19096	0.041844	0.156074	0.309845	0.267904	0.153487	0.093947	0.663989	1.63901	0.618187	0.962218	1.0325	0.684818	0.871254	1.15573	1.28292	1.19032	0.761141	1.58759
Capsicum_annuum_newGene_21799	4.25946	5.12768	4.99344	4.40039	3.55788	3.18441	4.47096	5.05308	8.23728	4.22742	3.16947	3.42336	4.93604	4.90941	4.47425	5.50639	2.08612	2.76998
Capsicum_annuum_newGene_21797	46.1064	37.4741	39.143	35.759	47.3357	56.0329	20.8284	25.9411	30.4148	37.0495	35.3359	26.4393	20.9167	24.8521	22.1487	43.7141	33.7703	42.1196
Capsicum_annuum_newGene_21791	0.166885	0	0	0	0.10498	0.178365	2.8638	1.22302	1.43628	4.5428	5.12662	5.71798	0.784363	0.177587	3.39829	2.54325	0.146034	3.12171
Capsicum_annuum_newGene_21790	3.71777	7.15995	4.37487	5.15966	4.60855	5.06828	3.44529	3.15685	5.28841	3.53723	3.59117	2.21389	3.97631	2.31331	2.93896	3.29986	2.84422	3.56667
Capsicum_annuum_newGene_20779	0.158237	0.028021	0.039452	0.031689	0.153402	0	0.189895	0.229608	0.33215	0.588554	0.895567	0.933075	0.48967	1.07187	0.579475	0.52541	0.172683	0.685852
Capsicum_annuum_newGene_20771	0.156883	0.270686	0.117142	0.39378	0.249927	0.65933	0	0	0	0	0	0	0.141749	0	0.082026	0.395441	0.312992	0.132071
Capsicum_annuum_newGene_20772	0.182393	0	0	0.041106	0.133595	0	0.134316	0.480467	0	0.661107	0.11459	1.06615	0.248296	0	0.557593	6.08147	4.88254	10.7146
Capsicum_annuum_newGene_22684	0.148031	0.249933	0.149161	0.573805	0.276489	0.228899	1.02848	0.783465	0.619037	0.148295	0.261851	0.309022	0.252702	0.023462	0.128094	0.107473	0	0.03162
Capsicum_annuum_newGene_10855	2.40127	2.56736	2.57094	3.0151	2.57755	2.30537	1.42793	2.88132	0	1.46914	1.01548	0	0	1.65709	0.872157	0.598722	0	0
Capsicum_annuum_newGene_10858	1.94926	1.86495	1.56071	0.862545	1.38578	1.10439	0	0.671291	0.404688	0	0	0	0.531273	0	0.084865	0.30507	0.400255	0
Capsicum_annuum_newGene_21428	0.648198	0.543735	0.427807	1.01733	1.24438	0.477488	2.86353	1.64173	3.3615	1.14874	2.03808	0.785994	4.23126	2.84001	1.78329	0.738365	0.730164	0.53071
Capsicum_annuum_newGene_21420	1.83092	2.48126	2.32633	1.40486	2.17968	1.49485	1.89903	1.59683	2.62043	2.93004	4.61287	4.36573	2.41906	3.24843	3.40957	4.8382	3.50671	4.59239
Capana10g001074	48.1355	58.0587	59.7747	49.5535	44.2821	51.4651	30.3666	34.694	38.4299	34.7223	30.9909	26.711	33.5574	34.2646	29.3289	26.7093	30.9315	27.0439
Capana08g001367	0.902169	1.07827	1.9486	2.91821	1.44599	2.37148	1.03437	0.758631	0.802508	3.27449	3.6345	2.69382	2.34008	1.37885	1.96687	1.72155	1.43198	1.36764
Capana08g001369	2.8818	2.43413	1.7507	1.44077	1.6162	0.839373	1.99322	3.41873	2.25829	3.3112	3.12455	3.28445	1.40275	2.18959	1.40739	5.55246	8.97231	7.08153
Capana03g000868	0.76418	0.205958	0.22745	0.632329	0.993205	0.301925	0.95934	0.681932	0.98022	2.15611	2.96214	3.83	2.54128	2.70461	3.70246	1.8741	0.975659	1.63643
Capsicum_annuum_newGene_19639	0.41814	0.436901	0.190578	0.495201	0.406795	0.44661	1.20383	1.33305	1.02359	1.4475	1.18961	0.86065	0.495273	0.850244	0.506458	0.997284	0.921915	1.5787
Capsicum_annuum_newGene_19635	9.55834	13.8727	12.5081	13.9071	12.6754	11.0577	11.8975	10.4585	10.8057	7.7909	7.04729	7.9183	11.9015	9.53461	8.98341	10.5811	10.1456	8.64634
Capsicum_annuum_newGene_19636	1.99429	1.36692	1.29413	1.39429	1.92945	1.6889	1.18256	1.17411	1.42984	0.285585	0.299873	0.921853	1.61849	0.95789	0.659141	0.938378	0.65949	1.14448
Capsicum_annuum_newGene_19633	0.628778	0.694137	0.514703	0.540117	0.383809	0.370422	0.509768	1.19849	1.09296	0.716925	0.706237	1.01219	1.13969	1.16554	0.961055	0.634235	0.762717	1.4092
Capsicum_annuum_newGene_8259	0	0.0345	0.047467	0.023181	0.118307	0.023024	0.040895	0.079169	0.084013	0.295903	0.977451	0.293581	1.12534	1.22453	2.05954	0.354655	0.083222	0.19748
Capsicum_annuum_newGene_8252	10.8213	11.2919	6.58171	13.888	9.0802	15.1629	7.02279	9.41931	10.7462	5.64123	6.40633	4.89876	10.5313	8.02862	6.39226	5.85583	6.7758	5.4939
Capsicum_annuum_newGene_8254	3.98461	2.75656	1.27832	2.9202	2.68444	3.52058	2.94977	2.70023	2.22465	2.18665	1.33997	2.48677	2.27975	1.71733	2.1663	0.985369	0.716171	1.52995
Capsicum_annuum_newGene_18328	5.29142	1.44855	1.87825	5.47899	6.95841	5.00864	14.3914	20.7649	12.3422	8.88986	9.8152	8.64319	13.4772	12.664	12.6601	3.46548	3.86723	2.85688
Capsicum_annuum_newGene_23489	0.202495	0.434465	0.368387	0.087084	0.050637	0.263701	0.495607	0.441528	1.14712	1.95712	2.16521	2.42009	1.30832	0.641359	1.47691	1.59632	1.37965	2.26385
Capsicum_annuum_newGene_23488	1.54799	2.10728	1.66688	0.727357	0.346084	0.542853	2.10979	2.43583	2.30585	5.88812	6.73285	7.75822	2.90602	2.71166	2.29749	6.48163	7.59924	7.31514
Capsicum_annuum_newGene_18320	9.61444	0.170904	1.84755	0.196037	4.85638	0.3067	0.140749	0.196819	1.48969	0.130242	0.169484	0.256951	0	0.030294	0.166496	0.218995	0.096836	0.138444
Capsicum_annuum_newGene_18323	0.40807	0	0	0.135719	0.183161	0.117511	0.756777	0.072517	0.458034	0.117989	0	0	0.267736	0.55818	0.592428	0.020049	0	0
Capana02g000282	18.7961	26.7203	24.282	28.404	22.337	18.1723	13.4535	16.1066	16.0723	14.2503	10.427	13.0515	18.465	23.9844	11.9071	10.4103	29.3414	11.2798
Capana07g000727	0.124918	0.195644	0.116188	0.176441	0.119041	0.172289	0.173494	0.43872	0.546027	0.937403	0.968133	0.789349	0.178299	0.263867	0.176446	0.781603	0.731927	0.433632
Capana07g000720	4.51531	1.80455	2.58094	3.87843	6.99051	7.34571	1.64545	2.66305	2.47863	2.89567	3.70781	2.79343	1.24844	2.45941	1.84681	2.10487	2.43444	2.00372
Capana07g000721	3.67303	3.07913	3.69779	4.53679	3.88142	2.23426	7.12406	4.31763	7.55665	8.32281	10.7782	9.6585	6.3361	6.64556	8.58612	8.86788	7.48292	9.49565
Capana07g000728	0.646435	0.721907	0.914285	0.9773	0.966326	0.500606	1.68642	0.860452	0.999575	2.77603	2.95279	4.37714	2.12272	2.00467	2.05737	4.03148	4.2387	4.90883
Capana05g002259	3.02957	2.48381	2.84258	5.94578	4.34782	4.81357	4.46853	4.9912	3.1709	6.88979	7.33942	8.07931	5.16539	6.93761	9.16203	5.26862	3.24535	4.19597
Capsicum_annuum_newGene_17858	0.271897	0.262151	0.316698	0.157028	0.12665	0.103463	0.141838	0.036966	0	0.151618	0.036123	0.413415	0	0.014514	0.216507	0.202158	0.533654	1.28227
Capsicum_annuum_newGene_13770	30.7043	20.926	21.3598	17.9879	19.8762	17.6531	13.1425	18.8789	15.5281	25.852	19.1816	26.3797	14.6148	9.605	9.96731	26.4525	21.4686	27.1953
Capana07g000256	1.3518	1.85669	1.43394	1.79222	1.4681	1.26578	0.290506	0.548512	0.97057	1.58949	2.03083	1.45842	1.50297	0.739058	0.534463	5.11154	3.51226	3.78243
Capana08g000963	560.511	392.248	491.868	314.756	305.964	274.706	230.344	267.615	234.201	290.696	307.981	320.003	206.519	189.099	196.776	338.746	307.776	363.539
Capsicum_annuum_newGene_15984	2.43452	2.1851	1.93404	1.89369	1.76657	1.9342	3.60897	1.52353	3.43334	17.845	12.8148	10.6464	4.55337	3.7592	6.85267	8.13651	1.82655	6.27948
Capana08g000965	0.692381	0.353259	0.297197	0.704251	0.644319	1.28401	1.07737	1.65911	1.65318	1.22321	1.55319	1.85841	1.66263	1.14471	1.16912	0.712563	0.685675	1.69871
Capsicum_annuum_newGene_16188	6.50661	7.5159	6.10991	7.26551	7.79501	4.67211	1.57607	1.43713	2.16562	0.978228	0.307942	0.52057	3.5096	2.99741	2.38006	0.998254	2.12441	0.445262
Capana02g001485	7.11264	9.29515	9.11021	11.1499	8.88437	10.0327	62.8089	58.1009	53.5494	32.6625	40.9407	30.8285	35.5309	25.3602	37.3267	21.1284	11.7068	14.8166
Capsicum_annuum_newGene_16181	0.227297	0	0	0.127723	0.44691	0.749042	0.197798	0.385222	0	0.53921	0.182099	0	0.163148	0	0	0	0	0
Capana00g004739	3.98143	4.19945	4.01569	4.404	3.3217	3.65144	14.2168	11.2203	13.7863	11.2087	9.84778	10.744	14.2344	13.1322	16.3884	7.9992	7.66795	8.45781
Capana01g000831	0.302259	0.596216	0.933036	6.11232	4.87442	5.76408	0.374674	0.139132	0	10.0902	9.50624	4.95951	0.280316	0.581521	0.646643	1.36255	1.00706	1.43942
Capana02g001155	4.3467	8.81971	7.21977	8.25646	4.55552	5.72604	2.91308	4.49047	3.83149	4.15906	3.90516	3.46954	5.53305	6.08245	2.91503	4.57718	9.94115	4.40494
Capana02g001151	0.269468	0.100786	0.331901	0.126768	0.186994	0.093436	0.86479	1.75318	0.404768	0.467384	0.983252	0.737376	0.393968	0.305483	0.632745	0.376493	0.199248	0.432706
Capana02g001150	5.39102	6.22358	5.62807	5.28184	4.62488	4.24942	15.4084	12.4044	17.2709	16.9454	16.9685	18.4122	11.7904	12.3575	15.2382	9.53142	10.8589	10.82
Capana00g004737	4.7007	7.43226	4.71763	6.73381	5.5248	4.86053	12.9469	14.5333	14.9062	10.351	9.97029	8.18199	18.2867	11.1651	15.3456	9.28335	11.8289	7.73718
Capana02g003476	6.48337	6.62503	5.9147	7.68857	6.27771	7.1581	6.49231	5.76172	6.46786	13.2465	16.1315	14.5659	7.40877	8.03866	8.3613	17.5493	15.9727	14.0537
Capsicum_annuum_newGene_7035	1.2773	2.34567	1.71319	2.06439	1.64298	1.31305	2.72783	2.65682	2.95523	2.60893	2.41458	2.7439	6.76743	2.74573	7.47497	4.31187	4.20451	4.8307
Capsicum_annuum_newGene_3250	0.478331	0.720549	0.548353	0.763522	0.81969	0.666113	0.130403	0.097364	0.112128	0.293719	0.042475	0.081884	0.027422	0.116963	0.212037	0.092157	0.085084	0.074471
Capana12g001969	0.873421	0.558112	0.778064	0.42464	0.90099	0.730977	0	0	0	1.29377	0.413769	0	0.220968	0.379033	0.376504	1.81165	2.3396	1.55229
Capana03g001908	2782.89	4339.01	5666.32	3371.87	2779.38	4916.83	184.902	1279.27	88.4554	7.8566	4.05319	13.6353	125.667	50.1043	59.0197	17.4307	27.1433	14.4181
Capsicum_annuum_newGene_16728	0.145546	0.067074	0	0.057404	0.032852	0.054257	0	0.196612	0.276307	1.36421	0.965101	1.13925	0.054289	0.189233	0.04631	2.53165	2.16449	2.20908
Capsicum_annuum_newGene_14766	2.02188	2.38343	1.54669	1.70976	0.875099	1.55039	1.83163	2.65019	1.50974	4.34328	3.72881	5.04835	2.77547	3.05638	3.6693	2.98715	4.52511	3.3613
Capsicum_annuum_newGene_14760	0.367741	0.168186	0.186271	0.950665	0.565766	0.36426	0.40775	1.11932	1.24255	0.531934	0.443606	0.499901	0.810925	1.45156	1.43612	0	0	0.015226
Capana09g002294	0.681765	0.165922	0.208072	0.213538	0.205852	0.089394	0.384275	0.435017	0.109767	0	0	0	0.158731	0.324207	0.061475	0.193181	0	0
Capana09g002298	0.435036	0.517504	0.55607	0.865936	0.738629	0.32968	2.03207	2.398	2.71378	1.35582	2.2174	1.36972	0.903733	0.559115	1.11161	1.66526	0.621235	1.00609
Capsicum_annuum_newGene_20962	0	0	0	0.10796	0.379397	0.275581	0	0	0	0	0	0	0.120525	0.120598	0.223915	0.448439	0.727231	0
Capana12g001341	1.68634	1.78354	2.04496	3.37308	2.33024	2.91519	6.09876	8.17595	7.75845	15.2448	16.479	17.5356	8.32136	7.60531	8.56551	14.4706	5.30126	11.082
Capana12g001343	0	0.259418	0	0.107821	0.053561	0	0.303487	0.171968	0.257167	3.68322	1.38733	3.99994	0.361967	0.081546	0.524503	8.41953	9.1722	7.94098
Capana12g001342	32.0787	37.3587	40.9149	35.9873	31.6627	38.7775	22.5309	23.6143	19.0673	18.7741	14.823	20.1541	21.5123	27.1709	16.2424	35.8164	41.8449	32.31
Capana03g001270	0.405347	0.409633	0.350265	0.981325	0.76245	0.771625	3.09092	2.03734	3.40533	8.55348	7.23845	6.11544	7.402	9.65554	9.40324	5.90485	9.53115	6.83166
Capana03g001276	5.03874	8.83475	8.47471	4.93175	4.04688	4.77075	13.6469	9.74854	13.1922	13.8205	16.2887	16.7224	11.8065	11.7742	10.9976	20.0586	11.8994	18.8568
Capana03g001275	148.368	187.206	188.614	171.62	149.83	161.366	81.1703	77.6952	102.273	9.31526	20.0519	10.9837	82.1764	68.9687	47.528	18.3104	20.3544	13.1212
Capana03g001274	0.548102	0.172719	0.224293	0.102696	0.265304	0.273231	0.023211	0.331383	0.045589	0.05791	0.013969	0.081123	0.115534	0	0.120083	0.023024	0	0
Capana03g001278	0.367074	0.57294	0.697368	0.878718	0.766252	0.855568	0.426454	0.451261	0.604656	1.81303	2.99139	3.42514	0.904986	2.70361	1.34259	2.29609	4.52655	2.32906
Capana10g001238	72.8812	63.8879	74.9436	83.169	88.0673	81.9081	55.9279	42.9646	55.2539	42.6342	33.3166	42.6323	63.3344	67.0191	75.3555	38.9675	31.9674	33.2269
Capana10g001230	1.65788	2.05847	2.1468	2.05673	1.00933	1.40025	2.8513	7.05832	3.09756	11.8258	11.0688	13.8737	4.32394	4.8103	2.37051	10.386	10.7146	9.98138
Capsicum_annuum_newGene_11848	0.537281	0.737525	0.68526	0.841803	0.840723	0.600932	0.180994	0.066382	0.187575	0.113292	0.157576	0.101706	0.243551	0.315038	0.387813	0.122836	0.194801	0.161854
Capana10g001585	9.73098	7.98813	9.42704	14.0942	12.8259	13.2457	8.26832	7.71425	7.40425	6.46645	6.21379	7.69558	8.76238	9.4868	9.22124	6.27227	7.80176	6.38709
Capana10g001589	12.9866	9.48689	8.56854	7.82924	11.7998	10.3639	3.31668	2.99638	2.84227	23.2732	13.3388	24.0607	5.57579	8.99087	8.70992	18.084	12.9936	27.0343
Capana00g000237	0.234086	0	0.205424	0.744163	0.245835	0.171726	0	0	0.133915	0	0	0	0	0	0	0	0	0
Capana00g000236	0.368826	0.186441	0.482407	0.292927	0.353953	0.433934	0.609399	1.56669	1.19133	2.28876	3.28314	1.55683	0.906109	0.709648	0.842357	1.38855	0.58435	0.897286
Capana00g000231	17.1778	14.1783	16.0648	11.9107	10.8305	11.8548	28.522	29.595	28.7611	59.0644	57.0857	57.1292	21.5176	22.0175	23.6162	60.0221	46.0975	64.0338
Capsicum_annuum_newGene_17443	0.17222	0	0	0.253803	0.269746	0.270305	0.646311	0.657346	1.11868	1.36645	0.107711	1.61844	0.574188	0.586912	0.932247	0.610727	0.052598	0.239225
Capana02g003144	13.0627	11.5568	8.33847	17.8152	20.7516	18.822	26.7793	38.3477	32.9841	68.261	63.9337	66.5526	35.7069	29.7568	27.2692	55.79	83.5719	71.3567
Capana02g003147	13.8424	16.6255	9.16461	16.9052	16.5519	16.8456	16.4558	18.1846	18.1594	23.5554	29.2813	20.2586	19.618	22.1891	20.3509	10.5344	8.95084	13.5934
Capana02g003140	8.62742	6.73085	1.19134	6.14705	10.0574	7.54967	7.94359	6.32907	8.40321	10.6096	13.0776	8.12215	11.7104	10.0438	12.7462	3.50134	2.11477	3.69013
Capana02g003142	1.15572	1.30735	0.81496	1.86075	1.39637	1.42742	0.91277	2.20556	0.895068	3.84466	4.54723	6.95278	1.97337	2.20942	1.67287	1.58367	1.27607	2.00929
Capana02g003143	5.23463	2.85608	0.482123	2.66205	5.63306	3.41472	4.3164	4.23513	4.82559	5.86001	6.86425	4.84803	6.75157	5.14896	7.57913	1.86301	1.0365	2.24013
Capana10g000188	16.6338	26.8293	26.8637	28.1992	19.5696	26.8288	10.6935	13.4816	17.9753	14.7317	15.4263	15.7066	16.7226	14.1979	15.4818	14.6526	17.1631	17.9844
Capana10g000189	14.348	16.7571	20.1578	17.4123	15.5505	16.8619	18.7044	16.2973	18.1038	9.60152	10.4412	10.5532	16.7308	19.7684	14.6776	12.046	15.6349	13.5558
Capana10g000187	41.9132	45.3886	43.1651	35.5901	32.1672	31.9887	55.1717	53.5899	60.7451	71.3882	77.5345	72.8261	60.6673	58.39	60.2279	75.6089	90.7634	82.7548
Capana12g000929	6.9059	7.99618	8.61334	14.3063	8.13409	9.67341	21.272	17.3701	12.5186	48.5402	49.1434	43.1151	30.1934	22.2999	34.2496	20.0405	9.70937	11.1794
Capana12g000926	3.1611	5.16234	4.74911	8.86587	5.19332	7.25392	6.06435	5.97478	7.02639	17.6335	16.1288	15.2482	9.35171	7.6126	10.4321	7.56624	8.96135	8.418
Capana12g000927	1.95286	2.44762	2.44478	2.93903	2.44719	2.50679	1.28186	0.821927	1.19838	1.89085	2.07455	2.01327	1.70998	2.65437	1.17308	1.70498	1.76493	2.35943
Capana00g001544	2.86984	4.26293	3.37374	3.97814	2.30382	3.00702	10.2798	12.3895	10.1552	13.3743	11.5137	10.3496	12.2275	11.2291	9.92405	13.3673	11.4436	16.5976
Capana00g001542	0.208057	0.596907	0.397106	0.182301	0.104475	0.031293	0.619769	0.461891	0.612707	0.181731	0.750262	0	0.27458	1.48895	0.4975	2.2328	3.52615	2.88334
Capana00g001549	2.11282	2.57575	2.69005	2.57035	2.89294	1.07361	7.59242	5.03373	5.09299	7.48892	10.5337	10.3505	10.3636	10.9356	15.8788	6.53184	4.46297	7.54863
Capana04g000057	7.96478	11.6678	11.3312	11.1834	7.48652	8.96571	8.57196	8.67246	7.08456	5.81189	5.74734	7.29047	7.01121	8.294	6.86934	4.61201	5.68595	5.42237
Capana04g000056	42.7811	41.1154	42.7821	48.5355	48.0895	37.9283	17.8865	19.1636	20.3468	9.54836	6.71599	11.8061	29.0271	38.1968	27.657	9.71852	13.4803	10.4953
Capana04g000051	0.20057	0.131939	0.131862	0.753231	0.995258	0.651061	0.117758	0.143416	0.221782	0.365187	0.294269	0.318915	0.128114	0.346551	0.093241	0.582208	0.680613	0.47914
Capana04g000050	17.1669	12.2951	9.75173	21.3775	25.4997	18.4502	7.11405	8.14448	3.58208	2.02797	2.92117	4.59249	6.04905	10.3951	8.76792	1.07374	0.798062	0.460461
Capana04g000053	5.03676	3.51881	4.07088	4.26922	5.75893	4.2273	8.903	7.30069	7.05456	9.56282	8.61908	11.4332	6.91028	5.80989	9.99932	9.8794	11.3761	10.6882
Capana04g000059	155.463	149.372	160.391	173.276	172.199	103.471	311.909	277.731	275.854	220.194	201.348	195.837	363.37	442.147	504.294	173.526	159.982	143.782
Capana04g000058	158.407	118.156	132.637	140.756	145.954	138.39	145.241	116.039	156.387	111.312	92.8545	109.449	162.535	156.34	170.05	91.7964	82.9142	79.3206
Capana00g004073	44.5832	64.3021	58.6088	149.203	111.879	116.752	100.386	99.5334	105.07	58.2431	44.3412	47.8855	128.647	142.42	98.8046	59.7901	81.4782	49.9016
Capsicum_annuum_newGene_2396	6.08	6.9073	7.08537	7.6772	6.57045	7.08183	8.19637	5.9698	8.85021	6.40084	4.42473	6.12272	9.25585	9.62284	7.43773	3.97721	3.64786	3.40222
Capsicum_annuum_newGene_2391	0.083716	0.717477	0.448188	0.388817	0.121803	0.381791	0	0.08391	0.036623	0.004035	0.169549	0.269395	0.113803	0.383565	0	0.198644	0.129322	0.082681
Capsicum_annuum_newGene_2393	2.47699	2.1279	1.87492	3.79317	3.4656	4.40697	2.02899	3.56199	1.53528	2.77428	2.4723	1.47329	2.52602	3.06596	3.22208	2.06468	2.8234	2.04781
Capana00g004078	3.07236	3.84462	3.34231	5.01139	4.68954	3.36368	9.93657	7.26195	10.5964	11.4726	13.0989	13.6248	7.42293	6.46512	10.1574	10.5498	6.69079	11.5286
Capsicum_annuum_newGene_2398	0.958084	1.88337	1.34964	1.44817	0.859685	1.17913	0.691682	0.342702	0.230212	0.426898	0.402108	0.461043	0.738208	0.499714	0.480219	0.977657	0.845037	0.472602
Capana07g002048	3.87219	2.69353	1.64578	5.19601	6.04216	3.13321	3.7195	2.54214	3.70876	1.65554	1.89867	2.48771	6.05062	5.21159	8.05324	0.501488	0.823738	0.315839
Capsicum_annuum_newGene_2640	2.09377	2.06684	2.80125	2.50777	2.3708	1.94871	3.17277	5.8087	3.72077	2.60763	2.09387	4.28418	4.48687	3.81124	3.00312	0.813991	1.30078	0.806594
Capsicum_annuum_newGene_2647	0.372576	0.1254	0.171579	0.047413	0.060032	0	0.028598	0	0	0.11931	0.09727	0.034318	0.130371	0.06695	0.059384	0.251684	0.192993	0.245136
Capsicum_annuum_newGene_2648	0	0	0	0	0	0	0	0.065366	0.10194	0.816295	0.459884	0.237638	0.230103	0	0.106698	0.208376	0.056804	0.35521
Capana00g002893	3.77554	5.4414	4.87217	4.44244	4.09122	2.7099	7.69761	7.70878	14.412	25.2928	27.0515	26.246	7.25885	9.50662	11.1436	22.8394	7.35383	20.0942
Capana00g002897	0.978956	1.6204	1.67317	2.05771	2.35514	0.942314	1.39263	1.18213	1.53316	2.61252	2.15332	1.53545	5.61759	3.30285	2.90632	16.4851	20.25	16.0119
Capana00g002896	48.6082	36.6514	40.336	34.0522	30.7922	25.6883	28.648	66.6772	38.1064	227.012	176.156	258.956	33.2922	47.8576	44.982	252.989	341.866	288.3
Capana00g002895	1.85008	2.61338	2.32057	4.21213	2.5359	2.90317	2.07155	1.38736	2.13987	4.63434	5.41001	5.29295	2.75629	3.05937	2.72418	4.59574	6.00653	11.9601
Capana00g002894	83.6041	66.7919	61.9817	67.9046	58.4369	37.211	20.1798	23.9635	18.6828	18.1881	25.6753	16.9553	12.9402	14.2084	17.9403	8.74439	11.4603	10.5488
Capana00g002899	60.3742	43.3343	40.532	45.5805	37.556	36.4071	59.1812	98.6943	42.5415	186.842	203.214	180.865	61.7631	63.6815	76.3477	131.826	103.433	135.781
Capana00g002898	60.4208	41.6804	40.422	46.3111	36.0556	35.3946	64.1819	105.483	45.5557	199.469	228.164	198.506	67.2631	66.0875	81.3672	139.113	111.318	150.086
Capana04g000943	56.166	78.8405	77.9715	98.0837	87.2505	82.5398	37.3992	25.0743	37.3213	33.5092	22.3194	26.3966	54.0668	70.5352	56.2082	35.6901	39.057	28.1805
Capana04g000940	0.203334	0.33694	0.280132	0.228909	0.453681	0.45915	0.644071	0.583526	0.858563	1.7586	1.63899	1.66641	0.935518	0.816778	1.63567	1.68956	1.31173	1.64118
Capana04g000947	0.668144	0.783332	0.359899	0.26989	0.40285	0.388435	0	0	0	0.819997	0.042127	0.066989	0	0	0	0.092869	0.325023	0.315195
Capana04g000945	322.145	169.076	130.917	87.4983	87.3619	83.1272	108.302	90.6678	63.933	98.6833	113.298	100.477	62.8995	61.3479	146.184	35.3186	32.9075	73.5613
Capana04g000944	0.079657	0.398159	0.056934	0.124153	0.186748	0.866111	1.138	0.687786	1.1189	0.568409	1.5013	1.52979	1.17045	1.81941	1.37417	0.473857	0.086545	0.145558
Capana05g002305	7.15124	6.58117	10.4986	9.96525	8.66529	9.94063	5.43317	3.42007	6.4344	6.58504	7.67354	5.54108	5.0048	3.95474	4.53513	7.47785	5.99099	6.05174
Capana04g001097	4.992	9.7283	6.09057	5.39727	5.12514	5.56456	10.7709	14.9503	12.7718	16.6416	11.3027	12.0834	10.7687	10.5373	10.4838	14.2999	14.4046	15.3935
Capana04g001094	0.868894	0.62929	0.451677	1.4223	1.08472	1.46016	0.910272	0.606029	0.662144	0.275551	0.623177	0.565439	0.80297	0.707754	0.852938	0.357061	0.943675	0.275935
Capana05g002309	0.076007	0.184178	0.122771	0	0.01326	0	0.372081	1.04951	0	3.0037	1.52454	2.26676	0.50802	0	0	0.73676	0.065681	0.886548
Capsicum_annuum_newGene_4496	0.262199	0.690317	0.546409	0.394405	0.519912	0.162403	0.414758	2.33737	0.804051	0.186861	0.169849	0.092178	0.784479	0.325286	0.24875	0.177154	0	0.097127
Capsicum_annuum_newGene_4725	0.924801	1.10971	1.50469	0.868326	0.912622	0.776037	0.154832	0.153383	0.077064	0.931293	1.09071	1.66007	0.199948	0.402913	0.123456	3.05694	2.5372	2.9933
Capsicum_annuum_newGene_3110	23.8607	33.2806	29.8887	30.8284	21.6558	25.4549	58.2931	45.5738	64.6016	67.4563	71.4937	57.1219	53.5	33.9213	43.8497	66.8348	48.7677	74.7027
Capana10g000968	3.55541	2.98699	3.35558	4.10301	2.94392	2.38236	8.90668	13.1276	10.8026	13.5946	12.5037	12.0452	9.46761	9.20839	7.31975	7.6094	10.0266	5.63123
Capana10g000965	0.123235	0.060851	0.033638	0.126443	0	0.016773	0.01321	0	0.203379	0.245565	0.114746	0.1454	0	0	0	0.028167	0	0
Capana09g001075	1.24853	1.21469	1.59814	2.95588	2.21224	0.714578	4.5685	2.78712	2.74884	2.68233	7.70565	2.56517	3.48974	3.11373	4.07098	4.33566	1.27485	2.54585
Capana09g001079	0.577573	0.91584	0.304414	0.610753	0.96975	0.354935	1.15689	0.612487	1.1602	2.91872	3.28826	2.63803	2.84576	1.767	2.32627	10.275	11.0865	9.30226
Capana09g001078	18.9331	22.9017	33.851	23.9641	20.2039	17.726	23.6897	26.8119	25.0629	69.9988	62.7484	67.0241	35.1766	35.626	38.3205	46.0997	60.9122	51.3659
Capana01g000933	33.649	32.2805	25.8912	21.7866	19.7222	11.3187	20.4981	56.4797	11.0282	33.8635	25.9919	27.8257	12.3028	12.5255	16.7694	8.20983	16.2041	19.8878
Capana00g003858	189.804	110.157	118.082	94.1876	95.0818	76.0274	22.4358	51.58	18.5096	6.66721	8.72092	5.21787	21.1524	19.3361	8.96225	6.15602	6.95042	9.42815
Capana01g000937	0.03799	0	0.086568	0	0	0.101978	0	0.033088	0.037573	1.00197	1.78563	1.40634	0	0	0	0.283672	0.222219	1.50246
Capana07g002110	1.35552	1.71563	1.66179	1.90174	1.59956	2.1651	1.60716	1.49861	2.2879	0.989027	1.5636	1.33246	1.53755	1.00759	1.65213	1.08458	0.434965	0.835582
Capana00g003850	96.9833	86.9638	97.0801	103.067	106.688	97.9355	62.7649	50.3009	73.3083	55.9895	47.0044	56.5685	92.6415	107.35	99.0138	70.567	71.3728	61.4329
Capana07g002119	0.308444	0	0	0.733001	1.23931	0.9047	1.74972	1.04762	2.17245	3.76199	2.31656	1.99058	1.13458	1.00904	1.43975	1.28498	0.555043	0.941766
Capana05g000818	4.27848	2.45172	2.69888	6.8216	8.80189	3.53834	9.52225	6.90393	10.2955	12.3557	12.9406	12.5705	12.1695	17.8603	14.6626	12.9046	12.0524	12.3218
Capana04g002547	0.633846	1.46963	0.952331	0.647252	0.279519	0.462605	0.19559	0.433512	0.24039	0.376454	0.325338	0.517672	0.054799	0.088205	0.152746	0.911254	0.23375	0.318875
Capana05g000812	0.174825	0.381846	0.175101	0.287745	0.233113	0.088501	0.62972	1.09954	1.06074	3.32573	3.0353	3.41381	0.926605	1.21957	0.560164	2.09552	3.20708	2.58757
Capana05g000813	0.335168	0.277186	0.33012	0.526617	0.551494	0.324057	1.54153	2.84918	2.97483	7.04318	6.68873	5.22716	2.57665	2.63068	1.80078	8.67802	6.42458	8.20549
Capana05g000810	14.2771	16.0763	10.1866	12.0167	9.90156	8.20758	4.39366	10.3165	5.72306	7.74577	9.66088	6.59273	11.4832	10.1162	5.25116	7.94979	15.7541	7.20009
Capana04g002542	0.439022	0.346435	0.302007	0.129508	0.158881	0.098415	0.024197	0	0	0	0	0	0	0.171869	0.039456	0.061497	0.081052	0.065499
Capana04g000780	22.2622	24.0672	16.078	7.03991	10.3542	7.47503	42.7598	43.1905	29.3482	38.0333	35.2673	35.794	18.1059	16.3346	23.905	29.6953	26.2524	36.429
Capana08g002404	1.41697	1.23463	1.38822	0.216593	0.893004	0.178495	1.97445	1.37099	1.30601	2.48143	1.65788	2.68633	1.05969	0.764689	0.875289	0.947352	2.32478	1.98922
Capsicum_annuum_newGene_5456	7.83626	6.42989	8.4272	5.26202	5.35595	6.4482	4.25971	4.52318	5.20029	6.26912	6.5416	5.54637	2.63402	5.45146	3.90864	8.68984	7.66101	7.83308
Capsicum_annuum_newGene_18125	0.606197	0.670325	0.494567	2.02702	1.7213	1.38814	0.382091	0.383688	1.27846	0.803102	1.07761	0.904474	1.20384	1.84944	0.677061	1.49978	1.65634	0.885876
Capana10g000755	3.2961	3.19398	2.08034	6.40964	4.56178	5.72061	2.06497	1.47715	2.45603	4.18917	3.84949	3.32083	2.9328	2.64073	3.36177	3.54846	2.63468	2.86263
Capsicum_annuum_newGene_8725	5.29072	8.80561	8.16342	6.96807	5.3515	5.96774	7.12298	7.68686	6.05291	3.83714	3.65583	3.56318	7.43646	5.61307	4.28779	3.61207	3.55838	4.42725
Capsicum_annuum_newGene_8729	15.157	13.2292	13.4587	9.8343	9.59069	9.09976	6.57238	3.30192	5.49088	5.05093	5.38228	4.88603	3.64603	4.80525	4.97626	6.96001	4.29545	6.11884
Capana01g004108	0.22116	0.540513	0.273637	0.117665	0	0.19005	0.05924	0.612851	1.3816	0.751676	0.371349	1.36043	0.576571	0.087954	0.202786	5.32142	0.556815	6.74857
Capana01g004101	81.8917	60.3251	63.5414	43.7362	44.2513	37.1245	65.8312	65.2636	76.7615	49.2117	48.2199	53.5737	41.4292	36.2089	37.5066	139.545	56.4451	124.299
Capana01g004107	31.7102	45.0362	38.3226	37.6565	30.0163	38.8798	32.3968	34.4889	38.4458	57.6536	77.5121	68.1462	35.4711	37.5874	46.4861	104.799	91.6019	104.969
Capana09g000030	13.132	9.49493	2.41241	10.4467	12.9426	11.9574	14.4367	11.911	13.8662	18.7432	24.7383	17.0468	16.5792	26.3068	30.0466	9.50885	5.35026	8.32429
Capana09g000032	184.582	150.669	166.781	221.118	209.869	165.845	172.009	122.96	143.893	59.6762	49.7086	72.4472	180.809	234.219	231.74	50.4377	58.8754	43.5783
Capana09g000034	21.3462	42.7381	46.0445	24.5551	19.7952	24.1141	20.0763	21.5633	21.8554	20.6731	19.4832	21.8071	19.7649	20.1696	16.4785	23.4096	35.0985	26.0818
Capana09g000036	4.09409	2.47979	1.87437	2.6659	2.44718	2.85874	5.33781	3.85969	4.47969	9.7718	14.9022	10.0389	6.6071	4.78228	8.35328	4.41319	2.88204	5.94017
Capana01g003777	15.8077	18.5224	18.1251	17.8643	16.3892	16.9005	11.3832	10.0371	11.4245	10.5311	15.0516	14.2425	11.72	12.6556	11.7202	9.71473	9.60063	9.43303
Capana01g001685	0.323116	0.427419	0.348566	0.409233	0.630866	0.321905	2.18978	2.1018	2.61173	3.46959	3.28186	2.34177	1.97725	1.99185	1.69939	2.0329	1.79519	1.54684
Capana01g001687	2.12172	1.51278	0.881804	1.81873	1.3953	1.79418	0.420173	0.616631	0.564065	1.19938	1.92257	1.74765	0.927062	1.07226	0.69172	0.547652	0.328019	0.978788
Capana01g001680	9.81635	7.38027	6.71339	3.67833	5.33544	4.51262	3.09618	3.19426	3.80183	7.37184	5.56241	7.40205	7.65695	5.10387	4.08328	4.93282	5.58617	3.87125
Capana01g001681	214.141	226.848	257.243	216.933	179.72	199.343	95.8254	128.513	105.146	214.765	167.805	313.805	105.485	95.5283	93.4053	194.194	224.74	162.305
Capana01g001688	1.36217	1.44886	0.64064	2.49122	1.27769	2.64709	2.74187	1.62299	3.0151	2.94452	3.54682	1.66599	3.66796	3.9215	4.33329	4.61388	0.660828	2.27685
Capana01g001689	0.17661	0.033342	0.145267	0.166862	0.13063	0.066722	0.288082	0.415777	0.520279	0.479203	1.72516	1.23428	0.546605	1.31335	2.8296	0.537646	0.293134	0.419577
Capana07g000605	7.51875	8.70819	8.09494	6.69576	5.04623	4.19898	30.1114	24.957	39.9689	22.1957	19.4656	20.882	16.0145	18.4417	19.0943	40.0377	21.6886	40.3097
Capana07g000601	4.30294	7.39735	5.81948	6.21378	4.74265	5.2942	5.60307	5.11755	6.71038	10.8774	10.5242	15.7467	5.84727	4.71947	4.53291	14.0835	16.0398	12.7681
Capsicum_annuum_newGene_15611	27.723	8.64634	9.4932	7.82276	17.0152	17.8327	7.03672	4.97219	9.88063	4.79895	6.83293	8.04613	10.9565	7.37113	7.43256	2.01174	2.38773	1.57525
Capsicum_annuum_newGene_15610	74.0664	22.9754	20.2406	20.7605	56.5344	69.0544	17.828	24.3537	22.5012	20.0659	27.0702	26.0794	21.557	17.7049	26.1314	17.2098	15.5609	15.0167
Capana11g002226	5.09547	5.4521	4.01207	4.53227	5.36443	3.26163	6.93509	5.14844	8.13487	7.35097	8.63786	6.93292	6.50605	9.90348	10.877	1.60603	1.34366	1.65411
Capana11g002227	4.89003	7.8983	4.57446	10.3214	7.77621	9.24503	6.58567	8.90411	4.3754	7.5339	8.27046	8.19332	7.99387	9.00144	8.29625	2.8928	2.70053	4.55158
Capana01g002796	4.41597	5.23548	4.57127	3.72377	2.92823	2.35346	7.55378	10.0289	10.6628	5.47546	3.42012	5.70725	5.20556	6.25643	4.26354	13.8095	7.86426	13.4152
Capana11g002228	11.9118	16.6116	11.723	13.7856	10.6946	11.5581	10.2432	10.7603	10.9117	6.57178	7.55959	6.421	11.3478	10.8238	6.09335	8.91967	13.5896	10.7234
Capana01g002790	7.95416	15.0346	10.5829	12.2885	8.29688	10.3344	23.7108	29.3412	25.0476	42.2378	46.4625	49.2448	18.9454	17.8383	20.844	76.6414	42.6588	65.9049
Capana01g000485	9.30669	8.77832	8.84928	8.68171	8.30645	9.40396	8.76311	7.88022	8.68115	25.118	21.9173	25.9582	15.3438	18.6245	22.4932	29.3522	20.5285	25.6693
Capana01g000487	12.9872	18.2055	19.3185	21.5209	14.7051	16.1197	22.9932	17.7426	23.9888	17.0735	14.7857	16.4175	25.6966	25.875	20.1133	9.22913	10.2809	6.28842
Capana01g000486	5.00673	6.62332	6.79851	7.64581	4.52505	5.93694	7.45477	5.65606	6.1621	20.0479	14.6685	20.5812	13.373	14.2485	12.8919	20.7046	17.5016	17.0531
Capana11g001593	2.98036	2.76178	3.26132	4.36352	3.59188	2.85945	9.33211	7.46714	8.82684	14.027	17.9149	13.7275	8.64373	8.62613	12.2053	14.4711	5.17245	9.67052
Capana11g001599	6.76693	8.68858	6.67321	8.78509	6.90269	7.56798	8.29657	9.53446	10.2937	12.9515	14.6383	14.8347	11.5284	10.7064	12.2979	17.7356	16.6915	20.0008
Capsicum_annuum_newGene_16219	41.2812	13.1678	15.1456	14.0585	26.8686	20.9095	0.600703	0.900085	0.599039	1.09384	0.839124	1.24259	0.422116	0.959163	1.55738	1.14888	0.902375	1.86798
Capsicum_annuum_newGene_14565	0.482581	0.635633	0.351924	1.5471	0.352649	1.31393	0.55031	0.336289	0.098779	0.981521	4.00388	0.771007	0.308178	0.705217	1.10699	3.49768	3.41625	1.01172
Capsicum_annuum_newGene_14563	1.20711	1.8554	1.23115	2.00239	1.08271	1.97577	0.518805	1.27889	1.05767	1.32598	2.48981	1.11738	1.17192	2.64986	1.56834	3.0154	6.05339	2.99804
Capsicum_annuum_newGene_14560	7.2477	8.60817	7.90588	11.7786	7.06763	8.4589	12.5232	14.8856	11.875	14.6203	22.0751	20.6877	13.578	14.6657	16.1801	25.9061	24.5092	26.0054
Capsicum_annuum_newGene_14561	0.213805	0.469994	0.183383	0.415581	0.22827	0.259001	0.457179	0.514808	0.378924	0.560579	0.574391	0.353959	0.563987	0.596673	0.349946	0.994289	1.15278	0.739064
Capana01g000152	2.52894	4.17891	3.17434	5.03744	3.47726	4.43451	3.46615	3.361	3.78488	7.1	6.76319	6.69999	4.10454	4.39986	4.34823	8.45343	7.84814	7.28989
Capana01g000151	0.092256	0.082853	0.118916	0.134905	0.046747	0.0625	0.330088	0.687719	0.266895	0.230505	0.101888	0.453417	0.062468	0.043571	0.116618	0.521197	0.696799	0.483087
Capana01g000150	18.5591	25.2856	24.3692	27.5132	19.989	20.0454	82.7157	95.8095	75.6409	50.6972	70.0142	52.2736	42.1271	30.7939	45.4142	45.6298	23.7439	32.8844
Capana01g000155	20.2074	35.529	40.2926	35.6636	25.8406	32.5357	21.4529	23.3352	21.1247	17.069	20.4625	20.5461	20.3353	20.2029	17.4952	14.5128	15.0075	15.2675
Capana07g001661	0.045113	0.033574	0	0.028256	0	0	0	0.044059	0.090765	0.149981	0	0.390541	0.032813	0	0	0.316682	0.998093	0.471482
Capana08g001503	35.2017	3.69127	3.14053	4.64992	12.4756	6.76626	3.71696	6.3799	3.44216	3.11493	4.48518	1.29043	1.65665	2.3948	2.464	1.13339	1.75809	1.49828
Capana08g001508	1.91727	1.85239	3.07049	1.8096	1.69923	1.02621	1.13665	3.02116	1.55999	0.800029	1.28993	1.19507	2.21632	1.96711	1.54211	0.618179	1.20407	0.802101
Capana08g001509	207.33	202.843	45.8979	43.1238	93.6731	81.6618	20.1141	50.7589	20.4289	13.5475	11.7765	10.399	90.6482	11.9966	38.5981	24.0658	56.8832	26.4856
Capana06g000008	4.48082	4.19735	1.93529	6.53343	7.42512	3.36205	5.75413	6.14478	7.87564	10.7689	10.9628	9.73535	8.17169	10.2691	14.7841	3.40507	4.68977	2.93181
Capsicum_annuum_newGene_319	0.207021	0	0	0.089698	0.314651	0.128562	0.515809	0.112206	0.077059	0.428815	1.33209	1.35904	2.52785	0.895843	0.960383	3.92208	3.01233	2.50387
Capana06g000005	41.234	27.1552	26.7011	28.0752	42.3536	24.019	58.5774	70.8542	85.3847	94.5441	100.996	93.3062	47.0978	45.5857	51.8049	83.421	64.015	72.7148
Capana06g000006	3.23766	2.62949	2.4008	5.45478	4.83502	4.33372	3.65638	3.50248	5.25022	6.11011	6.1956	6.27567	5.23099	6.9678	5.96487	4.8555	5.20497	5.16802
Capana06g000007	50.6448	42.8838	42.2299	51.7247	50.101	50.2569	30.1555	27.7569	31.3461	25.0214	21.03	26.5434	32.7366	31.3411	32.3289	30.3604	33.247	28.0457
Capana06g001357	45.8319	43.5845	49.3469	38.4054	42.3008	35.5269	20.3778	19.1728	24.4599	16.8226	15.7043	17.8791	29.0682	29.0334	26.697	16.8343	14.2421	13.0235
Capana06g001352	65.142	67.7425	57.5723	44.497	44.4075	21.1491	21.0133	41.257	12.93	19.7443	14.8046	15.9046	11.3832	3.25375	19.8189	0.799372	3.15215	25.2513
Capsicum_annuum_newGene_20091	0	0.044755	0.08262	0.096346	0.185956	0.102497	0.917684	0.41392	0.558965	1.71934	1.56263	1.50136	0.947575	0.152867	1.24968	0.075366	0.107375	0.182016
Capsicum_annuum_newGene_20095	2.61612	1.2406	0.779106	0.927851	1.81723	2.52903	0.266987	0.184913	0.35369	0.526272	0.441833	0.627182	0.236643	0.076452	0.574677	0.802819	1.04348	0.392907
Capsicum_annuum_newGene_20096	4.55879	2.83929	1.88369	9.09238	11.218	5.79416	15.4601	4.75215	15.8284	2.5116	1.04704	3.89063	25.1095	19.1045	25.0046	0.583731	0.229673	0
Capana11g000880	4.93841	4.66546	3.29206	4.27681	4.36345	2.96714	8.1072	6.94317	6.70067	12.9185	16.1189	15.3015	8.83469	8.86851	13.8322	12.1979	9.49602	12.1344
Capana04g000259	1.31146	1.92277	0.997052	1.79535	1.66967	1.53077	2.81953	2.6488	1.97869	4.07212	4.24646	3.25957	3.92338	3.77059	4.58293	6.1983	8.63221	5.66179
Capsicum_annuum_newGene_13973	33.9233	20.6735	19.9334	23.8422	29.4505	42.1753	15.014	13.5398	13.9757	14.5959	19.083	16.2879	13.4651	14.2389	17.1888	14.9071	8.27934	10.8325
Capana06g001116	0	0.161737	0	0.130823	0.681327	0.517136	0.453207	0.485709	0.597199	1.68708	0.822604	0.588437	1.02516	1.28956	2.62491	0.41121	0	0
Capana01g004487	52.4505	45.8394	47.1838	194.415	158.834	277.865	32.509	27.9424	33.0334	52.0912	35.7552	48.2259	54.7033	72.2272	62.6453	65.6971	54.5442	53.7141
Capana01g004480	46.1767	36.5061	32.9467	13.1562	16.377	13.4671	20.6482	28.2391	27.2961	33.7669	30.3976	32.6373	31.0357	23.7156	28.3016	64.0723	44.4475	55.1899
Capsicum_annuum_newGene_2993	0.760735	1.15375	0.847175	1.15011	1.47706	1.1448	0.793437	0	0.879195	0	0.218617	0.28117	0.79685	0.611241	0.323619	0.372946	0.896746	0.63115
Capana06g001068	7.1204	5.85062	5.4791	8.53698	8.90528	6.92906	12.7015	14.3256	14.3872	14.9819	18.356	16.2066	9.32934	8.50976	9.5112	13.2923	10.4586	10.4038
Capsicum_annuum_newGene_20635	1.80503	3.36939	2.23028	2.64804	1.44272	1.60196	5.92669	8.35031	5.14311	6.8958	6.79296	6.00912	5.5192	3.7052	5.48777	4.46655	3.89339	5.22759
Capsicum_annuum_newGene_20630	6.10147	7.5856	7.07266	5.06044	4.15342	6.85726	0.271293	0.195762	0.195679	0.453249	0.743597	0.476725	0.385597	0.384445	0.205827	1.6231	0.772407	1.5411
Capana06g000911	0	0	0	0.111406	0.088402	0	0.039588	0.221534	0.078274	0	0.093739	0	0.743046	0.085278	0.478229	0	0	0.053314
Capana06g000918	6.39171	5.97552	6.77965	6.49196	5.78424	3.90636	11.2367	9.17957	9.74656	5.96181	9.48842	7.02662	7.02464	5.56909	7.06978	4.67102	4.98801	6.04894
Capana06g000919	205.144	268.42	294.56	187.977	147.881	210.206	45.5307	69.5089	74.341	26.8843	36.9692	33.0614	86.1291	46.7218	36.8506	49.2599	70.4988	49.5192
Capana08g000756	13.3011	13.4923	12.1039	17.6573	15.4885	15.8279	8.61342	5.06371	7.93665	10.71	9.58621	11.5712	9.89284	13.405	12.454	10.3754	12.4584	11.3428
Capana08g000757	0.975471	0.690021	1.34812	1.51755	1.15894	1.43886	1.16824	1.13078	0.992898	2.39365	2.47843	3.77005	0.879268	1.01177	1.07188	2.64912	3.52279	2.79331
Capsicum_annuum_newGene_21324	5.03097	7.16237	6.61135	6.49808	4.99024	5.95997	5.38344	4.35727	4.72523	3.91655	4.36562	3.5033	4.33646	3.40952	4.34176	5.60725	4.27241	5.56874
Capana08g000758	4.27332	4.20654	3.83996	4.17105	5.05688	5.79492	8.82297	7.6865	8.36043	14.4318	10.3744	9.73964	10.0463	8.65336	10.4574	12.2477	7.18569	9.75003
Capana11g001868	1.92354	2.94904	1.92044	1.45574	1.97271	1.42926	4.62925	4.21425	5.17675	12.7329	13.1224	15.0228	8.81208	8.84889	9.64076	17.4608	15.2095	11.5704
Capana02g003388	0	0	0	0	0.040803	0	0.130792	0.158719	0.329073	0	0.091808	0.545019	0.308757	0	0.304726	0.155292	0	0.244198
Capana02g003389	0.85365	1.10625	0.938446	1.3971	1.21519	1.34945	3.29509	2.17943	1.60324	1.59037	1.40423	2.1402	3.29976	2.24243	2.54692	1.25679	0.271833	0.849246
Capana02g003382	24.8486	25.5807	23.1965	16.4067	15.8972	13.5512	26.5853	25.8886	25.4199	19.2521	22.0289	18.4908	29.4698	26.852	24.3786	13.1616	15.1839	16.941
Capana02g003380	13.5945	18.0389	11.3912	8.51521	6.6367	5.47722	6.25848	5.23284	7.30548	7.88581	7.36838	7.71509	6.62073	10.5989	8.90022	5.51225	9.50519	7.81384
Capana02g003386	3.75445	3.42051	2.26259	2.72439	3.82164	1.0453	2.27423	3.98129	3.53795	10.0824	11.9821	7.69896	4.4832	2.69249	1.86891	7.88113	15.5424	11.5893
Capana02g003384	6.98751	5.24071	1.34225	2.21927	2.67766	2.47888	3.11825	6.69117	8.64113	6.54072	6.52083	5.38672	5.03715	5.37346	8.54385	4.96257	1.72191	3.18111
Capana07g001357	36.7981	47.6042	48.1423	60.6262	51.626	52.2309	22.5894	19.0384	26.8053	14.0635	12.0422	13.6704	25.8469	27.812	20.8646	16.1816	18.5927	12.6928
Capana07g001352	4.62119	0.866971	0.788518	1.40343	2.57239	1.88242	15.1334	13.6905	10.8278	10.311	14.511	8.71107	7.51471	3.63095	8.09841	10.6795	9.53826	9.07349
Capsicum_annuum_newGene_17134	3.73314	2.2519	4.19281	4.67559	5.89197	5.92618	1.93669	2.34648	3.42176	2.53873	3.29657	3.41782	4.77713	4.61181	5.71343	2.43092	1.79374	3.41262
Capsicum_annuum_newGene_17135	0.078528	0.034481	0.063366	0.015914	0.03226	0	1.71955	0.931855	2.04511	0.323112	0.648938	0.413565	0.410672	0.224413	0.33424	2.54445	0.836155	1.97077
Capsicum_annuum_newGene_17137	0.241164	0.083766	0	0	0	0	0.634423	0	0.207283	0.470821	0.132787	0.955323	0.182806	0	0.099562	0.444458	0.169775	0.895744
Capsicum_annuum_newGene_17132	1.83612	1.17163	1.82491	1.18484	1.28551	1.58881	0.528199	0.669395	0.48515	0.96912	0.828384	0.755904	0.836511	1.03876	0.552471	2.09895	2.1809	2.15596
Capana08g002624	26.2672	23.6751	31.2383	54.3347	54.6029	34.3461	93.1303	178.026	60.6361	406.654	217.532	266.053	483.059	874.939	768.289	207.712	212.682	152.47
Capana08g002625	0.286707	0.316431	0.323323	0.432803	0.403023	0.089513	11.4054	11.3518	8.70973	39.9693	40.3605	36.9698	18.9941	21.526	23.7578	32.5926	27.0061	31.5154
Capana08g002621	0.047507	0	0	0.068226	0.03628	0.13697	0.247016	0	0	0.184885	0	0	0.226255	0.34431	0.59162	0.166488	0.071833	0
Capana02g000125	4.66725	9.01881	5.15392	8.02803	3.66602	3.99952	2.07585	2.74462	2.46533	2.05117	2.40976	2.27591	2.51468	2.45706	1.56077	2.6243	7.59639	2.92994
Capana02g000128	3.2123	6.59263	5.35218	6.07945	3.28242	4.06695	1.30088	1.71202	1.84631	2.03765	1.01904	1.44529	2.16603	2.66472	0.945711	2.73528	6.48526	2.07493
Capana08g002628	33.7918	14.8415	22.4537	16.1116	29.6618	33.2876	10.5302	11.0235	11.8903	17.7377	22.0255	18.6996	13.1036	11.8126	13.9141	19.0528	13.6952	15.8064
Capana02g001838	6.85761	3.55555	1.6076	6.27543	7.16172	3.46934	5.90566	10.1944	4.48443	15.1152	19.6713	18.0743	6.55514	10.261	12.003	2.08433	10.253	10.4284
Capana02g001839	2.87009	3.07713	2.47405	3.91051	3.05986	2.73481	4.55708	4.50346	6.03465	9.87962	11.0038	8.59627	6.88121	6.83446	7.21886	7.27554	7.08121	6.99034
Capana02g001836	31.4768	54.0287	53.383	34.3766	24.1331	23.4554	34.1922	29.9808	32.668	29.8517	25.1711	23.974	23.8671	26.1731	24.2981	26.2203	30.9189	26.8951
Capana02g001837	1.86128	15.0345	25.4503	3.5205	2.93718	4.79376	0.994362	1.09741	1.01998	2.16018	3.34476	1.37963	1.07323	0.934717	1.69106	2.17895	1.6846	1.8775
Capana02g001832	1.94905	1.29397	1.36705	2.69023	1.51798	1.95043	2.69016	3.50402	1.83112	9.747	5.55406	16.5222	2.55717	4.36632	4.05033	2.08978	6.00361	4.56027
Capana02g001833	7.59058	6.75021	5.88533	15.3798	11.7056	13.9724	13.3479	24.027	5.2939	73.7024	34.5269	112.205	16.8655	17.5463	34.8964	5.75219	41.403	23.9453
Capsicum_annuum_newGene_6572	1.05415	0.999281	2.98856	3.4451	2.92632	1.90731	29.9571	31.5489	8.77335	69.8043	50.5336	105.656	55.9387	37.0968	143.511	12.4301	10.685	15.7553
Capsicum_annuum_newGene_2409	1.79604	2.23374	1.54481	3.0863	1.58302	1.41747	3.70963	3.33708	3.36533	5.12541	4.58196	5.55065	3.47979	2.69931	3.62308	3.75834	2.15708	3.53688
Capsicum_annuum_newGene_12411	0.911801	0.987263	1.18311	1.52227	0.915189	1.29692	0.819179	0.823506	1.24693	0.477113	0.771912	0.549918	1.34726	0.885491	1.35906	0.734684	0.618283	0.651047
Capana12g002664	12.8558	10.3481	9.77709	10.3995	9.69967	6.22283	3.17356	2.99505	2.65287	3.28056	3.87224	3.11729	2.96405	3.48509	1.96078	6.4363	7.39485	6.84208
Capsicum_annuum_newGene_2403	9.99219	13.2652	12.654	13.2962	10.8129	10.8875	9.45667	7.34087	9.43264	2.26858	2.28177	2.45513	6.30665	8.12593	7.50384	3.18271	2.1091	2.59431
Capana00g000788	6.90446	6.89628	5.77623	2.66708	3.95511	2.46203	10.0726	5.23618	9.41114	17.198	16.7441	18.7496	4.77309	8.37713	20.4773	19.4634	8.675	13.1571
Capsicum_annuum_newGene_24520	0.652156	1.19417	0.933656	0.969478	0.520638	0.549573	0.813786	1.41339	0.876588	1.27445	2.90791	1.58934	0.550726	0.946082	1.31076	1.03206	1.56578	1.32658
Capsicum_annuum_newGene_24523	0.43046	1.1792	0.685641	0.522525	0.182055	0.207268	0.886267	0.341091	0.615156	0.822683	2.01494	1.57716	0.326129	0.493173	0.718217	2.1363	1.11852	1.43827
Capana04g002784	85.3021	44.7921	7.49221	84.3851	105.344	109.538	14.0193	27.5173	18.2855	40.4278	46.7388	37.7673	36.4276	48.7783	55.4121	7.84393	9.3093	7.03051
Capana00g000803	8.34603	14.9736	3.1149	4.15967	5.288	4.22468	1.89175	3.36084	1.66921	2.04093	2.46429	1.49538	9.02547	1.24845	6.36449	1.80259	8.08531	3.56904
Capana00g000801	7.22323	18.7796	4.45526	5.02058	5.17572	4.81378	3.38798	3.90192	2.32717	2.12411	2.6613	1.74248	12.5173	1.80312	6.79706	2.01582	12.8653	4.30704
Capana10g001413	2.08738	3.74412	3.75933	3.49075	3.65735	3.30041	7.33539	7.32198	9.71639	16.5371	19.4951	16.7141	11.0687	6.832	12.4121	15.0588	4.56619	11.1562
Capana03g002443	0.848445	1.38973	1.35829	0.840546	0.691544	0.707168	0.821468	0.547239	0.247224	0.825673	0.548873	0.568917	1.14117	1.09196	0.393435	0.198281	0.26744	0.39619
Capana03g002442	3.64353	5.10297	4.79486	3.80557	3.48232	3.03898	18.584	23.0928	16.2214	19.3342	23.589	14.9101	14.5263	12.0955	13.3657	20.266	15.441	18.6411
Capana03g002445	1.90817	2.87392	1.75505	2.94432	1.79322	1.01116	0.531318	1.83522	0.520764	1.93281	2.17978	2.09626	0.827132	0.600537	0.436135	1.31442	2.52583	0.779255
Capana03g002446	1.48141	1.85307	2.09354	1.80215	1.25556	1.05685	4.19845	3.33783	4.29389	3.59193	4.13398	3.2627	3.2852	2.88394	4.02728	4.01618	2.70536	4.19459
Capana02g002717	9.05944	11.7036	13.6042	10.3459	9.97306	8.76863	7.07643	6.87198	8.47453	5.68369	6.49253	7.43065	6.59858	5.25822	5.86106	8.92395	7.65577	8.17516
Capana02g002714	0.2046	0.199713	0.072183	0	0.142622	0	0.18305	0.143287	0.385779	0.500496	1.01814	0.633156	0	0.104753	1.05889	0	0	0.10853
Capana02g002715	16.6097	20.0222	17.5621	14.899	10.841	10.6334	27.5286	25.9598	26.9219	16.9865	20.5622	17.6767	20.3752	12.348	17.4863	27.9397	21.1514	30.4832
Capana02g002710	0	0	0	0.068906	0.094073	0	0	0	0	0.198697	0	0	0	0.090561	0	0.348422	0.208448	0.245262
Capana00g002293	4.46478	6.64258	6.4666	5.4246	3.08415	2.98901	6.64077	8.89628	5.45664	7.56155	5.49373	6.8918	6.6808	5.74915	4.99989	9.37763	11.1883	8.25076
Capana04g002707	4.33579	6.16951	5.18856	2.11859	1.82972	0.858106	2.14949	2.22336	4.54469	26.37	23.7437	27.5223	10.4148	6.01325	6.42547	29.1663	26.1106	20.3884
Capana04g002706	0	0.052846	0	0	0	0	0	0	0.041257	0.17127	0.149939	0.223719	0.113336	0	0	0	0	0
Capsicum_annuum_newGene_5070	0.821433	1.62706	1.33308	0.575225	0.971134	1.13732	0.408406	0.620853	0.648704	1.74143	0.204032	0.946994	1.49838	0.29181	1.07263	0.148024	0	0.358124
Capsicum_annuum_newGene_24034	7.10774	9.03885	8.49764	4.01333	4.06366	4.15646	14.295	10.9754	14.5845	17.9472	17.6502	16.1826	10.5463	10.5248	13.4468	16.8841	13.6512	17.4261
Capsicum_annuum_newGene_25340	0.244802	0.406879	0.433875	0.454329	0.397756	0.951644	0	0	0.103451	0.039137	0	0.047683	0	0	0	0.091084	0	0
Capsicum_annuum_newGene_25346	2.57683	2.75963	2.07648	2.51661	3.20546	4.08764	0.273869	1.7606	0.607079	0.758675	0.799205	1.08587	0.661642	1.15795	1.06451	0.854078	0.971788	0.501309
Capsicum_annuum_newGene_25349	7.68183	1.82176	2.00149	6.61109	12.1923	7.20079	0.195849	0.191202	0	0	0	0	0.214548	0.387379	0	0	0	0
Capana06g002661	22.0523	19.0355	20.3749	19.1476	22.22	24.8043	3.60807	4.51249	4.83519	6.99622	6.26413	6.15833	9.01916	5.67492	5.59696	7.06745	5.79134	7.49933
Capana06g002666	10.2569	10.7038	9.21362	9.59255	10.2222	7.23334	36.3784	52.5339	22.1264	35.6084	31.482	21.3784	13.5405	11.3609	17.394	12.5176	14.5974	18.3141
Capana06g002664	141.557	125.848	129.921	76.3415	113.14	59.2526	184.137	159.614	148.874	288.988	310.898	303.423	201.541	176.178	193.705	261.285	268.896	370.435
Capana08g000362	0.77382	1.01798	0.82256	2.52034	1.38676	1.81167	0.16038	0	0	9.30629	9.96806	5.93999	0.885494	0.443099	1.26659	2.02956	1.60151	1.92688
Capana00g000880	67.8441	64.4312	74.7627	81.8415	77.7039	74.7134	21.2598	30.8422	31.1901	39.1702	45.5346	48.4536	51.8478	53.2661	46.324	66.9791	60.1925	57.8566
Capsicum_annuum_newGene_2986	0.812851	1.25245	0.917882	1.42298	1.30757	1.30878	3.16923	2.56607	2.65864	2.22295	2.12133	2.77503	2.89198	2.67167	3.69635	2.07145	1.59392	1.75779
Capsicum_annuum_newGene_11498	0.37772	0.245775	0.41023	0.403552	0.155144	0.20091	0.55572	0.574275	0.497717	2.13132	2.00872	2.43667	1.08792	0.965309	1.06668	1.64302	1.75179	1.68366
Capsicum_annuum_newGene_10721	1.6778	2.16663	1.74869	1.70002	1.29242	0.990611	4.43273	5.27868	4.71259	4.9914	4.56999	5.15676	4.80246	4.10147	4.21717	4.33737	4.66348	4.4631
Capsicum_annuum_newGene_24110	15.6088	12.0145	11.1123	9.8592	11.6361	18.8344	4.53622	6.1913	6.3887	6.13709	8.8383	7.50011	2.59361	2.33808	7.65795	5.42725	4.98641	6.93242
Capana12g000068	1.58878	2.42723	2.13809	0.223689	0.554587	0.128081	0.618577	1.21905	1.00508	4.61598	2.88232	5.47999	2.85537	2.017	2.52743	9.706	4.45059	5.03916
Capana12g000067	1.25779	1.91323	1.71428	0.274768	0.177479	0.065597	0.339019	1.03297	0.774856	1.85244	0.900691	1.34961	1.42205	1.3971	0.763927	3.30746	3.96	2.72101
Capana12g000066	0.244709	0.679574	0.864116	9.45548	4.61523	5.9639	1.45963	0.508871	1.71342	8.21149	7.11715	7.69782	4.46996	6.05847	3.92871	5.30311	4.66987	4.00916
Capana12g000065	0.175725	0.196914	0.100364	0.08594	0.122207	0.041984	0.124795	0.227442	0.249603	0.310445	0.620255	0.2668	0.248409	0	0.319651	1.0146	1.13466	0.849285
Capana12g000064	0.27367	0.636139	0.434951	0.05867	0.155651	0.0736	0.073142	0.091729	0.073277	0.182061	0.079424	0.439682	0	0.07632	0	0.60837	1.38726	1.15614
Capana01g001442	22.5511	28.1299	25.7232	34.4834	26.9095	26.125	31.9138	51.4387	35.4633	38.9457	43.708	31.4208	39.865	41.7897	31.5796	17.4619	29.6175	17.6275
Capana01g001440	0.92493	1.38902	1.47503	2.29078	1.57163	1.12206	0.100675	0.467683	0.7943	1.04733	0.456577	1.20872	0.724767	0.721235	0.342695	0.482606	0.751906	0.711058
Capana01g001447	2.51459	0.979535	0.339989	0.607516	1.19062	0.297438	1.26194	4.52935	1.79721	5.41524	5.07483	1.89755	2.51962	2.33713	2.06451	1.24019	1.58408	1.80114
Capana01g001449	0	0	0	0.105939	1.14673	0.188035	1.75164	0.209179	0	0.653436	0.283903	0.358713	0	0	0	0	0.216813	0.212908
Capana02g000829	0.181434	0.036201	0.059026	0.069548	0.098207	0	0.467247	0.285978	0.368624	0.687565	1.05994	0.787701	0.719395	0.81844	2.13878	0.328553	0.317565	0.389044
Capsicum_annuum_newGene_24119	0.181278	0.307921	0.269289	0.727607	0.585036	0.502102	0.477709	0.610523	1.14435	0.560364	0.210563	0.123541	0.860474	0.632451	0.683187	0.144591	0.10466	0.116155
Capana03g004237	0	0.227083	0.143035	0.130586	0	0	0.03125	0.251145	0.075146	0.485122	0	0.526301	3.24833	0.122945	5.59836	0.049475	1.23767	0.384237
Capana03g004231	3.52159	2.80019	3.19586	2.16084	2.74077	2.70748	3.50386	4.41843	1.84732	2.89542	3.15585	3.22837	6.17835	2.43323	8.37662	1.48925	1.35916	2.01928
Capana10g001794	0.132605	0.118077	0.240953	0	0.115667	0.086906	0	0.22642	0.084244	0.593782	0	0.429619	0.191392	0.188965	1.47644	0	0	0
Capana10g001795	0.21314	0.596421	0.533703	1.04449	0.868037	0.628136	39.1666	24.177	39.6984	44.0068	36.648	34.1383	25.0295	38.4352	35.4083	114.412	62.3927	107.077
Capana10g001796	5.46367	6.89482	6.1888	5.49958	4.47519	3.18217	3.16474	4.61856	1.94247	14.1117	18.938	20.4569	3.61159	7.06014	7.43421	12.0156	15.0823	15.8111
Capana10g001790	0.971087	1.58456	1.29276	2.97118	1.58249	2.39214	8.90038	8.91842	8.33055	44.8296	42.2108	34.0881	12.4911	21.3523	17.8216	24.3584	24.0224	23.5
Capana10g001791	0.227571	0.150762	0.096721	0.419809	0.349191	0.183857	0.252142	0.156239	0.281414	1.68271	1.12677	1.71947	0.489957	1.56766	1.74377	0.634645	0.131718	0.520001
Capana10g001792	63.385	70.379	65.5178	57.699	53.4987	54.7416	88.1115	98.4141	73.3641	135.195	205.179	130.103	84.3735	61.6385	69.0041	135.485	90.6637	101.034
Capana10g001793	0	0.127028	0.111678	0	0	0	0.451109	0.099425	0.079755	0.126766	0.263016	0.576218	0.273552	0.296437	0.664856	0.168434	0.055256	0.443741
Capana00g002510	0.046481	0	0.005324	0	0	0	0.053574	0.108184	0.213178	0.240182	0.225609	0.206964	0.088716	0	0.083241	0.081606	0	0.123097
Capana00g002511	1.03369	0.444249	0.187379	0.339636	1.11371	0.322643	10.8401	6.52884	11.8835	4.24827	2.9387	5.9084	6.47714	6.1493	9.54682	1.09325	0.847318	0.658426
Capana10g001799	12.553	7.78461	10.8001	17.5831	17.1851	17.1919	37.5368	36.9073	24.5758	14.0599	14.0018	19.4569	15.6852	15.2381	19.0977	8.83901	4.94447	7.96085
Capana00g002514	1.02499	0.079805	0.064628	0.680171	0.176283	0	5.90065	3.15306	6.53276	3.71067	2.44885	0.433289	4.35362	4.91556	8.31275	0.495301	0.135308	0.079279
Capsicum_annuum_newGene_20733	0.786662	0.888535	0.619059	1.1814	0.925724	0.987256	0.358795	0.157121	0.187221	0.176509	0.139267	0.252806	0.278108	0.38873	0.175284	0.354166	0.161302	0.105328
Capana05g000208	7.16286	6.31167	3.99026	5.50805	8.99635	7.19954	16.6317	9.02455	12.7136	7.52862	5.35481	6.70393	7.07923	7.16096	18.0018	2.0559	1.54377	1.64883
Capana05g000203	29.763	46.2891	44.2805	32.8289	25.4074	23.3497	34.3002	39.9579	33.3372	41.4115	35.1448	42.6344	33.5616	31.5083	35.1176	16.4503	29.0578	22.431
Capana05g000206	0.693285	1.01065	0.238673	0.509246	0.527378	0.320501	0.443323	0.538758	0.37203	3.04105	2.5965	1.67172	1.45507	1.19214	0.838738	3.88397	1.81734	3.3809
Capana00g004915	7.53022	4.22473	3.24999	9.37387	9.99869	6.36275	8.98427	6.49093	6.54927	8.07997	8.76265	9.0989	8.57783	9.25376	13.4819	3.00465	3.88573	3.96555
Capana00g004911	0.071037	0.267603	0.09025	0.6601	0.393462	0.782851	0	0	0	0.11855	0.801259	1.23826	0.067029	0	0.341051	0.455197	0.408061	0.362417
Capana00g004913	1.69987	2.42835	1.79741	2.9441	2.03385	2.3556	4.15034	3.91618	4.33572	3.39553	3.28568	4.60012	3.84363	3.47782	4.00291	2.17109	1.59184	2.42678
Capana00g004918	0.476888	0.598311	0.406339	0.943896	0.871417	0.745006	1.19972	1.97772	1.30541	2.07842	2.19225	2.38513	1.07504	0.810729	1.32575	2.01576	0.745573	1.76006
Capana00g004919	3.2682	3.04741	2.74221	2.45465	2.02905	1.073	3.95819	4.04687	7.05728	10.4633	13.0876	9.27039	3.77968	3.26246	2.99372	7.89959	8.57235	7.08791
Capana12g002688	7.16275	6.76224	7.32633	5.57044	5.29099	5.51403	1.01435	2.45621	1.61469	9.77198	10.2029	9.22639	2.07372	7.1208	3.62884	5.98439	2.6764	6.46882
Capana12g002680	50.0136	44.6745	36.7948	20.7453	21.4031	15.5789	19.1369	24.011	20.1487	29.4853	25.9296	19.1203	25.3489	13.4163	16.7138	40.7239	37.1018	40.0467
Capana12g002686	0	0.045044	0	0.038949	0	0.114236	0.448139	0.246383	0.178397	0.230639	0.491228	0.074974	0.664806	0.237438	1.07142	0.032575	0	0.137676
Capana01g000311	4.48035	3.61163	3.27735	2.23951	3.51728	1.69128	5.66245	6.3889	5.4545	3.76597	5.33252	4.03385	3.74801	3.26844	3.70945	5.24087	5.07745	7.01026
Capana01g000314	0.089036	0.095094	0.061805	0.022429	0.018506	0.05795	0	0	0	0.221362	0.086224	0.138549	0.139989	0	0.163779	0.141675	0.189173	0.178948
Capana01g000318	0.252681	0.371666	0.441406	0.286329	0.214488	0.288456	0.735456	0.279312	0.813786	1.52747	1.4226	2.02656	1.36392	1.59985	1.60934	1.8209	1.57445	2.35223
Capana04g000392	17.8186	24.7865	24.8448	23.5984	20.7158	23.192	14.2889	15.4224	15.4875	13.0653	12.2874	9.62798	16.5672	14.7446	14.131	13.0671	15.0733	12.7016
Capana12g002356	32.329	28.205	22.9569	14.3463	14.3661	9.17018	1.9425	2.70235	2.83178	3.88104	3.66342	3.41441	3.3833	2.59957	3.01024	7.3868	6.99124	6.74728
Capana07g002480	18.5201	25.5052	26.2573	31.0418	23.4094	24.2034	10.5927	6.91764	11.8574	13.3048	12.0881	13.5623	14.5762	20.5281	15.9388	13.3402	16.6786	14.013
Capana07g002485	10.2006	10.0714	15.0071	2.04384	1.02786	3.73229	1.8656	3.07963	5.06741	4.86324	5.80235	8.97971	1.60711	1.42247	0.630977	20.1079	21.2526	18.2688
Capana07g002487	76.3866	75.8496	81.8821	79.8256	73.837	77.8182	38.6812	40.0801	49.8053	30.1545	26.1516	30.811	36.8704	35.7192	34.6391	46.9077	37.1912	41.0548
Capana10g002175	17.0184	27.8008	21.9557	41.3313	26.069	40.9988	18.5831	11.4521	17.65	26.0784	24.0582	24.5938	42.8039	35.8814	34.2199	29.7851	24.403	21.1515
Capana07g002488	4039.69	2460.05	3128.1	3334.54	4690.51	4501.48	6315.65	5271.07	5131.63	2004.98	1764.62	1944.22	4205.43	4442.96	4768.63	2735	1987.28	2188.72
Capana00g001731	1.32286	1.26116	0.663186	0.659367	1.38793	0.488844	2.66351	2.16228	2.03376	2.90026	2.38847	3.14743	2.13356	3.99265	4.75795	4.42435	2.51965	4.8343
Capana00g001730	0.639815	0.45949	2.11565	0.66492	0.844359	0.860654	13.0277	26.1361	8.96542	9.46912	17.5365	4.50506	23.4646	12.0865	57.7591	7.82212	2.74351	4.14707
Capana00g001735	0.779305	1.00687	1.18261	1.10951	1.0144	0.581707	2.19775	1.76364	2.472	2.17023	2.26779	2.15988	1.82694	2.14187	1.87009	3.94119	3.69735	3.97762
Capsicum_annuum_newGene_3904	0.036508	0.228506	0.165978	0.165042	0	0	0.43253	0.227263	0.479614	0.55641	0.375854	0.227964	0.376167	0.411578	0.231785	1.03144	0.733302	0.549271
Capana12g002080	4.94747	7.4835	8.49131	10.4869	7.61913	13.0391	0.150282	1.09623	0.530573	0.389766	0.833615	1.18767	1.00026	1.63759	0.413181	2.30635	2.96298	2.07514
Capana04g001112	1.22089	1.15753	0.659527	2.17221	1.26924	1.08686	2.52786	1.70952	1.91274	2.60636	3.16364	3.10695	1.73292	2.89392	2.34889	1.27963	0.993139	1.26923
Capana04g001111	0.118638	0.043909	0.032801	0.12555	0.099894	0.030489	0.060289	0.089047	0.044242	0.484261	0.382184	0.486362	0.021493	0.091911	0.058622	0.229677	0.11965	0.089713
Capana04g001114	1.11768	1.35521	1.368	3.84403	3.46878	2.00618	8.53603	8.46026	4.40784	14.5275	16.2462	17.5124	10.0917	9.91464	12.4538	4.93582	3.94319	4.29706
Capana04g001119	52.1146	58.8212	49.8246	70.2359	55.5715	44.2076	39.2193	28.5076	38.6874	16.4921	17.4167	20.3685	47.0357	46.9039	47.8353	5.87393	8.94479	6.49295
Capana04g001118	3.58722	5.17836	5.3705	3.2121	3.29402	5.31371	0.750417	1.44906	1.31231	7.95643	5.2498	5.81968	1.71359	1.89061	1.4023	6.01551	9.70808	6.87677
Capana05g001648	17.375	26.3957	22.7924	21.5971	15.6729	17.0729	44.5288	34.477	39.911	40.11	39.086	42.8047	47.3839	36.1386	49.8345	45.215	28.5138	42.2462
Capsicum_annuum_newGene_7332	0.213205	0.222904	0.172427	0.290026	0.387245	0.142347	1.11513	1.81587	0.392377	0.049402	0.254443	0.477919	0.048938	0.346314	0.149772	0.404668	0.114657	0.608245
Capsicum_annuum_newGene_7338	0.606842	0.460018	0.516912	0.400888	0.423778	0.32444	0.808584	1.49421	1.65377	2.4419	2.48516	4.05512	1.0265	1.3487	1.12449	2.97448	1.47228	2.19365
Capana02g001451	186.528	125.683	143.799	155.839	165.405	178.204	302.695	318.005	283.331	296.909	320.489	284.751	280.932	290.208	367.447	99.8273	103.766	97.2866
Capana02g001452	73.9834	87.3446	95.7372	91.0937	77.2129	77.7303	62.3577	50.381	65.1906	30.3808	27.804	30.6411	52.5581	64.0182	52.6799	44.0608	48.2744	42.7598
Capana01g003158	0.18811	0.438384	0.470309	0.367362	0.565392	0.449743	4.29409	3.31409	2.80806	4.19875	5.54662	2.60543	4.12567	3.35475	3.59436	3.44128	2.19589	1.91698
Capsicum_annuum_newGene_18534	1.06385	1.10726	1.31219	1.32875	1.34318	1.77477	0.531324	0.600855	0.417036	0.554442	1.03479	1.04961	0.911994	0.659807	0.56743	1.32018	0.792668	0.920321
Capana01g003157	2.15941	2.60751	2.28984	2.83005	3.36664	2.63999	9.48608	6.57655	9.67482	6.46527	5.08737	7.63535	8.28412	6.58608	10.1534	6.23214	5.65321	9.13751
Capana01g001946	0.238778	0.429248	0.469046	0.411261	0.271562	0.514799	0.306063	0.905618	0.86996	2.82048	1.84808	2.35831	0.443073	0.908474	0.384015	2.46258	1.44968	2.31251
Capana01g001945	25.1174	15.8896	18.2851	14.3431	25.2429	24.2735	34.9378	35.8185	47.282	48.9295	56.5248	47.1043	25.2346	18.8424	29.7488	45.7869	31.4679	30.4513
Capana01g001943	14.6639	10.9006	10.2341	5.97271	5.3343	3.97215	0.370549	0.581741	0.866708	1.57185	0.492508	1.19716	1.62363	1.16782	0.951505	1.69906	2.23425	1.60712
Capana05g000214	80.7561	79.0497	88.8889	62.7297	59.1412	57.0745	198.27	184.432	173.395	239.763	239.393	259.756	156.313	121.657	185.197	256.716	128.246	231.353
Capana01g001949	43.1511	44.5073	47.0828	44.8176	47.5738	42.054	29.4853	30.3156	31.289	23.804	22.023	35.3109	36.7301	49.5539	39.9836	34.4703	38.1691	25.4334
Capsicum_annuum_newGene_986	1.33099	1.76235	1.41797	1.76122	1.60704	1.36314	0.799659	0.68909	0.828258	0.201074	0.900409	0.799918	1.36648	0.889661	0.647447	0.482804	0.36726	0.470597
Capsicum_annuum_newGene_985	0.103598	0.124276	0.101475	0.106097	0.174072	0.13852	0.253415	0.131365	0.685732	0.403052	1.16477	1.13814	0.375743	0.649131	1.33471	0.137169	0.169105	0.059696
Capsicum_annuum_newGene_21129	1.08685	1.88684	1.93554	2.04663	1.46006	1.34033	0.951335	1.19108	1.03197	0.584793	0.731075	0.233999	1.12416	1.12142	1.29856	0.050051	0.179472	0.343323
Capana05g000216	0	0	0	0.033694	0.053201	0	0	0.194858	0.106796	0.531636	0.325462	0.647399	0.15226	0	0.168877	0.340932	0.29052	0.810686
Capsicum_annuum_newGene_21122	2.3376	1.21941	0.758411	0.841455	1.05218	1.97738	0.679352	1.00249	1.30155	1.14858	1.75695	1.18442	0.826529	0.591251	1.22321	0.523115	0.791788	0.46456
Capsicum_annuum_newGene_8021	0.15081	0.642954	0.291126	0.272122	0.45309	0.214229	0.196197	0.182737	0.025189	0	0	0.100488	0.053039	0.081939	0	0.121046	0.323427	0.276063
Capsicum_annuum_newGene_8024	20.4267	15.5162	19.5956	20.5059	31.2332	35.4382	6.9683	6.28562	8.01547	7.97994	6.34945	8.16309	5.73238	7.27145	9.6559	10.5876	9.29138	9.93262
Capsicum_annuum_newGene_8028	0.098845	0.031648	0.05126	0.053449	0.02673	0.128932	0.210621	0.054763	0.358791	0.880262	1.25456	0.323229	0.359275	0.125249	0.063142	0.04365	0.109326	0
Capana05g000993	2.97321	6.19156	6.36838	3.7245	3.44991	5.45533	3.45137	3.31195	2.11306	3.36871	2.13208	2.10208	2.76847	3.58457	2.0602	2.40122	3.15644	1.40493
Capana05g000994	4.30254	6.69334	5.70354	4.79074	4.45176	3.97349	3.4627	4.20577	3.65054	2.20023	2.01516	2.83866	2.41228	2.44679	2.98427	4.94623	3.22231	3.79467
Capana05g002171	0.026294	0.075688	0.242396	0.430908	0.172828	0.194701	1.83707	2.10049	1.46027	1.43691	0.972333	0.836486	0.252112	0.219825	0.526789	2.11793	0.647991	1.05855
Capana05g002177	77.6856	74.5758	71.5365	56.8537	53.1873	50.6304	133.241	127.381	127.484	122.157	143.709	151.872	92.451	84.7055	98.1156	135.796	182.216	176.053
Capana05g002175	40.2031	63.0866	58.6539	53.6277	37.6163	41.3645	48.5886	49.5482	56.1476	29.924	32.0747	28.7625	48.8339	43.5291	34.3223	32.1286	36.1463	31.1582
Capana01g002201	0.026098	0	0	0	0	0	0	0	0	0	0	0.242342	0	0	0	0.55864	0.5288	0.289574
Capana01g002204	4.35146	0.993708	0.716918	1.00535	0.838743	0.554346	1.13291	2.35988	0.28156	0.494331	0.193959	0.879768	0.057697	0.177968	0	0.192293	0	0.973904
Capsicum_annuum_newGene_19447	3.53395	4.79657	3.75634	3.45837	2.74795	2.28092	5.68996	7.16987	5.10922	6.9723	7.03691	7.25237	5.08981	6.7571	6.22723	6.1124	8.62502	7.02219
Capsicum_annuum_newGene_8689	1.53223	1.70922	1.54814	0.793645	0.903028	0.733485	1.54737	2.51384	2.52149	4.94937	5.14854	5.28748	2.56438	2.47733	2.2488	5.39053	6.70314	5.96361
Capana07g002307	14.3886	20.2126	18.0437	29.7178	21.6703	21.0598	10.8535	12.6833	14.6068	13.8516	10.8612	14.7687	16.3963	19.9053	13.8508	15.1845	18.4467	14.1029
Capsicum_annuum_newGene_9370	0	0	0	0	0.043455	0	0	0.282069	0	0.291986	0.278384	0.941045	0.209089	0.234564	0.457035	0.254609	0.563189	0
Capsicum_annuum_newGene_9086	18.324	6.69665	7.30093	6.78608	12.1235	10.5423	10.234	10.8472	11.9885	46.296	52.7521	50.0696	14.8148	19.4782	37.4288	28.958	11.6179	21.2492
Capsicum_annuum_newGene_8976	0.413619	0.367972	0.119166	0.38636	0.246149	0.574153	0.21092	0.151976	0.449259	0.708166	0.552184	0.890629	0.467273	0.251002	0.249899	1.40589	1.0723	1.43934
Capana06g002301	15.1371	36.0149	36.9915	21.6849	14.3575	16.8673	6.10977	10.6144	10.0146	12.2517	8.80172	9.22993	10.4928	11.9577	7.70557	12.2969	19.0889	11.4796
Capsicum_annuum_newGene_8979	0.991051	1.40784	1.11349	0.33219	0.262675	0.27384	0.224669	0.641316	0.779792	0.887261	0.705757	0.440001	0.300415	0.10708	0.558992	2.05219	0.754733	1.39778
Capsicum_annuum_newGene_8978	0	0.396613	0.196758	0.281386	0.313717	0.407462	0.201511	0.22395	1.16209	1.71941	1.73118	1.09501	1.40405	0.33911	0.479663	3.26485	1.56337	2.20717
Capsicum_annuum_newGene_13124	0	0.031878	0	0	0.003262	0	0.022209	0	0.016623	0.006377	0	0	1.44809	0.65606	0.75944	0.086744	0.204981	0.075163
Capsicum_annuum_newGene_18710	0.498608	0.468792	0.63595	0.572387	0.297015	0.505577	0.102414	0.150887	0.127442	0.115877	0.20337	0.180677	0.034763	0.057317	0.06636	0.113557	0.102501	0.158441
Capana11g000295	0.815898	0.25406	0.356748	2.05589	1.07947	2.70954	0.381016	0.200116	0.037819	1.57091	3.74308	2.58319	1.27753	0.573517	0.363777	2.31024	0.641777	1.2953
Capana11g000297	3.81227	4.66919	8.09634	31.9427	19.6753	45.3988	0.768761	1.9891	1.08084	13.4387	9.88476	10.902	0.787539	0.781248	0.948288	4.43994	6.15939	2.64747
Capana11g000293	64.6389	55.6183	76.1507	63.3301	68.5828	66.3901	31.6928	35.9365	34.7105	57.1593	52.9933	44.8885	47.0318	50.6451	50.2454	43.1493	36.5504	46.013
Capana11g000292	48.6422	68.089	68.1498	69.845	58.7245	70.2654	60.3052	128.142	46.6861	23.4818	18.2424	17.1982	38.0906	35.7734	28.156	22.4282	21.2112	21.2327
Capsicum_annuum_newGene_22572	0.183199	0.102457	0	0.854607	1.38899	0.981297	0.067384	0	0.017423	0	0	0	0.160911	0.061509	0	0.058779	0.381385	0
Capsicum_annuum_newGene_22573	19.9368	16.9393	12.5572	19.9236	20.449	26.8255	28.2627	22.5287	24.4281	59.8135	68.0807	59.7288	25.7716	20.1647	36.5248	47.9736	14.6644	44.357
Capsicum_annuum_newGene_12655	0.467511	1.12588	0.821569	0.144015	0.139666	0.481066	0.900554	1.40792	2.79218	2.01744	2.37435	1.60866	1.20397	0.421995	1.19771	1.49342	1.67173	1.17636
Capsicum_annuum_newGene_12651	6.34899	4.36365	5.73509	3.34842	1.95753	3.16262	0.884556	1.3983	1.18402	2.64572	4.01189	2.47316	2.65302	2.07853	2.82465	3.39999	1.68976	3.78
Capana12g002699	0.14495	0.329461	0.213915	0	0	0.20253	0	0	0	0.202701	1.07717	0.689062	0	0	0.68604	0.276086	0	0.370554
Capana07g001768	18.712	24.1208	18.5908	24.4654	18.8695	17.4361	15.5411	17.9744	20.6894	22.7733	23.9501	18.7665	22.2838	22.0273	16.0721	10.0477	15.9978	8.70045
Capsicum_annuum_newGene_12658	1.34405	1.16844	0.600155	1.02497	0.941295	1.17239	1.48011	1.7244	2.0562	5.09259	5.91948	4.19519	3.42937	3.22522	3.88567	2.41975	1.1162	1.98892
Capana01g003637	7.87959	11.1082	14.4817	10.9569	10.1761	8.20732	21.046	17.8319	21.097	31.8783	26.465	28.1107	23.9608	27.1501	23.2885	30.5744	30.1784	32.1156
Capana01g003634	4.93786	6.36474	6.50807	6.08542	5.52491	4.73728	5.62816	4.62574	4.13611	3.49131	1.89033	2.50142	3.6361	2.03714	2.47683	3.63595	2.72106	2.70909
Capana01g003633	27.9964	29.5429	23.9964	28.5438	22.1073	26.7703	11.4365	8.71307	11.5005	26.9996	25.1094	34.3972	11.7337	14.361	19.143	21.2417	14.4236	21.6161
Capana01g003632	0.05922	0.200348	0.254295	0.447479	0.517164	0.234437	1.45215	3.15652	3.08966	0.547211	0.700917	1.4599	1.91995	1.71931	0.514647	0.663921	0.252794	0.164401
Capana01g003631	27.7037	46.3771	35.5288	44.3183	31.1539	39.3805	64.8141	62.934	69.2659	96.7835	102.712	108.595	58.0421	49.1999	62.5953	105.461	95.6069	110.299
Capsicum_annuum_newGene_21909	2.28605	2.36809	1.73151	2.94186	1.88782	2.61688	0.76799	2.22167	0.810784	1.34852	1.30194	1.34359	0.752261	1.42408	1.91572	1.78755	1.07072	0.707534
Capsicum_annuum_newGene_21902	3.35769	2.56762	3.08045	3.58511	4.52218	5.96133	1.97043	2.51064	2.11257	2.51108	1.74183	1.46327	1.42231	1.97364	1.87582	2.2403	2.86239	2.97589
Capana09g000207	35.2287	41.7888	41.7902	55.5139	40.377	44.7835	25.7216	20.4509	26.4633	20.1739	20.319	22.0867	23.47	23.9481	21.9405	16.7097	20.1318	16.1774
Capana09g000206	36.174	37.154	36.407	46.8138	49	43.9881	13.4098	11.9623	19.8643	17.1598	11.6717	11.2484	16.0489	15.5577	15.1065	9.3603	18.1418	11.6432
Capana09g000201	7.83275	2.82802	2.83369	3.52704	4.84122	0.825051	25.8778	61.7464	23.5906	5.68153	4.27767	9.19322	4.44336	2.91385	2.43805	7.39098	6.99097	6.7828
Capana02g001710	1.24554	1.60219	1.27024	0.85877	0.876517	0.487845	1.50839	2.80724	2.41233	2.85259	2.77878	3.16539	1.69668	1.2809	0.807396	4.13846	4.36712	3.18033
Capsicum_annuum_newGene_15007	0.120992	0.241681	0.164574	0.799751	0.544067	0.851163	0.090983	0.075169	0.058018	0	0.028044	0.248538	0.106535	0.033475	0.12896	0.219113	0.25949	0.097018
Capsicum_annuum_newGene_15004	1.97433	1.48253	1.37034	2.85422	2.28718	2.59002	0.602261	1.65315	1.61737	1.12909	0.847365	1.39533	1.01086	1.14945	0.853933	1.23755	0.75442	1.26502
Capsicum_annuum_newGene_15002	7.07212	7.69769	10.2422	9.28937	8.57446	10.1731	8.012	9.23664	6.98236	5.5906	5.91723	9.49824	9.61135	5.44842	7.82382	5.11932	6.04953	5.99428
Capana07g000416	1.59601	1.25155	1.02416	3.58467	3.06216	4.5868	6.33701	4.43647	8.20132	14.578	16.9557	9.35069	4.59367	6.98096	6.82018	6.48796	3.11017	3.87346
Capana07g000417	12.4679	24.2454	46.5529	10.4483	6.47231	11.4788	25.9597	21.5412	40.8287	219.011	160.485	199.795	39.4838	65.4169	74.8596	229.594	223.011	206.239
Capsicum_annuum_newGene_12389	1.19598	1.9226	1.26886	3.50559	2.72817	3.59837	1.07578	1.67024	1.29844	2.90823	1.71712	2.10317	2.07646	2.09805	2.38854	1.58635	1.11713	1.89332
Capana07g000413	13.5498	19.5279	17.6864	15.0745	11.1239	12.2975	7.83824	8.63577	8.65392	16.8192	19.2159	18.3346	10.2873	11.6654	10.0212	17.3342	20.3633	17.408
Capsicum_annuum_newGene_23223	0	0	0.026339	0	0	0	0.39511	0.251157	0.169876	0.748978	0.673189	0.511347	0.047363	0	0	0.687901	0.411253	0.193186
Capana11g001652	0.688631	0.756733	0.372485	0.927876	0.708515	0.677799	1.89009	0.905562	1.5533	1.59336	1.78811	2.32552	1.94372	1.4952	2.23954	2.26617	2.55787	2.29024
Capsicum_annuum_newGene_23229	0.280018	0	0.220173	0	0.053962	0.069173	0	0.303439	0.25032	0.1907	0.277121	0.479392	0.097559	0	0	2.58946	1.04961	0.695315
Capana11g001659	0.625313	0.131079	0.228009	0.407867	0.314976	0.56149	0.668213	1.20087	0.724488	1.88837	1.59058	9.52608	0.881888	2.28373	1.05751	0.289503	0.251941	0.495346
Capana12g001532	15.3795	21.6336	16.8678	18.8426	13.8366	12.253	17.9335	16.9005	23.3241	31.2958	31.6001	29.7393	24.8971	28.5197	20.1579	33.1745	46.1777	32.9153
Capana12g001533	7.3395	7.1595	6.86989	12.6519	9.36028	6.8954	12.7901	13.9673	13.6828	16.6959	16.3274	16.7375	13.4104	15.0703	19.0322	6.28231	8.41221	7.40195
Capana07g001455	2.19785	1.6969	1.5263	1.48583	1.60414	0.823035	1.0583	2.03668	1.31671	3.55152	4.26557	2.86014	3.21969	2.63372	1.70722	0.830883	1.61611	1.17451
Capana01g002809	10.324	2.53577	2.0218	0.852082	2.15258	1.30939	2.40597	3.17928	1.95465	2.1116	1.51357	0.413608	0.448706	0.390649	0.294765	0.479071	10.6965	10.9661
Capsicum_annuum_newGene_14068	0	0	0	0.051241	0.039758	0	0.329563	0.372482	0.586092	0	0	0	0.074104	0	0	0	0	0
Capsicum_annuum_newGene_14067	21.6584	6.79868	7.95628	5.40386	14.42	22.7687	6.82676	5.64171	7.20133	9.01452	10.141	13.7521	3.29251	4.19768	4.48035	6.90836	10.5903	11.1907
Capsicum_annuum_newGene_14062	4.35152	2.8736	2.56808	3.16893	6.14025	4.39371	3.95341	2.2218	2.70674	3.20851	3.74249	3.79727	3.70829	2.41272	4.01745	3.19306	2.84279	2.18608
Capana08g002044	2.33094	3.14854	3.3642	3.50182	2.80426	3.27079	1.49151	2.96174	1.47766	1.63223	0.984695	1.74349	2.87508	1.92952	2.16064	1.80451	2.54996	1.53796
Capana08g002045	1.1811	1.8669	2.50204	1.1533	1.11238	0.908287	0.28771	0.398003	0.247163	1.46853	1.63739	1.70863	0.862759	0.683844	0.633854	1.42824	3.37436	1.95589
Capana08g002046	0.115706	0.904874	0.814144	0.05917	0.404282	0.037774	0.043093	0.24644	0.094086	2.39516	3.9172	5.38886	0.351255	0.130326	0.0741	23.76	64.8522	38.9711
Capana08g002041	3.79773	6.76035	6.48613	4.50953	3.24194	4.20262	5.58085	6.08044	6.32733	7.47002	8.11977	7.31209	7.79005	6.95939	4.55459	9.94577	10.229	9.08226
Capana06g001140	33.7592	27.0104	32.7588	35.4199	33.9166	43.7464	14.145	18.9167	18.7668	28.1253	20.5688	25.2891	12.9087	19.4472	13.3005	26.1246	20.4617	29.5569
Capana06g001141	4.66725	3.33999	2.33651	4.36659	3.4505	3.74655	1.74785	4.06585	2.18084	1.64617	0.356474	0.2135	2.78968	1.43514	3.1969	1.83014	0.79214	1.2411
Capana08g002048	117.84	86.5277	89.9997	87.6814	109.634	97.1691	157.475	351.057	93.4133	406.767	488.61	420.089	158.891	112.915	80.216	136.991	217.48	194
Capana06g001149	13.7903	17.3983	26.449	4.06606	4.57201	3.55269	14.6332	27.8512	14.5697	124.185	146.085	179.024	19.1129	20.2841	18.8818	136.116	49.5932	109.828
Capsicum_annuum_newGene_11651	1.85423	1.50093	1.92067	1.51481	2.64476	2.91554	1.09202	1.44311	1.14758	1.15985	0.878902	0.969042	1.07277	0.867726	0.814667	0.710791	0.895761	1.00195
Capsicum_annuum_newGene_22646	33.9923	60.4817	10.8419	15.283	19.6184	17.2161	7.49014	14.0088	7.54474	10.394	11.0566	7.32335	39.7078	5.27733	31.3847	7.78409	41.5587	17.948
Capsicum_annuum_newGene_16755	1.87933	3.33504	2.93048	2.24154	2.0849	1.66442	2.6002	2.30964	2.27297	4.12896	3.55181	3.91485	2.98899	1.98195	2.77549	4.382	5.66223	5.35639
Capana09g001960	54.3379	38.0762	40.1246	56.825	66.8737	66.7028	33.5987	28.7099	35.4172	56.9144	58.2376	68.528	44.5749	64.6572	63.9481	46.6269	36.2246	42.6063
Capana09g001964	1.98054	2.4739	2.56056	3.23647	2.37055	2.03284	6.56898	7.27054	7.13228	9.40939	9.45472	10.3292	8.90218	7.0769	9.96738	8.05505	6.13907	7.72313
Capsicum_annuum_newGene_10521	0.282654	0	0	0.165439	0.324027	0.170209	0.17421	0.066023	0	0	0	0	0	0.117482	0.431152	0	0	0.062914
Capana08g001327	7.98847	8.50082	9.82641	9.28493	9.92658	8.6499	10.868	14.6793	16.4696	27.3634	36.8608	31.7484	13.9028	14.5412	11.1615	38.716	33.1143	39.2999
Capana02g001615	98.9913	123.707	111.911	88.0807	81.9213	90.4381	16.3087	13.5723	25.9633	22.1895	14.252	27.9214	28.8075	18.5925	13.0931	49.5786	77.7326	57.3254
Capana03g000359	2.22957	2.43664	1.60695	2.79946	2.60225	1.2835	1.46431	0.635934	1.40351	0.77814	0.44988	0.483712	1.18351	2.63006	1.92472	0.656102	2.68109	1.06162
Capana03g000358	204.936	304.118	295.779	303.613	224.181	247.632	65.7912	84.5385	62.2919	98.5625	105.723	112.517	76.309	80.9702	71.7462	89.7059	138.091	116.626
Capana03g000352	1.28263	2.45276	1.92005	2.4872	1.68305	2.41471	3.18126	2.87244	2.43859	3.51657	1.9095	3.03336	7.28617	15.075	10.3317	1.00633	2.37352	1.20855
Capana03g000350	12.9478	7.85168	5.96722	4.43398	4.89794	1.50646	17.836	14.1683	13.7685	1.90882	1.70747	3.14979	11.6154	12.4429	7.49848	0.138684	0.576696	0.202265
Capana03g001876	3.08281	4.3652	2.94976	0.856725	0.969242	0.598867	1.43411	2.32614	2.1689	4.26067	2.89321	5.30256	3.48719	2.18423	1.7832	11.087	13.1433	11.7373
Capsicum_annuum_newGene_25813	6.73815	4.33089	5.874	4.74499	4.65777	4.71255	3.07895	3.36086	3.20595	3.44589	5.64232	3.3441	3.44522	2.24151	3.23017	3.09437	3.91408	2.60588
Capana02g002996	97.2372	105.056	107.153	119.575	99.3336	84.7505	192.059	297.2	154.805	123.005	121.496	123.181	169.676	130.257	103.341	89.6285	92.3986	75.6853
Capana02g002997	42.1191	52.4199	55.6168	151.215	131.256	189.283	83.2467	82.7106	65.2214	104.128	97.0984	94.0101	110.243	142.866	130.513	103.729	88.6893	87.8443
Capana02g002990	24.7272	22.9408	21.9438	14.9152	21.3737	5.5927	4.61158	7.61223	5.22668	38.9957	56.0174	56.8632	12.886	9.75673	7.47098	78.2858	200.881	166.67
Capana02g002991	6.16319	7.83582	6.53336	11.8897	10.8856	12.4726	23.0293	23.0717	19.9707	8.90645	11.1415	4.93501	18.638	15.7167	14.9225	6.71355	5.01791	5.2615
Capana02g002992	39.7078	39.3395	31.659	45.4765	42.9455	36.2605	81.44	66.0669	92.9212	76.7171	61.0955	77.5965	90.9424	106.277	89.2368	81.7145	88.9903	77.0853
Capana02g002993	122.608	133.97	138.149	133.171	114.795	126.912	124.168	109.011	122.202	91.1616	101.01	86.7367	103.314	97.2789	108.399	79.6887	71.4703	77.6888
Capana02g002998	12.7412	7.92027	9.30315	8.26245	8.44545	8.45081	13.0105	14.593	10.289	7.843	11.2974	10.7729	7.50709	5.56112	7.46882	6.38439	6.3378	9.37304
Capsicum_annuum_newGene_14168	7.11512	11.5111	9.15323	9.11244	6.69447	5.44204	6.26826	5.24099	6.59245	5.10385	5.01278	5.4788	7.95126	5.98539	6.42575	6.24731	7.95794	5.44048
Capsicum_annuum_newGene_19124	0	0.013125	0	0.013981	0.122676	0	0.181902	0.337148	0.172583	0.346103	0.519738	0.210777	0.377637	0	0	0	0.01996	0.101355
Capsicum_annuum_newGene_19126	0.423342	0.356484	0.226014	0.399486	0.379034	0.309324	0.782962	0.842126	0.331125	1.82862	1.89419	2.66034	0.896948	0.984907	1.3527	1.47963	0.508634	1.29107
Capsicum_annuum_newGene_16963	0	0.159128	0.082226	0	0.111825	0.046642	0.026902	0	0	2.03494	1.66808	0.602708	0.181039	0	0.180393	0.26294	0	0.157136
Capsicum_annuum_newGene_15486	8.54439	4.14366	2.4775	5.13971	4.37814	11.1264	3.04337	1.34269	3.53168	2.79171	4.44607	1.37125	2.44958	2.27777	5.58236	5.56462	1.72233	2.27919
Capsicum_annuum_newGene_13247	0.858348	0.832933	1.00812	1.3643	1.40761	1.07411	1.63838	1.6917	1.42781	1.85593	1.66119	1.89788	2.21411	1.50331	1.73578	2.33342	2.71504	2.46255
Capsicum_annuum_newGene_13240	17.3293	23.8648	20.6318	20.6471	15.7866	16.8532	17.0156	17.2051	16.0782	9.22601	7.53051	8.98218	16.5114	13.3305	14.6994	9.00196	6.48828	7.02115
Capana02g003642	0.699894	1.53704	1.24552	1.25519	1.04391	1.07191	0.513158	0.622345	0.468249	1.16727	0.587846	0.804583	0.415205	0.547929	0.714165	0.737291	0.886333	0.702364
Capana02g003646	3.35771	2.99676	2.50795	4.74976	5.91946	4.25148	4.15394	4.66393	5.89731	6.90807	11.0233	10.3356	11.6481	11.5771	15.6734	7.174	5.85613	6.2191
Capana02g003648	0	0	0	0.036576	0	0	0	0	0.081067	0.273047	0.061882	0.806092	0	0.190987	0	0.21336	0.224819	0.271035
Capana02g000592	2.12937	1.97498	2.38244	2.3115	1.82175	2.3198	4.48792	3.34358	3.1555	5.93769	5.63605	6.46235	3.09605	4.31724	5.18306	6.11139	2.26241	5.1355
Capana12g002110	3.08597	5.13374	4.5105	5.90845	5.14805	3.73439	2.04584	1.96708	3.01864	4.76924	4.68154	3.87283	3.03145	3.3062	2.46201	4.01629	3.68248	3.34141
Capana12g002116	3.51124	4.52988	3.22335	7.10891	6.98337	5.78238	6.96287	6.72999	8.3851	15.4577	14.7997	13.8642	9.58462	12.5859	9.59219	11.3765	12.8969	12.6685
Capana12g002119	0.41749	0.320834	0.10446	0.497473	1.10948	0.676272	2.7743	0.81082	2.10037	0.720411	1.28457	1.39323	3.95123	1.05953	2.10327	1.2649	0	0.438214
Capana02g001642	4.45354	6.76816	7.03669	3.83775	2.79386	3.34074	2.69076	4.42408	4.83876	10.0965	12.1388	16.3414	3.30585	2.15834	2.75707	24.9168	28.8551	28.8108
Capana03g003077	4.00668	4.03662	3.2347	2.44823	2.20029	2.59878	3.46073	3.41184	5.52218	4.01419	4.99875	3.88983	4.97996	3.28823	2.76718	8.21246	5.37709	6.76359
Capana03g003076	0.958275	1.61058	1.30183	1.39285	1.1493	0.967953	2.77109	2.2437	2.15689	2.92823	3.47803	3.25746	3.00158	2.74262	3.42204	3.68482	1.0822	3.16951
Capana03g003075	1.32112	0.881043	1.29276	1.57129	1.60134	1.16303	2.28415	2.35484	4.45038	4.48344	3.3186	3.70687	4.22031	3.71869	3.84067	2.9017	2.59281	3.14978
Capana04g001357	26.8495	28.9665	36.0179	17.8276	15.3501	18.8972	9.68473	16.1572	17.5308	53.9764	67.2022	67.9358	15.9662	13.2731	24.4694	21.779	11.7957	26.4021
Capsicum_annuum_newGene_16039	2.25109	1.83399	1.13394	1.48001	1.59049	1.83895	1.37279	1.19473	1.65548	0.478729	1.63078	0.948903	1.17236	1.61574	1.02705	1.71277	1.49525	1.80893
Capsicum_annuum_newGene_16032	0.39167	0.558451	0.327933	0.497398	0.500061	0.268906	0.066051	0.112853	0.044298	0.192793	0.24955	0.11212	0.240933	0.263914	0.048003	0.082757	0.354487	0.150582
Capana04g001103	1.60003	1.74681	0.76589	0.871933	0.731803	1.15167	2.47128	2.70543	2.56424	3.58043	4.69226	4.41934	2.62983	1.98985	2.60866	5.73581	4.99352	5.05
Capana09g002222	26.9598	64.4541	70.2446	30.4669	22.5049	27.1485	18.9264	22.5432	23.5433	34.4036	36.5557	41.1715	31.3448	24.9231	26.0659	51.9043	57.362	55.5265
Capana08g002812	7.37707	6.91976	5.27212	10.4065	10.059	7.61264	15.7502	10.9265	10.9149	13.3584	16.3318	15.8616	15.7159	15.6137	19.235	9.50409	9.11579	9.599
Capana08g002819	2.57978	4.27137	4.27227	4.55537	2.56617	3.03748	1.71883	4.62927	1.73506	1.33479	1.32127	1.51758	3.24471	1.4472	1.20687	0.926288	0.748594	1.59813
Capana08g002818	4.51717	4.03863	3.0132	7.6814	7.34826	5.93867	2.0439	3.92691	1.81812	0.860195	0.783954	0.854874	2.50537	1.44228	2.48841	0.509132	0.836354	0.807406
Capana12g002033	2.24633	0.77776	0.548465	3.74957	3.12562	0.835729	2.61894	3.93084	1.67753	1.20588	1.47023	1.54042	2.83951	2.72837	4.87198	0.589035	0.282284	0.329701
Capana02g002690	10.3228	7.63209	9.70098	15.1546	16.335	11.1611	4.528	3.5951	4.35504	11.1734	3.856	9.25247	6.40371	12.8461	11.6039	4.24828	3.1525	3.94265
Capana02g002697	7.46515	6.78361	8.15061	8.71786	7.69127	8.81051	4.21034	2.88469	4.88636	4.9922	4.54074	3.62364	5.05661	3.91564	6.0746	4.46256	6.30627	6.32238
Capana02g002695	2.87834	3.71486	3.82555	5.28838	4.45728	4.79857	3.71552	5.05331	5.12853	5.98398	4.48584	7.11921	7.11853	5.38284	8.1307	8.5331	7.39072	10.245
Capana12g001671	19.6848	30.3543	29.7921	21.5438	16.8585	17.1061	52.0826	52.3795	50.1302	39.3723	42.11	36.0858	39.9487	39.3519	38.1339	42.9623	46.5862	48.2267
Capsicum_annuum_newGene_5646	1.26492	0.166298	0.52556	0.874634	2.38523	2.18747	3.31337	3.01615	1.33768	4.99844	3.60466	3.07776	1.57136	1.22506	2.1229	0.377372	0.552024	0
Capana03g003920	0.059201	0.191838	0.143674	0.442929	0.172534	0.251726	0.34148	0.508139	0.574207	1.08858	1.46363	1.13574	0.517223	0.996164	0.649833	1.42106	0.66396	0.912755
Capana03g003925	0.505368	0.818997	0.356967	0.772439	0.462002	1.0076	0.06833	0	0	0.494494	0.282836	0.511981	0.19066	0.681106	0.067341	0.947164	1.18195	0.501734
Capana03g003927	0	0	0	0	0	0	0	0	0	0.078704	0	0	0.041788	0	0	0.161454	0.247053	0.056511
Capana03g001562	17.1353	25.7765	22.9746	18.3043	14.3886	13.0703	32.1713	29.0889	32.9454	37.7003	35.3372	38.3347	30.0778	29.6046	26.7628	42.502	41.3477	41.389
Capana03g001567	0.105779	0	0.111535	0	0.235631	0	0	0	0.077258	0	0.080937	0	0	0	0	0.058417	0.671431	0.296397
Capana03g001564	0.798979	0.677729	0.918693	1.03825	0.965378	0.850758	1.67839	1.91759	1.50772	2.51405	2.76199	2.45008	1.44971	1.62314	1.82855	2.02577	1.85798	1.44786
Capana04g002116	3.5214	4.26166	4.09449	5.99785	4.16391	5.09452	7.2838	7.47424	7.27002	3.48506	2.08521	2.38076	6.99915	4.70818	5.10517	2.44871	2.20793	1.35318
Capana12g002809	18.1168	18.9443	22.0573	20.9417	20.305	20.8296	43.2207	35.2833	60.4487	49.9634	44.9611	36.4091	36.237	42.8752	42.1554	61.7065	57.1235	56.2018
Capana12g002805	9.03211	10.3357	11.8413	4.7364	4.10303	4.32719	9.68996	14.4656	12.5507	16.973	17.4986	17.6593	8.04255	6.05782	10.8733	11.2079	10.6609	12.4214
Capana12g002802	4.66446	19.7634	22.2307	0	0	0	493.748	351.254	678.98	91.075	94.6887	97.5859	49.9621	117.052	78	442.824	279.954	499.228
Capana01g000144	93.3694	96.3626	134.258	75.78	76.5401	76.368	138.187	176.031	126.214	194.157	196.133	218.764	152.155	131.494	143.15	202.591	202.608	207.704
Capsicum_annuum_newGene_1947	0	0	0	0	0.03154	0.057037	0	0.028991	0	0	0.360557	0	0	0.298057	0	0.113134	0.872716	0.210629
Capsicum_annuum_newGene_1940	5.89581	7.07937	5.93357	6.2619	5.44525	4.31318	2.33989	4.9908	2.03145	5.15369	11.3227	6.69047	5.61262	6.35762	3.76645	9.30901	7.50811	6.90297
Capsicum_annuum_newGene_9795	12.0182	8.08186	9.2394	5.85808	7.49712	8.15157	4.86585	3.89991	4.44071	8.19397	7.94196	8.67117	5.55326	5.71599	8.40482	6.70148	6.58066	7.95002
Capana08g002743	184.387	212.839	241.962	257.515	214.788	188.749	226.673	203.899	211.181	216.077	153.328	187.794	348.946	512.113	402.813	278.177	327.632	273.777
Capana02g000964	2.45542	3.21611	1.9456	2.92776	4.15599	3.20406	5.92171	6.36695	6.49656	6.41136	5.76023	5.29256	6.69415	5.66598	6.4825	3.35544	2.29395	3.99927
Capsicum_annuum_newGene_11351	131.468	161.479	229.076	56.4276	72.6406	78.5254	57.3615	84.3317	50.9928	62.3943	59.4315	54.8435	36.2327	33.9849	46.3269	51.7297	52.7219	67.9532
Capana08g002740	368.484	300.901	340.163	298.858	346.359	390.771	236.458	209.071	253.684	122.489	142.144	148.395	177.213	176.37	172.532	132.94	119.601	144.777
Capana02g002525	1.53953	1.85113	0.894807	2.24782	2.83975	2.22858	1.13008	2.55756	1.39112	0.393877	1.30367	0.607196	2.05331	2.23859	3.26135	0	0.239111	0
Capana02g002524	27.7132	29.5376	28.5183	32.9326	30.874	26.231	34.4457	29.3907	33.5335	29.4499	30.4161	24.0503	43.3596	43.6246	47.1211	26.397	20.8827	21.6183
Capana02g002526	211.475	188.355	194.94	182.713	193.78	175.813	646.621	514.612	589.955	123.341	129.387	138.65	703.801	551.936	452.158	275.385	246.862	204.155
Capana02g002521	69.748	69.9861	66.6291	59.1295	57.8379	61.3866	47.8575	49.3362	43.5031	36.1157	40.6229	43.8496	35.5898	31.1403	34.7274	56.025	45.24	57.8679
Capana12g000187	0.410906	0.232346	0.385703	0.637133	0.310432	0.686264	1.38122	0.614094	1.44536	1.15033	0.74791	0.869024	0.994773	0.787585	1.2549	2.07115	0.549763	0.650467
Capsicum_annuum_newGene_4277	4.56547	7.0051	6.23394	4.79046	3.48921	4.56996	3.56446	3.59038	3.15999	1.65541	1.25179	1.20394	3.02133	2.20685	1.58474	1.75284	1.6267	1.55891
Capana01g002128	84.6537	87.6254	89.0232	91.8216	88.8954	92.9464	66.6204	60.1422	60.5243	41.6628	67.4441	65.8229	65.6295	57.6484	67.1124	45.1004	50.5987	49.0775
Capana06g002144	0.030969	0.15402	0	0.137326	0.080421	0.037137	0.80737	0.319631	0.284926	0.508759	0.902964	0.748108	0.327546	1.43508	1.44227	0.448596	0.053652	0.360321
Capana01g002120	14.0351	16.9659	16.2565	16.01	14.0817	11.9845	29.8556	26.3672	28.7234	39.7837	42.6673	38.2134	33.03	28.1181	32.4922	33.2904	31.3657	32.0917
Capana06g002149	2.33279	0.58976	0.418319	1.07383	1.45755	1.2567	3.36184	1.61755	1.30529	6.44049	6.62067	5.01448	0.867886	1.61196	2.99491	4.41014	2.16279	5.01615
Capsicum_annuum_newGene_21435	4.13446	5.15025	5.27036	4.88102	3.64019	4.2077	4.10643	4.92176	5.39013	2.86036	2.59688	3.12237	5.00403	4.96808	3.23563	3.05898	3.54291	3.53582
Capana00g002499	14.7552	19.7116	22.5472	26.8581	21.58	24.7463	17.2997	13.4134	14.2901	15.8816	14.1338	13.1169	18.0218	16.7544	17.2767	13.8314	12.3997	13.9589
Capana00g002498	4.55141	8.0251	6.54779	5.98724	4.16033	4.72571	11.7956	10.7679	9.41324	11.1868	10.5194	11.5906	10.2261	9.5504	7.93485	9.93766	11.0799	11.6961
Capana00g002497	43.1945	34.8339	38.9493	9.20532	14.0882	9.3354	6.33611	7.58543	5.92094	2.30951	0.505682	2.18374	2.89845	2.54118	2.156	0.58548	1.47543	1.88817
Capana00g002493	2.24211	3.99983	1.39664	3.35657	3.67817	4.18726	18.3165	39.2614	11.8853	20.1788	19.7867	15.0281	12.8609	14.6195	10.5828	2.36747	7.63881	10.758
Capana00g002492	2.30821	2.66172	1.90001	4.98161	6.53863	4.17092	5.77082	18.1154	6.83152	13.0326	12.4581	9.96986	6.02124	8.38254	6.58866	9.06725	17.4917	13.0415
Capana06g002498	18.2216	146.993	280.695	36.6882	22.8626	29.2597	16.1446	42.0223	3.05674	3.07691	3.316	3.31363	11.5347	8.31917	12.6471	14.7241	14.6794	14.1765
Capana00g002729	56.6289	77.8793	74.5054	90.918	66.3557	64.0664	54.9733	44.0492	58.1616	8.80901	8.77407	8.73328	75.0654	61.8832	52.2368	9.28342	9.23578	6.74754
Capana00g002722	23.0718	45.899	41.2965	35.3948	30.3199	36.5586	12.8049	15.9833	16.4035	14.6144	13.8008	13.807	13.8614	15.0949	10.7134	14.559	20.1793	17.8261
Capana00g002724	42.6407	50.1957	56.349	63.2656	50.3501	60.9757	34.9587	26.5696	37.5842	29.2249	22.6833	28.312	42.2191	39.1702	32.2193	25.5286	16.0518	19.2681
Capana00g002726	1.05012	1.38826	0.567975	4.40333	3.45786	5.95292	4.04727	3.13488	1.58817	4.45611	3.13188	1.57753	0.486906	0.619706	2.29022	0.676994	0.156857	0.332941
Capana04g000745	0.447119	0.630495	0.592933	0.374587	0.46617	0.176895	0.188452	0.380595	0.484804	1.20475	1.93484	2.03062	0.665798	0.470939	0.125643	4.12083	4.91374	4.66976
Capana04g000746	0.518042	0.551893	0.959958	0.395085	0.327289	0.342148	0.423356	0.811151	1.65643	2.90329	2.32549	3.63279	1.46343	1.26055	0.884006	8.43086	5.59333	7.68638
Capana04g000743	0.021984	0.030143	0.090166	0	0.02706	0	0	0.122244	0	0.051812	0.186233	0.415344	0.068585	0	0	0.308613	0.379223	0.284693
Capana04g000742	0.846342	1.17447	1.27085	0.594011	0.46929	0.834687	0.545391	1.57408	1.39716	5.37686	4.38192	5.49497	1.64005	1.21578	0.731601	10.4465	10.4667	10.9893
Capana04g000748	0.053238	0	0.041893	0	0.073	0	0	0.180977	0.542848	0.638786	0.52725	0.712112	0	0.745322	0.182347	3.33022	2.43674	1.74815
Capana01g001768	0.556521	0.88844	0.502366	0.584098	0.583632	0.577009	1.50628	0.606051	1.26017	2.66332	2.57861	3.95903	1.04558	1.26391	1.23998	2.69147	0.737639	2.36372
Capana12g000235	0.037023	0.008496	0.021691	0.016264	0.046219	0	0.113844	0.071034	0.169495	0.045848	0.144668	0.113972	0.073285	0.089026	0.124496	0.256394	0.623779	0.600519
Capana00g000380	17.9538	27.6735	4.7656	6.70697	10.6499	10.1109	2.35376	5.19302	2.20492	3.1538	3.95158	3.61647	14.7794	2.12645	8.33727	2.67564	13.0072	7.09213
Capana00g000383	1.87821	3.69782	0.724731	1.12466	1.18292	1.25353	0.526305	0.928797	0.477812	0.565853	0.531394	0.367811	2.61886	0.312043	1.29452	0.594614	2.25201	0.901373
Capana00g000385	8.2051	11.3952	2.03049	2.7479	4.86568	4.24926	1.15719	2.52027	0.979872	1.61901	1.88114	1.61216	6.51539	0.828526	3.74404	1.46714	5.8333	2.84957
Capana09g000168	172.176	75.9428	60.4383	104.676	167.512	71.1399	644.9	386.498	541.233	129.761	112.055	106.784	370.669	395.594	532.147	115.279	83.0133	81.4796
Capana03g004001	8.98455	10.2807	9.08476	9.61827	10.0026	11.2702	3.55003	4.30402	3.47062	5.84406	4.65787	4.71028	5.37536	0	3.97236	4.79801	8.25247	6.12425
Capana03g004007	0.549823	1.17386	0.677501	0.56984	0.71556	0.922138	1.67827	1.86043	1.97592	5.054	3.36591	5.43644	1.68409	2.08196	1.79776	3.06225	4.29353	5.01778
Capana03g004005	53.5563	92.1369	86.3828	16.3583	13.6568	16.0996	191.124	120.112	221.749	98.0386	90.8996	95.7431	110.831	116.235	114.654	198.218	164.209	190.573
Capana03g004004	25.7017	34.703	37.2532	42.2926	40.3039	43.559	18.3932	20.7843	23.3817	26.4245	22.2755	20.2201	26.5205	27.5505	32.5572	28.5255	22.8661	27.1685
Capana00g004892	0.400329	0.673407	0.532466	0.886278	0.719933	1.07472	0.864915	0.984615	0.835437	2.62281	2.80657	1.58923	1.52563	1.98548	1.22954	2.371	2.93981	3.14771
Capana00g004895	1.81792	1.89044	2.13423	2.49946	1.95053	1.88091	3.64618	2.62051	4.18483	5.30097	6.64019	6.30076	3.50745	3.62473	4.14105	7.84556	6.78864	8.96109
Capana04g001059	20.0505	20.8017	10.6747	15.2543	12.9595	11.9626	12.7563	11.9105	10.176	55.57	66.2348	66.1365	16.8005	31.6733	40.7108	37.9902	16.225	31.7301
Capana00g000653	7.54195	7.65279	8.04304	13.1096	10.7	14.2204	3.25734	5.85115	5.23544	24.1128	20.5328	23.2623	14.9807	9.70778	7.42804	11.1382	20.8058	13.1594
Capana00g000651	0	0	0	0.029853	0.02785	0.026737	0.289525	0	0.239862	0	0	0.014969	0.024574	0	0.2945	0	0	0
Capana00g000656	1.94206	2.4728	3.14634	1.17604	0.638771	1.49833	0.521491	0.155985	0.161582	0.29888	0.803086	0.231014	0.389624	0	0.0929	2.75438	1.40175	2.18689
Capana00g000659	1.19551	1.01858	1.69508	0.48783	0.415034	0.600973	1.5572	0.866552	2.02686	1.85357	1.66613	2.05337	0.77645	1.0051	0.33828	0.887347	0.478219	0.47862
Capana05g000415	14.2875	6.92195	9.26053	6.87664	6.5408	4.70801	59.8487	177.642	69.2672	228.766	195.858	139.205	90.1379	138.906	45.965	118.663	115.194	116.936
Capana00g004763	4.39478	4.66178	3.78137	8.12772	5.30834	6.09618	1.30682	0.756106	2.21106	2.35903	2.31179	2.4654	3.85243	5.30335	2.81427	1.34379	2.09798	1.79216
Capana00g004762	8.67876	9.37485	8.20493	17.4097	11.058	12.3688	7.92254	5.45046	6.80298	9.3145	7.35821	7.33005	13.4431	14.1683	12.6212	6.23401	4.54636	4.43182
Capana00g004767	72.3842	97.31	82.0914	101.323	69.8677	93.9889	44.1536	68.2239	57.6089	45.2381	40.9287	45.6402	53.1175	56.519	41.9202	57.9488	88.8203	64.218
Capana00g004766	4.87881	3.83541	3.49936	1.41077	1.50317	1.21114	1.03813	1.73614	0.980213	5.63883	4.29905	4.08312	3.2577	1.27455	2.18956	2.94678	3.90026	2.26309
Capana00g004764	2.99632	4.65057	4.33428	4.33538	2.81337	2.19872	1.18169	1.11787	1.08567	5.61734	4.18726	4.70202	1.6591	2.48556	3.02765	6.07402	7.46688	10.9462
Capana00g004768	50.4065	64.1793	64.6584	77.5416	62.5186	68.1324	27.3288	23.3168	25.2216	18.5106	16.9039	18.994	34.6003	34.5086	29.9336	14.2532	20.497	14.4564
Capsicum_annuum_newGene_21113	2.67527	4.18097	3.31516	3.33043	2.96308	2.13875	8.73109	6.89933	5.70882	8.24824	6.52339	7.25061	5.79594	4.81103	4.35816	6.36476	5.11188	5.79662
Capana01g002902	25.4061	32.6588	31.5162	36.2375	29.7751	30.0392	19.7239	19.0139	17.0768	16.5238	17.965	15.5032	21.8555	19.6958	19.4076	15.9987	18.6517	13.0702
Capana01g002900	0.54167	0.9381	0.798751	0.688886	0.432439	0.312042	1.56279	1.92291	1.50191	1.82708	3.40163	2.77483	1.49235	1.59074	1.76412	1.86769	2.44898	1.62984
Capana01g002906	18.941	10.8242	12.6971	5.367	5.73017	6.90502	0.172887	0.679403	0.535501	0.513377	0.721024	0.444866	0.128157	0.086485	0.146244	0.149352	0.520754	1.20713
Capana01g002905	15.0597	7.69413	10.9749	4.75421	4.31524	5.58371	0.847406	0.822056	0.251297	0.618191	0.159994	0.2102	0.080844	0.063649	0.102738	0.242626	0.394757	3.28769
Capana07g001146	76.662	81.7993	78.1145	58.5863	55.3345	51.2347	90.7177	99.3143	103.595	148.549	190.979	157.624	117.508	112.213	102.701	136.802	168.477	165.565
Capana06g001436	0.180661	0.103332	0.042032	0.136873	0.113915	0.051081	0.25684	0.25204	0.151125	0.974873	1.52829	0.979146	0.22577	0.463638	0.449213	0.646948	0.105035	0.19121
Capana06g001437	0.687625	1.22711	1.21197	0.307593	0.412766	0.057435	0.599034	0.248355	0.54206	0.86078	0.398955	1.80527	0.699723	0.59094	0.311573	2.87935	8.05322	2.34542
Capana06g001434	176.158	165.878	154.514	183.498	175.684	154.884	152.444	148.781	159.298	105.018	107.351	110.518	160.359	153.233	156.593	109.531	101.685	90.4583
Capana06g001435	0.505714	0.463429	0.475749	0.515229	0.472829	0.283198	0.05318	0	0.078861	0.645158	0.231189	0.701437	0.635869	0.320186	0.384991	0.246668	0.570823	0.32912
Capana05g001433	5.31127	5.07765	5.19645	5.33644	4.80639	6.87429	1.98944	3.12035	2.97727	2.14574	4.60919	3.47854	3.07936	1.79533	2.77479	2.4007	2.10201	2.17219
Capana08g001678	10.2588	12.912	10.0011	9.36153	8.94368	8.43157	16.279	16.6095	18.0969	21.6435	22.0249	26.7994	17.9566	15.344	17.3636	23.2047	14.5215	24.1227
Capana08g001674	4.78945	8.89296	8.22161	8.78265	6.72667	6.51801	21.2422	17.2598	8.74368	10.7217	10.9957	18.558	19.5951	13.1626	11.6734	7.05272	6.82651	11.7903
Capana08g001671	57.3192	79.9678	64.308	82.2604	68.608	49.1306	38.8828	24.8739	20.2245	26.224	22.154	40.3902	57.549	46.2861	43.8564	17.1911	22.6635	33.3021
Capana04g002878	2.80815	3.7218	3.31468	4.35179	2.58183	2.96098	0.437814	0.984306	0.520175	0.824708	1.97053	2.55861	1.3263	1.90857	0.949945	1.5307	1.5021	0.764958
Capana01g003057	22.6753	29.1369	28.2979	26.9749	22.4311	24.9569	37.3433	46.1342	41.9968	45.9961	45.8951	48.7865	31.4816	33.3369	33.0719	68.5216	63.1023	66.8138
Capana01g003055	2.1491	3.16984	2.60418	1.84204	1.45948	1.73372	0.981312	2.15682	1.57109	0.107888	0.356672	1.42509	1.75079	0.859353	1.85164	0.323249	0.507949	0.368059
Capana01g003050	5.92061	3.89905	1.55277	3.58133	4.23236	5.01624	6.91831	5.08934	4.97174	9.70542	12.1952	12.3473	3.28441	3.26962	7.48513	4.98303	1.94662	5.00522
Capana01g003691	15.4232	14.8183	14.8332	16.0368	14.6336	17.393	25.8097	22.9897	29.1101	30.5195	30.4621	27.1533	24.631	26.2965	32.4492	40.7698	30.9347	35.4142
Capsicum_annuum_newGene_17188	1.65343	0.780608	1.00501	0.304738	0.128754	0.798037	4.0251	2.03864	2.88749	1.47021	5.20817	4.99125	2.09261	1.8827	0.98057	4.24471	3.92612	3.74451
Capana01g003695	41.1384	60.1383	65.5036	203.215	155.432	184.966	102.924	87.9586	100.359	100.48	93.7026	91.5554	138.066	168.701	133.514	125.736	135.893	100.51
Capana05g000289	70.0208	79.4063	76.4877	53.0296	59.6765	44.9847	123.65	119.718	108.707	167.202	181.586	169.805	104.788	98.7089	107.532	120.247	154.44	142.431
Capsicum_annuum_newGene_21714	0	0.102378	0.069068	0.291821	0.297427	0.119026	0.375288	0.321713	0.672717	0.093596	0.693234	0.757607	0.503802	0.686248	1.13039	0	0.351468	0.159209
Capsicum_annuum_newGene_21712	0	0.096853	0.112131	0.08518	0.137187	0	0.167753	0.164868	0.140255	0	0	0	0.394778	0.106187	0.422622	0.082222	0	0.163126
Capana05g000064	22.3198	50.2045	57.1298	22.6691	14.7208	16.4165	12.941	16.7275	13.242	21.178	24.1047	19.7443	14.0579	12.6655	15.3232	17.5076	25.6646	19.07
Capsicum_annuum_newGene_23403	0.145647	0.280801	0.197299	0.315546	0.179467	0.150614	0.176347	0.096107	0.388383	0.443057	0.311741	0.65041	0.290108	0.193431	0.44004	0.664512	0.944171	0.638996
Capsicum_annuum_newGene_23401	0.133207	0.255697	0.124575	0.36793	0.278977	0.242026	0.258001	0.534363	0.275136	1.4672	1.26304	1.48207	0.381266	0.58947	0.362668	0.996622	0.709594	0.731625
Capsicum_annuum_newGene_23407	0.856231	1.04167	0.993502	1.63659	1.0057	1.12042	0.530977	0.70482	0.598326	0.848079	0.595157	1.11285	0.783669	1.08145	0.908125	0.899501	0.698037	0.649361
Capsicum_annuum_newGene_23409	0.259359	0.480066	0.25208	0.335866	0.282038	0.155266	0.728867	1.44435	0.993596	0.25113	0.434938	0.293002	0.764223	0.456261	0.279917	0.378471	0.877539	0.670058
Capana07g000234	10.2509	10.9622	9.37905	15.0232	14.5622	16.8095	7.80645	11.6081	8.06799	7.32918	10.1759	9.35634	8.86681	7.77085	7.3669	10.6492	10.3418	8.97761
Capana07g000235	65.5968	50.1099	51.363	56.8894	65.4982	62.4555	30.8546	31.6712	36.9887	28.7453	25.3215	33.9977	43.2649	54.2492	50.1325	31.5009	25.9868	27.5807
Capana07g000232	3.42913	6.97618	4.76936	5.13392	3.40779	3.63759	1.4273	2.23597	1.80056	0.972064	1.12083	1.73922	3.13785	3.37783	1.05871	2.64282	4.1739	2.26282
Capana07g000239	11.3044	18.5633	15.3215	10.1883	7.5445	8.5803	6.15538	9.00229	10.7102	13.2035	15.6657	11.1459	9.97691	11.7793	6.71536	7.66547	11.4986	6.86302
Capsicum_annuum_newGene_15416	17.5341	8.03202	7.78329	9.27118	11.0575	6.69467	25.5499	14.2022	19.7974	24.3734	34.4566	43.148	31.6632	41.3385	60.695	23.0237	11.8968	19.5139
Capana06g002808	3.94653	4.64327	3.80829	4.65255	4.65157	2.7903	9.35238	11.237	5.35642	6.11053	5.17842	7.11227	4.67923	4.23198	4.4233	2.42219	3.30682	3.72188
Capana06g002803	2.94986	4.14578	1.27357	2.86426	1.56437	2.66921	1.39278	2.03197	1.31759	1.00126	1.3826	0.561795	1.52556	1.67096	1.83322	0.196994	0.29658	0.198219
Capana09g000500	17.1019	15.8763	10.3928	7.22562	7.20543	6.13963	10.2515	18.9237	8.89561	29.8187	18.7464	25.1759	12.7658	16.778	14.4812	20.2086	24.0691	20.8627
Capsicum_annuum_newGene_13089	0.129963	0.422974	0.198239	0.152598	0.191643	0.297475	0.042026	0.091438	0.05588	1.4394	1.26702	0.332873	0.123883	0.076173	0.126903	0.600061	0.310207	0.743515
Capana02g001409	57.7018	73.048	70.5931	65.4798	52.1519	56.7867	83.558	81.7509	89.7616	70.4031	61.9005	73.4208	79.3029	80.4187	91.7405	39.1469	38.3329	33.869
Capana02g001408	18.5094	16.0861	9.08009	17.4312	18.3254	12.9586	7.93302	7.30976	5.6676	10.1889	12.4678	15.3249	8.34465	6.29448	9.38608	8.08528	4.1185	10.1963
Capana02g001401	0.042406	0.136399	0.149599	0.106561	0.081799	0	0	0	0.53933	0.725394	1.82854	1.73742	0.448867	0	0.194968	1.90566	1.21336	2.78309
Capana02g001400	10.6813	10.6062	12.146	9.7015	10.3529	8.65812	4.62914	5.12342	6.65499	4.57588	3.68132	4.96204	5.03689	4.61297	3.68298	7.89518	8.16338	6.27597
Capana02g001405	3.5519	3.32992	3.6953	5.47891	5.87439	4.80927	1.9045	2.04435	2.92996	4.23161	5.61192	4.30971	2.08691	2.41531	1.7025	8.12864	10.0496	9.01323
Capsicum_annuum_newGene_18500	0.501628	0.625292	0.481389	0.853001	0.579909	0.520044	0.249087	0.439508	0.252261	0.356207	0.257326	0.232799	0.316009	0.409189	0.257908	0.41106	0.504727	0.258833
Capsicum_annuum_newGene_18501	23.6914	25.6074	25.9782	28.6287	27.7184	29.3819	13.0664	15.0841	14.8368	15.7049	18.8953	19.6882	15.4552	16.729	14.9244	16.023	17.6576	13.5835
Capsicum_annuum_newGene_18502	0	0.205302	0.157341	0.346217	0.348211	0.082706	0.09547	0	0.324733	0.171993	0.700812	0.362868	0.418826	0.052702	0.249024	0.532875	2.68666	0.606425
Capsicum_annuum_newGene_9123	0.291421	0.164049	0.161153	0.173954	0.348618	0	0	0	0	0	0.266138	0	0	0.153528	0	0.169318	0.825769	0.872445
Capsicum_annuum_newGene_9121	1.08763	1.30885	0.513676	1.31734	1.17242	1.29594	1.51306	3.2358	1.40805	5.5455	3.86175	4.05928	6.45435	4.51868	3.74913	3.66344	5.84162	4.65076
Capsicum_annuum_newGene_9126	0	0.10297	0	0	0.127939	0	0	0.271273	0.110244	0.485602	0.407471	0.807153	0	0	0.298078	0.789246	0.46763	0.678084
Capana05g001589	118.437	71.7526	71.3584	42.7519	51.5359	38.4974	97.1347	100.974	78.1444	52.2337	53.9969	50.6722	75.495	54.6782	64.8639	50.5695	52.6971	43.9602
Capana05g002163	2.57717	2.33588	3.95319	3.94452	2.62511	3.41802	4.32951	4.32083	6.65919	9.40994	14.3248	9.38276	4.666	3.24022	5.26725	10.0691	3.98742	7.97986
Capana05g002169	45.5181	42.1249	45.9619	38.1216	42.363	51.9677	25.4931	33.2726	37.6755	40.3009	33.9116	33.9163	24.1616	26.4421	21.3595	45.6003	42.8656	36.8422
Capsicum_annuum_newGene_15901	1.95948	2.41403	2.0204	3.07803	2.4484	3.12122	4.2869	5.25982	2.57241	0.964778	1.01266	1.69953	2.27538	2.32951	2.05949	0.608478	0.439935	0.622948
Capsicum_annuum_newGene_22433	2.34734	2.63834	2.99909	2.455	1.59064	1.3926	7.96858	6.56906	7.01029	6.4482	4.57305	7.34196	4.39763	3.07327	5.76696	6.64995	4.13167	7.53296
Capana11g000480	6.72676	12.6187	10.4735	8.73925	5.42964	6.71218	10.4835	12.9722	11.0228	14.5874	16.2003	14.5862	8.17917	10.343	7.63448	19.4365	22.3103	17.1777
Capana11g002394	22.4654	30.5398	30.2421	44.193	44.1528	33.0225	25.9091	26.5068	15.6309	29.1881	25.6575	33.2227	23.7867	35.1055	40.8357	12.5284	25.2278	24.0721
Capana11g002395	6.43008	9.94732	7.26333	5.92058	4.65422	4.54587	25.4085	29.3015	11.6352	27.2682	26.5201	33.4754	12.1724	12.125	13.2817	28.3982	14.2087	28.4488
Capana07g001490	65.8147	79.7043	93.0004	57.9368	46.0637	59.1836	61.4215	63.1848	50.9918	24.7048	23.3448	27.5032	42.7242	35.2567	32.2354	40.5726	55.2702	47.4935
Capana11g000730	3.05873	3.49951	1.42503	2.99949	1.93178	4.28884	1.38783	1.70219	1.83806	3.95406	4.07825	3.97043	3.05461	3.52132	2.58622	2.84792	3.16873	4.09945
Capana11g000739	11.8793	8.05437	8.90477	5.74092	6.86749	10.6406	0.418415	0.471847	0.383571	0.502465	1.71282	1.08406	0.902921	0.541241	0.922986	1.12022	2.99409	6.83559
Capana12g001477	1.4528	0.988734	0.725495	0.551718	0.640958	1.17188	0.061352	0.316721	0.267842	0	0.502288	0.333895	0.408371	0.188562	0.347502	0	0.130671	0.04229
Capana12g001472	7.96782	8.28837	7.03126	7.77375	8.9468	6.42029	4.5419	4.11477	4.54855	3.70796	3.20101	3.35598	4.32076	2.47409	4.23173	4.5145	3.07602	4.11134
Capana12g001470	2.60913	2.59659	2.13884	3.27051	2.79069	2.34328	11.6528	7.85025	10.1581	10.71	12.7528	11.9513	11.0189	8.05388	14.2133	6.39879	4.0925	4.64505
Capsicum_annuum_newGene_23380	1.71175	1.67061	1.38788	1.89215	1.27079	1.06857	3.50678	3.33388	3.48533	2.66671	4.5963	4.31034	3.58454	3.01837	4.32824	1.57551	1.7544	2.41881
Capsicum_annuum_newGene_23381	0.200633	0.562844	0.286168	0.204843	0.092321	0.13504	0.106598	0.207488	0.079529	0.098825	0.043847	0.084325	0.125406	0.110355	0.116679	0.191225	0.34452	0.299427
Capsicum_annuum_newGene_23389	1.32461	1.87951	2.15818	0.845653	0.949334	0.424975	3.00378	4.53201	2.27442	5.82776	3.2612	4.68601	3.90833	3.21472	3.16586	2.23255	4.90607	3.31982
Capana07g000599	16.9781	30.1869	23.5267	22.8542	15.0066	18.4012	9.72788	12.9585	13.2177	12.9997	9.2638	15.0635	13.0892	17.5617	10.4568	10.7869	26.5037	13.3033
Capana07g000598	24.935	37.4631	35.062	29.0021	20.3828	25.7535	17.3714	15.9604	21.7181	20.5748	16.8436	17.8267	20.6495	20.3783	17.7841	22.8773	34.2652	25.1929
Capana03g002234	0.373477	0.202597	0.205639	0.548198	0.60782	0.234997	0.732906	1.09143	0.828193	1.34901	1.40417	1.4795	1.23515	1.87349	2.00604	1.56814	1.57086	1.78487
Capana07g000596	0.251987	0.292618	0.258974	0.256601	0.383511	0.195372	0.201609	0.385143	0.32626	0.471195	0.71437	0.426118	0.278295	0.233783	0.430759	0.837055	0.869957	0.746027
Capana03g001763	0.122102	0.07397	0.128	0.265082	0.177807	0.075949	0.204348	0.406472	0.252355	0.552342	0.694083	0.958318	0.446006	0.76053	1.02625	0.317385	0.547787	0.468883
Capana03g001765	0.152375	0.143774	0.177048	0.225467	0.186759	0.067075	0.88496	0.82527	0.822681	0.784979	1.31587	1.37398	0.845424	1.14392	2.99679	1.16031	0.188464	0.819581
Capana03g001764	10.6501	12.7637	11.5273	7.56469	5.72503	5.5326	6.72416	9.59237	7.31609	9.33276	8.25924	9.89292	5.57516	5.91482	5.4704	11.5557	9.79485	10.2029
Capana03g001767	251.694	232.649	283.222	286.592	303.028	253.627	191.013	163.636	184.379	147.406	98.9842	124.924	256.059	374.136	353.29	168.563	154.523	150.803
Capana03g001766	20.5205	18.3518	19.4432	32.5635	26.163	34.1282	11.0923	13.3117	13.1038	13.1683	16.522	14.9804	12.7113	16.3624	14.4329	19.8888	16.4059	17.6787
Capana09g002218	39.2995	56.8228	56.352	70.6207	55.1677	60.9709	29.0367	27.3755	36.8045	23.4737	22.1585	25.6036	50.5486	51.2186	41.6261	34.2412	33.3656	28.6991
Capana09g002217	10.5159	12.8052	12.5221	10.6828	9.91638	9.35331	4.72101	2.93279	4.4138	11.2247	7.64107	12.2619	6.20201	6.69038	7.62673	10.4016	11.2385	8.78559
Capana09g002213	42.3301	47.6428	38.3687	31.0102	24.2452	21.7472	23.2224	36.1996	24.1705	27.3185	25.9161	28.38	21.4091	15.7594	18.1155	35.2562	37.0647	37.6369
Capana06g000420	5.61296	6.84673	5.43185	8.28318	6.64911	5.00015	14.7828	13.4152	12.0469	13.8803	15.2136	15.5031	13.5839	17.0306	18.9095	7.78584	9.80755	9.58273
Capana06g000421	11.314	11.9187	12.8587	6.47971	6.45205	5.35147	12.5079	16.2728	11.6614	11.4329	12.3793	12.1529	12.5086	8.93955	9.22992	10.6152	14.4864	14.3324
Capsicum_annuum_newGene_11593	36.4982	24.6773	26.2149	23.9028	29.4467	31.7862	13.9676	13.3273	14.0184	13.1261	26.3314	19.0678	13.7458	13.8807	17.1325	23.992	19.1509	20.2063
Capsicum_annuum_newGene_11595	141.575	146.486	165.647	130.687	129.013	196.864	91.8459	100.457	105.075	116.251	127.804	130.238	87.1642	84.5868	93.975	239.667	180.859	201.83
Capana02g002329	10.9553	16.8529	16.1827	23.38	17.7482	18.0615	4.88189	7.92318	6.91696	14.466	13.848	14.8674	11.0345	10.1518	7.39254	9.73972	12.3865	10.0642
Capana02g002321	2.96633	2.69085	1.02669	3.09258	3.90225	1.46778	4.44348	3.17359	6.96087	2.23212	2.33574	2.66207	2.31048	2.91713	3.2233	2.36347	2.10224	3.09498
Capana03g000492	0.169501	0.66486	0.697601	0.395231	0.537555	0.159003	0.234924	0.952136	0.991799	3.21259	3.99331	1.54092	0.164161	0.964985	1.45188	0.048986	0.492735	0.444586
Capana03g000493	6.76952	11.426	11.4817	12.4686	11.9112	11.1284	2.96777	6.53694	5.2346	6.61082	8.43328	9.42121	4.81951	4.42591	5.46908	5.36348	7.82152	8.31967
Capana03g000494	5.22517	5.49207	6.17502	4.14011	4.15695	3.24549	6.99149	4.71761	5.187	9.3051	11.8599	10.9125	5.83693	5.85212	5.87914	7.41159	6.46195	7.15713
Capana03g000497	32.9219	48.0726	47.117	29.831	23.1529	29.8555	28.2093	34.3993	34.9799	52.5697	50.9013	49.6197	28.1563	27.9333	30.6012	69.393	62.6444	73.6377
Capsicum_annuum_newGene_3976	0.302478	0.520091	0.287362	0.433439	0.417742	0.242748	0.665963	0.968263	1.13421	1.08975	1.23469	1.35667	0.911083	0.316114	0.832439	0.746778	0.850449	1.05985
Capana03g000149	7.10263	9.06224	11.1658	8.67668	6.77152	8.23769	3.54652	6.5588	5.35374	5.06864	4.15151	4.16841	4.98551	4.97877	3.88876	4.08141	5.87419	3.98598
Capsicum_annuum_newGene_3970	0.069685	0.060911	0.013565	0.044296	0	0.030776	0.501248	0.29289	0.84753	0.953945	1.05205	1.51402	0.437018	0.155857	0.117659	2.92051	0.557679	1.92058
Capana03g000142	20.6554	20.8993	21.335	23.9725	23.5081	18.8092	34.1628	32.0082	27.8843	28.321	27.3261	26.4028	39.3885	45.7779	35.9236	19.9314	28.5703	19.1687
Capana03g000143	0	0	0	0.068045	0	0	0.218802	0	0.867399	0.765694	2.49387	0.574166	0.652708	0.145572	1.51961	0.185159	0	0.070803
Capana03g000140	0	0	0.090307	0.321328	0.146436	0.116838	0	0.444098	0.102295	1.86239	2.76549	0.604746	0	0	0	3.06279	1.01913	2.21714
Capana03g000141	12.2005	11.4342	13.1641	13.6928	18.6456	13.1097	30.189	29.1618	31.3687	35.4686	30.8721	30.0717	22.4454	23.9613	23.9588	44.0644	33.7383	40.9797
Capana03g000146	11.6885	16.9063	16.2482	17.9794	14.1834	19.0305	4.71873	7.07463	4.63712	3.29189	4.50842	5.23344	7.27244	5.18879	5.83135	7.34818	7.64009	8.22817
Capana03g000144	0.679774	1.08878	0.397745	0.733636	0.659836	0.606305	1.58106	2.77318	1.41392	5.3848	4.4209	5.34983	2.50841	2.23066	3.53392	2.21972	3.55776	3.53109
Capana03g000145	71.8543	104.359	108.479	58.9618	45.4739	50.543	47.1823	48.8537	52.6729	122.18	142.306	142.323	102.004	67.444	82.5382	113.985	115.776	105.429
Capana10g000100	99.923	95.2047	65.9364	59.8043	61.381	65.9978	9.96368	11.2716	14.6936	15.7604	13.4511	14.3444	18.7317	11.7054	21.6443	98.6966	58.3178	74.6003
Capana10g000101	84.4748	92.4206	59.3258	62.0688	56.9413	56.8885	8.15512	9.51634	12.1229	11.5386	6.24523	8.36757	16.7939	9.43442	12.3716	56.4368	60.4455	49.3456
Capana08g002236	13.8684	8.11027	7.74678	6.47421	8.65783	5.15675	9.47241	15.34	3.93823	2.15921	7.59957	3.66945	1.09034	1.6049	2.46123	8.72426	10.9001	11.9399
Capana08g002235	24.4732	12.6717	15.8944	19.1845	19.3651	22.2382	3.26645	3.57808	0.825768	2.32133	2.65229	0.70503	0.27324	0.412382	2.49742	1.56918	0.986093	1.35319
Capana08g002543	74.9998	42.4977	36.5356	29.9724	34.5579	25.987	123.739	128.592	80.5401	76.5558	79.3835	85.2803	52.5017	44.3531	51.1912	76.7311	125.307	139.814
Capana02g001705	15.0179	20.043	19.6187	20.502	19.5851	18.2945	32.9694	39.039	36.289	60.5652	59.5375	52.9398	35.5411	37.8912	36.4869	46.8034	47.7162	51.1698
Capana02g003139	0.171324	0.098579	0.057729	0.241536	0.333996	0.547346	0.458848	2.42742	0.556807	0.353112	0.163385	0.228759	0.434407	0.380073	0.738004	0.29718	0	0.217274
Capana02g003138	78.2712	40.4557	22.1049	15.1708	17.3378	12.5282	30.3649	39.3947	12.5906	27.0013	38.164	30.8946	8.00398	8.71733	16.3219	6.04329	5.74257	8.18143
Capana00g003030	2.47578	2.66883	2.19272	2.26568	2.40583	2.80797	1.02505	0.993199	1.0954	0.797451	1.26782	0.656813	1.40963	1.16274	1.45606	2.54313	2.0077	1.57994
Capana00g003036	0	0	0	0	0	0	0.011872	0.029243	0.010915	0.037173	0.143409	0.183686	0.097365	0	0	0.125704	0.012704	0.072243
Capana02g002811	9.41185	9.79084	7.54372	6.6598	22.1631	3.20067	2.71059	6.64128	5.97223	5.071	6.08	4.89726	5.35031	5.38816	1.88433	4.66969	8.40667	8.0459
Capana12g001923	19.6873	17.8454	18.251	15.85	15.7046	9.40518	16.7759	38.6208	16.0224	29.4575	13.5754	15.5896	10.0717	11.0261	11.4406	14.7806	21.1719	23.9771
Capana12g000438	143.908	134.456	160.927	181.46	179.265	206.15	92.9919	83.9651	106.126	60.135	60.7881	58.5154	103.491	98.7005	97.1283	59.8996	47.9626	43.4321
Capsicum_annuum_newGene_3925	0.357343	0.270124	0.209367	0.378269	0.52259	0.220158	0.642178	0.57763	0.820608	1.04346	0.956639	0.970806	0.444448	0.504708	0.541775	1.68605	2.33151	2.37452
Capana02g003131	5.2493	5.59971	5.13021	8.30996	6.53232	5.11628	12.8365	13.386	8.86664	8.9877	9.6714	9.75225	13.7773	15.9395	17.8609	2.8447	1.58445	4.11005
Capana02g000413	7.81014	7.63122	5.82187	5.62971	6.14342	3.87283	9.55566	7.40764	12.0719	4.20285	4.77633	4.53688	7.6905	7.55796	5.65307	7.81166	7.23539	6.21834
Capana02g000419	32.8262	43.3408	46.5587	46.5715	41.9505	45.9987	32.2509	33.4334	21.423	24.8686	24.9807	23.7403	33.0857	44.479	37.0998	20.8807	26.4604	21.188
Capana03g004641	148.105	155.719	163.562	96.7103	100.461	86.8085	128.466	128.988	126.493	133.538	154.864	145.744	120.926	122.534	133.996	89.9698	77.6476	75.2561
Capana03g004643	0.546864	0.197954	1.25089	0.708759	0.173094	0.568843	14.3087	24.7451	9.66713	8.50178	23.6308	2.858	30.0814	14.5074	59.8636	10.6657	4.36357	6.65204
Capana00g004561	2.9676	5.001	4.75829	3.33603	2.87144	3.69337	2.30226	2.1763	1.65855	0.417028	0.71275	0.2026	1.95068	0.728436	0.568547	1.07444	1.72228	0.633099
Capana00g004560	390.544	397.098	397.743	430.851	409.155	309.421	578.525	400.899	606.144	110.059	98.2374	115.135	442.936	434.043	374.105	135.802	132.187	104.679
Capana01g002564	0.632272	0.345974	0.094709	0.698818	2.11836	0.606305	5.37397	7.22165	5.53082	38.3382	54.1302	28.2217	11.5052	11.0715	14.1799	16.5875	18.1421	21.3442
Capana01g002565	18.4497	10.3924	11.3427	11.494	21.7246	17.9868	23.7645	20.472	26.6446	52.9491	74.2592	50.7299	22.4058	36.3072	44.4824	53.2936	36.0652	58.8407
Capana00g002813	24.6872	31.1314	25.8573	32.1165	25.3039	28.8665	21.873	32.0275	23.5701	16.1594	15.8682	14.6217	37.6067	31.6619	24.3931	13.7042	21.1939	14.6437
Capana00g002817	5.92708	10.1371	10.0392	6.21115	5.54886	4.71537	12.3397	12.3239	12.0343	14.8772	13.864	14.0797	9.5116	9.60492	10.1955	11.0564	12.7118	11.8951
Capana00g002814	28.457	37.3757	34.1512	41.9396	29.9401	33.7274	42.2052	49.7334	48.0192	29.4084	29.952	31.973	58.1633	47.4856	49.0293	31.7288	26.519	27.6852
Capsicum_annuum_newGene_12929	1.10597	0.956179	0.454603	2.21407	2.11214	1.34654	1.29474	1.2476	0.831516	6.92837	7.80468	4.39643	1.5952	3.7328	4.03952	0.297895	1.04946	0.71345
Capana07g002404	0	0	0.002461	0	0	0	0.154567	0.021413	0	0.676136	0.43565	0.707864	0.283128	0.341461	0.361153	0.156051	0.052084	0.046126
Capana10g000131	4.27214	12.2295	22.8615	51.175	26.786	52.1242	4.24741	6.08313	3.32128	10.9256	9.28	11.8687	8.46103	4.24953	5.35848	12.5782	25.5408	23.9338
Capana07g000372	6.45987	5.74191	4.32867	5.30221	4.97145	6.17827	5.84398	5.7214	4.53026	3.41094	4.88474	4.61521	4.89827	3.23529	5.02622	1.88848	1.81671	3.40422
Capana08g002261	13.653	21.7115	20.1573	28.4613	20.1932	18.2572	19.9568	16.2831	19.835	7.33867	7.6932	7.35514	21.268	23.0436	13.8243	8.27974	10.2423	7.43965
Capana00g000712	1.41573	2.05836	0.566643	1.00843	1.4351	1.01264	0.594403	0.613563	0.463441	0.184134	0.192545	0.186843	1.3909	0.490916	1.25423	0.358943	1.67354	0.59982
Capana00g000710	370.922	217.324	49.2605	45.046	183.187	160.86	31.3583	67.3596	27.3065	19.0675	18.4175	14.4146	159.391	18.9348	50.4901	28.6195	94.6307	43.8938
Capana00g000717	0.47935	0.799977	0.541236	0.249201	0.313874	0.208718	0.19414	0.380502	0.17326	3.34634	2.30808	3.02996	0.7431	0.346473	0.583115	6.17435	6.78147	7.70592
Capsicum_annuum_newGene_4410	0	0	0	0.050865	0.089454	0.043625	0.369943	2.218	0.072929	0.253358	0.28656	0	0.317379	0.160623	0.145437	0.091952	0	0.135396
Capana10g000134	115.023	69.9222	56.7414	210.634	252.023	144.879	333.451	285.019	284.975	157.657	182.249	109.214	602.523	624.397	767.637	119.908	62.4374	61.7627
Capsicum_annuum_newGene_4414	0.937766	1.01305	0.635535	1.13891	1.06747	1.31271	1.42309	5.77429	0.854203	1.08262	1.1416	0.682995	0.67726	0.32768	0.389869	0.222244	0.163527	0.256071
Capsicum_annuum_newGene_1468	3.65327	4.07153	2.55938	2.36452	2.48383	2.86329	2.62445	3.15195	2.60622	4.22119	2.93382	4.34139	1.73411	1.47183	1.29336	3.36244	3.37173	5.57521
Capsicum_annuum_newGene_1467	5.32143	7.63159	5.62931	9.18551	6.43149	6.57646	7.25084	6.90064	7.49429	5.79696	4.56793	5.1577	10.9804	11.6289	7.73065	4.74176	6.01635	4.00355
Capsicum_annuum_newGene_1464	5.4652	6.88742	6.04635	9.09364	7.75004	9.10331	5.82273	3.7503	3.89694	4.68077	4.19659	2.89507	5.60248	4.08648	4.27195	5.92463	4.56474	4.94696
Capsicum_annuum_newGene_1460	0.52422	0.226399	0.10307	0	0	0	0	0.132802	0.304454	0.353044	0.631871	1.00748	0.050917	0.050599	0.301961	0.46705	0.065332	0.079381
Capana03g002178	0.090008	0	0.053691	0	0.146076	0	0.77184	0.518539	0.490645	1.44119	2.64989	1.41424	1.18002	2.33283	1.86368	0.865481	0.630678	0.540864
Capana03g002170	1.71347	1.20361	0.581578	0.190715	0.319471	0.181293	3.04817	2.48693	2.03684	2.87552	2.27972	2.95234	0.493759	0.458988	3.41978	1.19722	3.13075	4.63915
Capana03g002175	29.9088	42.6554	41.9208	30.759	29.3999	31.1866	27.5159	22.8113	28.7395	17.2053	14.5218	15.8435	20.5793	23.7497	20.7979	19.5214	25.1329	23.0596
Capana04g001670	4.50419	6.1438	5.33125	6.24517	5.17524	5.89812	11.6656	8.52774	10.0823	11.8005	15.0871	14.8398	13.0873	10.4936	9.42699	16.1892	11.9009	13.31
Capana10g002248	56.9971	27.2768	26.8503	9.08646	11.884	3.74216	41.5613	54.3501	26.2914	47.6333	32.6337	34.8671	15.9708	11.4443	12.5978	19.0932	32.9139	119.349
Capana10g002242	24.7874	32.8199	31.0353	23.2843	17.805	19.2732	12.3303	16.6638	13.8999	20.4409	22.1128	23.4946	14.6976	14.8015	15.2441	19.1786	21.8131	21.0468
Capana10g002240	15.7034	8.13525	9.98038	5.8195	9.80991	5.50661	1.55601	2.57283	3.01867	7.77671	6.79731	3.6999	4.9836	2.56797	3.81333	18.7729	13.2089	19.6182
Capana10g002247	39.445	53.8294	54.4786	53.7007	45.742	42.4742	25.4963	19.4616	30.4365	21.6847	18.0912	23.627	31.9028	44.3088	31.1857	33.8609	40.8962	30.7656
Capana10g002246	9.91513	11.0703	12.0087	4.66545	5.20778	4.90127	5.63994	6.23524	7.43995	6.73956	7.8768	7.57239	4.82828	2.83285	3.11051	20.6852	26.7774	23.4344
Capana00g001041	2.1888	4.96266	3.93832	4.90442	3.40523	3.4131	1.03807	1.63357	1.62622	1.84442	1.25357	2.57433	1.39917	2.1425	1.02188	0.896052	3.00859	1.80817
Capana08g002622	1.89842	1.65467	1.02103	5.54038	2.43734	2.50561	6.81897	5.23348	7.2917	7.85468	11.1856	11.8442	7.96224	9.51732	11.3402	3.02782	4.66313	2.89976
Capana00g001042	5.81472	11.3726	11.0358	10.8506	8.1024	7.7931	4.04956	6.11943	4.93098	0.209656	0.546652	0.389159	0.451158	1.53594	0.177802	6.08045	3.52392	0.152192
Capsicum_annuum_newGene_7448	0.798561	1.1778	0.912842	0.529146	0.594163	0.60579	1.06653	1.26767	1.43058	0.948685	2.00727	1.46865	1.74862	0.544857	1.47188	2.19625	1.3592	2.29307
Capsicum_annuum_newGene_7449	7.89948	6.31547	6.06132	15.6018	15.8081	6.82203	10.1555	11.8647	8.4607	11.6912	7.40127	20.0558	23.0894	29.8487	33.5857	9.49315	5.95886	10.8519
Capana06g002313	6.50649	6.11122	4.42222	6.92588	5.51815	5.54269	11.7447	11.0564	11.6792	11.103	13.9589	14.6092	11.115	8.2392	13.9109	14.7732	10.3565	16.3531
Capsicum_annuum_newGene_7993	6.29041	5.34683	5.01994	9.74733	9.34066	7.87447	3.59986	1.37012	3.91714	2.82153	0.993031	1.65613	5.41613	5.84166	7.73012	1.44489	2.42239	1.65052
Capsicum_annuum_newGene_7996	0.877627	0.390631	0.142975	0	1.57322	0	1.40735	2.96831	0.880072	3.86592	2.69537	1.52012	0	0.170005	0.117212	0.399564	0	0
Capana01g003448	17.9896	17.7752	18.038	17.0092	14.9775	12.9181	13.6388	12.9574	14.0037	24.0169	20.9891	24.4503	26.2895	31.364	33.129	19.4929	23.9585	19.62
Capana04g002323	0.227919	0.264578	0.055567	0.27718	0.258611	0.159105	0.292371	0.487957	0.305352	0.752865	0.519188	0.575373	0.640362	0.517411	0.990505	0.273294	0.120561	0.43099
Capana04g002322	0.418319	0.103601	0.743343	0.207556	0.416587	0.329733	7.5647	7.51411	4.20644	2.56215	3.33575	1.4307	7.75772	7.21082	17.454	4.38186	2.25178	2.68106
Capana01g003447	16.7673	14.1572	17.8899	21.2704	19.7091	18.326	82.8344	86.0939	83.0791	97.4193	138.699	89.8031	62.644	49.4813	78.3018	51.551	27.1964	39.4176
Capana05g001819	82.8053	84.3179	109.383	56.01	50.6576	69.5437	34.9251	77.4395	97.5421	317.115	330.155	389.365	81.2418	59.5681	56.7686	542.328	383.765	472.245
Capana05g001818	70.0557	107.661	115.55	94.3742	74.5434	81.14	58.8442	68.4119	65.9098	46.6186	46.8944	45.4703	62.8716	56.0366	44.8599	47.4462	58.8786	46.4549
Capana06g001952	13.6826	10.0272	5.56546	4.74847	6.13043	3.53664	1.22226	1.54756	2.4889	5.06558	5.41456	5.78461	3.2099	2.34305	3.11763	11.9126	11.1844	8.96723
Capana04g000438	18.9997	18.2879	18.5646	26.3267	24.7052	20.0166	6.53875	7.51243	8.13846	10.4127	10.629	15.2105	11.1881	14.2905	12.5701	10.2688	13.2239	10.5462
Capsicum_annuum_newGene_22094	0.39505	0.583831	0.200418	0.58116	0.881152	0.564439	1.11513	0.934041	0.97758	0.538221	0.472005	0.789071	0.953595	0.915379	0.581782	0.445484	0.617475	0.488636
Capana08g002704	9.44534	8.28914	5.55883	7.79229	6.86468	4.00277	18.5964	10.8977	15.0333	18.7882	26.6943	20.1737	20.4723	23.2885	24.8847	6.54431	3.04578	7.01708
Capana04g001152	1.13278	1.5523	1.32273	2.35046	1.78136	1.9099	1.09794	0.944787	0.913853	0.459073	1.16307	0.881934	1.24741	0.851545	0.658629	0.806957	0.851342	0.778372
Capana12g000377	17.4015	23.7279	26.4318	25.9655	24.0478	16.8031	73.9495	55.1199	52.1039	79.8724	68.0658	100.406	90.2625	152.722	179.721	44.6589	79.1606	70.9419
Capana12g000376	17.5862	22.3589	17.9459	16.6226	16.7776	12.963	27.0994	24.9045	19.5017	34.7562	34.2757	38.8775	18.9464	16.2754	17.3125	37.2264	61.278	67.5706
Capana12g000375	3.93358	4.03454	4.91346	4.70609	5.70295	2.62395	43.2177	37.8994	29.5239	71.0823	73.9662	97.5103	32.5416	43.112	52.5294	89.0559	162.084	143.235
Capana12g000374	1.99814	1.3853	1.61941	6.43062	5.48202	3.0387	5.67802	4.84591	3.31531	16.4728	13.0893	16.5045	7.48954	14.7723	15.2695	14.1406	21.518	20.0329
Capana12g000373	0.439518	0.268688	0.451353	0.760465	0.689439	0.335876	5.39457	5.33491	2.80134	8.64239	9.12908	14.0789	4.19444	4.84099	6.83096	8.46806	13.3271	15.0291
Capana12g000372	10.1329	16.6776	15.94	25.6182	18.3547	21.9292	3.70427	4.94407	4.51485	8.62825	8.72237	11.6268	7.7526	7.91478	6.37476	10.0792	10.2542	9.20857
Capana12g000371	0.068672	0.140077	0.062008	0.015281	0	0.053123	0.216268	0.022641	0	0.34738	0.359951	0.36569	0.127798	0.226654	0.079121	0.609398	1.12336	0.205029
Capsicum_annuum_newGene_18708	0.726976	1.10742	1.12742	1.28407	1.1183	1.47052	0.275442	0.142717	0.191737	0.20414	0.272517	0.52274	0.612167	0.668547	0.85545	0.524617	0.91633	0.634205
Capana06g002757	34.2032	19.3739	19.8723	23.4301	50.1162	46.0429	15.0314	10.9135	13.3574	23.6657	30.4516	29.4584	13.1019	16.7341	25.1511	15.031	11.4741	16.2035
Capana01g002713	57.4565	53.4016	60.2946	60.2616	71.6931	77.9885	21.4019	16.2431	22.4224	17.2469	12.1017	21.1558	25.1848	26.392	28.2777	18.8947	15.8937	15.215
Capana01g002719	0.877186	1.30379	0.985991	1.0568	0.82413	0.891249	2.01974	2.18109	2.52197	4.2705	3.26506	4.39549	3.24591	2.23837	2.24079	4.48362	4.50438	4.89203
Capana06g002759	34.4974	15.6096	15.617	20.2004	41.7566	46.5374	7.77018	7.51183	8.78473	14.1843	16.5453	16.4944	11.4108	11.6872	17.8313	10.7934	4.6799	8.93235
Capana01g001350	0.388155	0.844631	0.574922	0.728681	0.179429	0.766928	1.31281	1.13027	0.711873	1.283	1.62419	0.649575	1.69636	0.694965	2.02317	0.201894	0.566963	0.336618
Capana01g001351	6.50228	6.2556	4.40309	4.66041	4.69836	4.40494	4.70077	5.65837	5.48747	10.576	11.0954	9.05114	5.82455	3.75594	5.20573	14.1924	17.4254	14.3252
Capana07g002144	87.3859	95.9521	119.947	46.595	32.0393	39.0815	74.8659	142.493	66.5281	60.3534	25.5235	35.0471	30.9424	29.2734	29.214	23.8918	32.7358	83.1546
Capsicum_annuum_newGene_9450	1.08822	0.655969	0.871758	0.9337	0.262483	0.83913	1.64424	1.19552	1.60213	1.11658	1.9143	1.14855	1.29722	0.960404	1.23347	3.58697	1.85672	2.73286
Capsicum_annuum_newGene_9456	1.46234	0.770757	0.681624	1.17663	1.72869	1.05793	4.04526	3.02328	4.0462	1.30707	1.65167	1.64023	5.09639	4.1307	6.77745	0.073221	0.458871	0.223188
Capana01g000404	7.95685	8.03274	6.36174	4.36972	3.53715	4.14987	3.06923	2.92288	2.13045	2.46214	1.23132	4.02836	3.33879	2.20625	3.73574	4.44309	2.74104	3.61519
Capana08g001854	6.16408	7.47554	6.61843	9.07071	6.98614	7.26204	5.65994	4.22451	4.91902	4.03953	3.91104	4.80594	6.15742	4.80232	6.82833	6.02235	5.41799	5.87287
Capana08g001855	1.04109	0.954442	0.873699	1.59394	1.39747	1.25468	1.72253	1.97144	1.65151	1.83979	1.8263	1.17064	2.08807	1.54276	2.14008	0.453759	0.860589	0.492858
Capana08g001853	33.7545	26.7852	22.6365	24.4485	27.1488	17.5442	34.5522	26.7686	41.3398	43.5273	45.6713	39.3141	45.1889	36.8952	32.0743	51.0358	78.2272	69.8119
Capana00g003378	94.7433	138.972	134.053	117.075	88.1014	119.305	32.8295	39.284	39.9941	83.9236	102.815	84.158	87.1001	47.203	66.5648	78.2741	81.183	62.487
Capana00g003374	3.00918	1.84891	2.01625	9.10566	7.4338	7.10819	4.67306	3.171	7.11191	9.99591	4.33604	11.8524	6.15959	6.04329	8.3214	9.07431	8.06203	8.1352
Capana00g003377	1.99466	1.30309	1.09901	2.34027	1.76321	1.26927	2.62922	2.71547	2.86505	3.07143	3.36486	3.68909	3.86693	3.41595	4.9314	1.27134	1.13789	1.38547
Capana08g001588	258.95	269.633	350.279	230.595	205.581	216.825	120.465	99.2491	134.473	31.2169	41.3986	38.4322	130.473	90.7847	89.657	38.7572	32.6833	42.2795
Capana08g001589	48.3174	59.1586	50.1219	22.6629	26.2855	26.4329	6.61158	5.67694	11.1412	10.8558	9.8082	14.1622	8.73159	6.56807	5.06789	50.5304	40.0485	39.7135
Capana08g001580	16.6353	17.0999	19.2286	22.2392	17.382	20.0359	5.73777	5.81099	5.49591	9.37558	7.87525	12.1769	8.1648	8.9014	6.99526	5.27546	7.40602	4.94702
Capana08g001582	28.5818	21.1449	30.5308	18.6379	21.0711	18.4612	3.3837	4.09045	4.04145	7.07419	6.08789	6.87157	7.15842	9.79838	3.9482	10.4703	8.71784	9.35757
Capana08g001584	1.13025	0.973741	0.770267	0.715253	0.648314	0.545742	1.26792	1.4749	1.64453	2.47991	3.60689	2.43152	1.39457	1.94012	3.03036	2.01473	1.75477	1.90442
Capana05g001976	4.44379	5.64671	6.88134	6.44712	6.02216	4.98423	10.7618	10.7119	9.66346	12.6494	16.7147	14.7952	10.2466	7.29082	9.1245	9.71051	7.31318	9.03514
Capana05g001977	83.1516	63.2352	63.7989	67.5931	89.3426	83.9867	44.8219	34.5704	47.9308	43.0695	38.2548	48.0853	47.8893	58.4025	62.6648	51.0216	36.9593	47.0418
Capsicum_annuum_newGene_18983	9.49743	7.86393	8.82712	12.6246	13.1863	12.5906	27.2931	14.548	11.9299	7.82973	8.33351	7.13504	13.8055	11.4091	20.0556	9.50658	3.35362	8.86849
Capsicum_annuum_newGene_16562	0.427808	0.453622	0.257595	0.114922	0.070907	0.617941	0.062809	0.390312	0.132243	0.331437	0	0	0.178309	0.53974	0.275838	0.024614	0.122361	0.079142
Capana07g000861	1.77208	1.86332	1.44484	3.77122	4.0591	3.48826	4.39266	2.51211	2.54968	1.48062	2.99985	2.58952	2.14494	3.78859	7.308	0.336422	0.783763	1.04333
Capana07g000862	1.99389	2.63867	1.94751	2.10571	1.70661	2.58314	0	1.71065	0.897992	0	0	0.665401	0	0.529285	0	1.02623	0.952098	0.302674
Capana01g004407	6.04347	4.51711	4.84182	6.25334	7.68678	7.73779	11.1925	12.6999	10.8026	12.511	11.7659	13.0107	7.89014	8.14391	7.19335	13.0878	14.2647	13.8942
Capana06g000622	0.685261	0.342512	0.724541	0.754813	0.644245	0.752121	6.86552	3.33785	3.59373	2.42757	1.5803	2.98136	10.157	6.83959	11.2704	1.0361	0.658418	1.69511
Capana06g000623	0.353969	0.131849	0.321347	0.571577	0.786232	0.60968	1.34641	1.98733	1.53181	3.45897	3.30858	2.42204	1.76831	1.58495	1.89736	0.884782	0.867593	1.18064
Capana08g000067	52.5898	42.2028	41.0419	54.4658	64.5062	51.8319	28.7413	22.3345	34.3179	49.6894	45.5282	58.6783	55.5298	55.4963	66.3954	27.1367	29.8835	23.6766
Capana05g000629	0.831481	2.10171	1.42062	0.762449	1.15875	0.97031	3.87131	2.81437	4.09401	2.93596	3.79089	2.25169	2.35051	2.39423	2.48666	3.4046	3.51721	3.41304
Capana05g000622	61.8982	38.1527	45.3128	37.3397	53.0181	61.3832	23.1173	25.889	26.0056	39.495	39.1438	37.9795	22.6473	26.7542	31.2173	33.5276	27.3098	33.7516
Capana06g000998	15.2946	14.8313	16.5412	18.1336	14.3276	19.453	18.8722	25.7481	20.2808	39.4015	48.8616	47.7741	24.9055	21.9944	29.8109	45.8747	59.3508	47.4295
Capana06g000990	0.252742	0.66288	0.417375	0.743959	0.470576	0.465382	0.42657	0.938246	0.273715	0.812347	0.782322	0.900628	0.46838	0.952243	0.521707	0.221654	0.392711	0.386142
Capana00g005021	46.5307	50.5401	39.5289	43.9697	35.5969	44.9591	29.1485	31.1558	37.3955	33.7355	31.3129	40.2223	28.3522	25.5311	21.8238	79.2638	51.0919	73.3277
Capsicum_annuum_newGene_22257	17.9793	31.5228	25.4442	20.7185	14.8174	13.5443	37.7119	35.4647	33.7954	27.7519	27.3468	26.8503	32.0468	23.9186	26.3756	25.8539	24.6112	27.4723
Capsicum_annuum_newGene_22252	0.071479	0.024888	0.049114	0.200983	0	0.123636	0.060119	0.052735	0.057931	0.26207	0.484055	0.048463	0.024302	0.031007	0.082642	1.05771	0.381941	0.802771
Capana03g001237	3.78521	3.33844	2.23447	3.00952	2.55443	3.32618	0.488804	0.980534	0.842191	2.43684	3.18764	4.74899	1.13434	0.281248	0.179392	7.41517	11.9928	9.1507
Capsicum_annuum_newGene_10953	1.33669	1.97987	1.52689	1.30135	1.08689	0.842282	1.42488	1.27437	1.39649	2.85368	3.34377	3.61331	1.5966	1.15542	1.65178	2.96593	2.49467	3.85523
Capsicum_annuum_newGene_21503	0.443365	0.42243	0.455438	0.424627	0.555472	0.649182	0.783627	0.278575	0.078042	0.482615	0.951011	1.0152	0.382784	0.107825	0.233025	1.11354	0.67556	1.04463
Capana11g000117	9.47173	16.7122	12.6435	16.32	12.8412	14.4574	8.69681	7.20515	7.47303	10.0625	13.2474	8.73856	6.07429	4.47546	4.53943	7.42152	15.1287	9.80838
Capana08g001008	31.768	24.3046	23.9	24.9899	24.3259	26.3613	143.294	188.021	137.147	110.717	130.325	102.217	60.918	43.8729	86.3595	25.4067	28.2327	63.2435
Capana08g001005	13.1748	16.369	19.1557	17.7343	14.4176	15.2998	30.4221	42.9597	32.3812	47.9804	51.8879	46.1063	34.4851	29.5648	34.3324	29.9374	32.8782	26.4354
Capana08g001004	0.090521	0.240387	0.183078	0.033725	0.053801	0.011917	0.606917	0.745849	0.429764	1.54264	1.36658	0.726759	0.513565	0.394925	0.77058	0.120041	0.518234	0.585847
Capana08g001007	521.368	296.048	323.969	141.545	160.344	153.335	153.088	231.394	99.2092	167.03	165.768	165.738	82.3429	82.2102	98.0283	145.628	113.703	154.878
Capana08g001006	40.0857	50.0066	71.8139	46.2384	41.3756	65.2973	9.404	20.4575	10.1973	51.497	57.2224	54.8936	21.6929	20.2208	15.104	42.1618	62.5002	46.4184
Capana08g001000	25.399	27.0208	38.6442	7.34391	6.05955	10.5829	10.7841	7.95747	7.87819	2.08204	2.52453	2.63075	6.96222	4.04396	6.28021	1.01081	0.61866	1.03686
Capana02g000652	4.61822	6.82641	6.85132	9.19295	5.78716	6.65215	4.02231	4.67022	3.06656	3.86338	4.12468	3.39621	4.64344	4.64138	3.24802	3.45176	5.3506	3.2693
Capana02g000657	3.39937	3.39629	3.14539	3.17715	2.47892	2.31464	1.84152	1.20917	2.06873	1.73205	3.33155	2.61161	1.32208	1.38819	1.22409	1.96175	1.95218	1.70359
Capsicum_annuum_newGene_19575	2.23301	2.26627	1.66257	1.13502	1.3056	1.23975	1.5628	1.71843	1.25382	1.26064	1.25461	0.799886	0.957903	1.07336	1.00192	1.35113	1.58488	1.29506
Capsicum_annuum_newGene_8197	1.14655	1.30772	0.956293	1.84352	1.57867	2.25422	0.44871	0.310588	0.493215	0.480746	0.368587	0.67766	0.870685	0.567141	0.485026	0.560284	0.295167	0.194285
Capsicum_annuum_newGene_8196	8.03338	10.2729	8.98242	12.3702	11.5888	9.52697	5.36201	5.67192	5.63515	9.14974	6.90142	8.91832	15.5934	11.9744	13.7487	7.04812	6.37165	7.05259
Capana03g003821	15.9473	22.3739	18.2321	11.9006	10.5028	8.92247	10.1272	8.18409	9.37101	5.85727	6.73861	5.34921	5.80055	7.06419	8.36019	9.28819	7.76238	6.89163
Capana03g003822	29.2085	16.589	15.5288	12.0818	15.089	12.4517	11.9522	13.0654	11.8585	19.4513	19.0956	17.535	10.9905	8.57795	11.102	16.6435	19.2082	19.3706
Capsicum_annuum_newGene_2327	0.274827	0.358029	0.263648	0.262954	0.148794	0.197679	0.561076	0.576369	0.397488	0.623689	0.867567	0.288992	0.300111	0.361405	0.393305	0.683983	0.842843	0.558601
Capsicum_annuum_newGene_23617	12.6736	13.6658	14.0423	14.3998	15.0909	18.6077	3.01145	2.73903	3.34239	3.98151	4.30613	4.45852	6.23664	10.1914	8.86271	4.0941	4.61342	3.42467
Capsicum_annuum_newGene_23615	2.2876	2.37407	3.0112	2.32933	1.19228	1.97599	2.85355	3.23216	3.4573	4.54061	4.54488	4.18947	3.36367	2.38995	2.73833	3.4993	4.69251	3.7974
Capsicum_annuum_newGene_7132	0.246616	0.431005	0.235906	0.367443	0.612696	0.381803	0.924779	1.36483	0.860807	1.29269	1.03384	0.447885	3.87012	1.03846	5.89466	0.951241	1.47252	0.930979
Capana08g000845	1.25265	2.22195	2.03053	2.23707	1.81866	1.51083	6.37091	6.8175	4.91382	7.66725	6.40123	5.99392	5.48562	4.33532	6.33044	6.42255	2.9018	5.7747
Capana08g000842	20.8159	11.135	14.4971	12.6546	15.2945	8.02959	13.8269	24.1423	13.6559	26.7163	24.7822	20.3549	15.3554	11.605	9.02224	22.0759	80.7696	92.4019
Capana08g000841	0.533696	0.201914	0.461203	0.710711	0.691053	0.198035	0.244906	0.15923	0.608037	0.958955	0.542815	0.232775	0.437948	0.122679	0.596158	0.820552	3.22856	6.03731
Capana08g000849	4.12433	4.25491	3.86885	4.96871	5.52291	3.97181	8.78452	9.87834	12.8697	5.21662	4.41894	3.81688	12.4209	8.22395	6.91007	10.5702	9.1237	14.0843
Capsicum_annuum_newGene_13541	0.271369	0.171407	0	0.171697	0.282482	0.312372	0.693946	0.700735	0.700382	1.09403	1.53055	1.2381	0.846402	1.26867	0.311169	1.16059	0.792827	1.07397
Capsicum_annuum_newGene_13540	6.24517	3.10645	3.10677	6.97102	10.8809	9.44457	1.92853	2.09818	1.92753	1.03232	2.21352	1.37787	2.93323	2.93507	2.35975	2.17272	1.3515	2.3965
Capsicum_annuum_newGene_13547	0.237624	0.082846	0.110398	0.080294	0.064738	0.17476	0.113825	0.068084	0.130869	0.303537	0.416397	0.552074	0.426486	0.061357	0.136047	0.613664	0.279638	1.72815
Capana02g001218	17.2854	20.9784	23.929	16.8014	14.8774	14.0137	11.25	11.639	11.6254	13.4595	13.7444	14.3553	15.7337	13.2203	11.9038	10.6318	9.87226	10.3871
Capana02g001216	4.58586	1.29644	2.10886	1.16594	0.964037	0.761196	3.47909	8.01919	3.0997	7.53975	6.04012	2.84377	2.05128	2.4736	1.48924	3.82767	4.71809	6.74453
Capana02g001214	15.6159	25.3357	20.3427	33.063	21.7626	26.0907	7.46799	11.5934	12.1182	12.6565	13.967	9.82742	11.629	17.2899	9.38166	11.7935	22.4686	10.9915
Capana02g001215	8.77032	15.6189	12.332	21.1785	14.6534	13.6565	6.45227	11.4532	9.78833	9.7659	6.72229	8.37086	9.94284	14.5	3.9682	5.37348	24.0364	8.36319
Capsicum_annuum_newGene_6172	0	0	0.03172	0.0306	0.024647	0.075907	0.017789	0.028462	0.022384	0.540717	0.850632	0.622296	0	0.013967	0	1.3355	1.93903	0.976316
Capsicum_annuum_newGene_9719	6.79371	17.3713	8.48972	13.4466	12.7662	7.66778	26.5261	74.2307	12.8326	57.7395	46.3557	57.5868	22.0068	21.9354	38.8585	17.0661	44.3001	68.6346
Capana03g002375	3.37601	3.65392	3.4531	2.71945	2.01654	1.82812	6.32064	5.11924	5.13776	4.85094	5.18074	4.02105	2.70243	3.05686	4.19083	4.26615	3.45988	5.46258
Capana03g002378	54.2381	52.2729	51.9872	64.7494	55.5481	51.1569	42.6592	36.08	44.3038	31.2353	24.6309	33.5515	51.6624	64.1305	60.4203	30.4277	31.1032	30.2395
Capsicum_annuum_newGene_3357	2.18773	3.07306	3.41702	2.17071	2.00981	2.54344	5.80502	4.70905	3.70761	2.69018	3.82772	1.9027	3.2493	2.06912	2.31646	2.86145	2.1222	3.29331
Capsicum_annuum_newGene_3355	0	0.103963	0.660253	0.113478	0.036898	0.059618	0	0.466261	0.037837	4.19843	3.1336	3.89854	0.271285	0.337051	0.34419	2.86268	1.38147	1.26777
Capsicum_annuum_newGene_3350	0	0.073028	0	0	0	0	0	0.052466	0	0.594171	0.03747	0.303971	0.150312	0	0.028926	1.05241	0.475693	0.97158
Capana12g001842	0	0	0	0	0	0	0.117548	0.265167	0	0	0	0	0.139748	0.168337	0.317213	0	0	0
Capana07g001878	44.2611	52.2117	44.7164	38.0981	34.8652	34.3843	39.4423	45.9778	51.1878	69.1154	71.4356	73.7283	44.9325	38.2603	36.1086	90.6109	93.856	91.7825
Capana07g001870	2.31516	4.07505	4.36282	2.54513	1.92842	2.57494	2.03247	1.96641	2.75914	5.34087	6.13836	6.17564	2.61227	2.50746	1.72206	12.3751	12.0634	13.9227
Capana07g001873	0.031039	0	0.026794	0	0.025981	0.026984	0	0	0.221529	0.302375	0.253501	0.399979	0.36264	0	0	2.74889	0.738895	1.2125
Capana07g001874	24.8498	37.2732	35.4692	25.6946	19.2985	26.8498	11.616	18.6712	16.2875	19.2963	18.9694	22.2028	15.7355	14.4192	10.1501	42.9739	38.4658	28.7596
Capsicum_annuum_newGene_25611	0.361547	0.108187	0.261769	0.496665	0.247229	0.269438	0	0.123449	0.096196	0.153768	0.293989	0.476799	1.30494	0.20103	0.246437	1.5896	0.985674	1.27534
Capana09g002398	0.086037	0.254905	0.24612	0.133904	0.05275	0.135477	0	0.073106	0	0.487125	1.71098	1.13755	0.370517	0	0.04548	0.711291	0.781146	0.427401
Capana09g002024	11.8321	18.2267	16.5886	10.8379	9.93579	10.9151	28.2936	28.0846	28.2378	20.5	21.272	22.285	19.7576	15.4452	20.5237	29.3657	23.3959	30.3886
Capana09g002021	86.7237	102.946	117.607	86.3652	90.4167	67.3325	118.137	99.1043	138.557	132.912	125.332	133.819	132.959	133.54	123.63	259.399	255.751	263.808
Capsicum_annuum_newGene_11147	0.289321	0.463519	0.192958	0.505809	0.38609	0.307621	0.440199	0.56177	1.09137	1.17733	0.424822	1.20937	1.30788	0.8103	0.922771	2.18456	2.92041	2.51702
Capsicum_annuum_newGene_2906	4.49957	4.44815	3.66339	6.00499	5.44728	6.28977	10.4133	8.19681	8.83178	10.1706	10.1909	11.0474	9.15312	11.5072	12.8299	6.04317	1.99212	4.33582
Capana12g001152	7.10915	11.077	11.0738	8.68918	7.29206	7.78627	4.75017	7.46094	9.34734	6.45786	6.35074	6.38395	6.95635	7.87227	7.17124	5.55987	5.64473	5.13889
Capana03g001133	28.326	33.7757	34.5289	30.6736	27.2533	19.9295	68.5773	48.2354	77.7783	68.0761	67.7559	76.5887	41.5051	50.8955	50.2241	80.7096	97.5173	104.289
Capana03g001134	16.9291	18.0874	16.8762	16.2364	14.0927	13.092	41.3543	36.5982	39.419	33.536	37.7038	36.0699	24.7779	33.0562	34.8848	42.6139	29.383	44.3834
Capana03g000849	0.183575	0.288122	0.29605	0.397222	0.319447	0.30023	0.867327	1.18626	0.665915	2.87646	3.85215	4.03151	0.921272	1.00738	1.65151	1.73507	0.703421	1.64859
Capana03g000846	33.4516	42.4471	53.8712	62.7496	51.0586	61.8268	12.0829	11.9207	10.0022	46.3332	33.6496	68.3209	27.6626	33.0165	38.2693	19.1914	31.7871	33.2509
Capana03g000845	71.3674	66.5297	69.1546	101.717	108.408	89.51	38.5722	29.0764	36.0971	62.4539	39.6174	64.6493	82.293	110.324	109.905	61.6154	54.7663	48.1164
Capana00g002229	2.96483	4.6943	3.52869	4.568	2.63961	2.86162	0.960146	1.9397	2.09878	2.62341	2.53129	1.87648	1.876	2.93167	1.39279	2.78261	6.34922	2.44431
Capana10g001467	0.387008	0.534129	0.430588	0.404898	0.495149	0.477155	0.179711	0.231408	0.800025	0.144932	0.315592	0	0.33941	0.203301	0.182	0	0	0
Capana10g001469	14.6883	7.64954	10.8263	15.5509	21.3613	14.459	23.6107	48.9766	11.7886	67.5353	106.4	71.5946	33.3629	21.6304	38.1258	21.944	36.8771	29.7351
Capana00g002227	11.3133	19.7446	15.399	16.2694	10.5539	13.1041	18.887	20.4233	22.0588	29.4825	29.7972	29.011	23.5163	20.3473	21.3031	32.1785	31.1513	34.3151
Capsicum_annuum_newGene_1248	44.6292	38.394	40.153	46.5848	57.5352	60.8534	30.8226	26.8756	35.9888	22.6766	33.6263	22.0893	35.9552	36.6027	35.8824	26.9177	22.0475	23.2307
Capsicum_annuum_newGene_1246	0.251094	0.037962	0.079022	0.088807	0.157514	0.102029	0.429472	0.124078	0.259768	0.728896	0.498014	0.331021	0.415776	0.573727	0.520391	1.46729	0.640609	0.448423
Capsicum_annuum_newGene_1243	1.74943	1.49417	1.60459	1.24092	1.31631	0.862558	3.63911	3.19273	3.61855	5.33069	4.26345	2.71658	2.89806	2.89876	2.82242	3.72918	3.25972	4.50144
Capsicum_annuum_newGene_1240	0.022538	0.028971	0.045516	0.036532	0.04591	0.085983	0.158702	0.100093	0.357101	0.950168	0.585973	0.95657	0.436498	0.330343	0.56643	0.356371	0.769222	0.366608
Capana03g000268	10.4596	7.4587	8.55197	8.31282	7.85563	8.15537	18.7023	13.289	12.4405	10.1398	13.3725	10.7897	9.10581	6.2046	12.6104	5.16752	3.0996	5.77178
Capana03g000267	131.889	212.49	206.857	219.617	183.211	166.819	59.2126	64.1126	53.2931	46.3431	28.4377	42.2793	102.758	148.965	106.503	44.3431	66.6953	39.5813
Capana03g000265	0	0	0	0.055284	0.108621	0	0	0.141967	0	0.343712	1.29674	0.605201	0.237612	0.079953	0.582107	0.306705	0.47363	0.743536
Capana03g000263	51.105	34.5547	32.538	47.4389	64.9256	57.8072	141.412	97.3853	123.529	147.276	215.612	167.977	90.6516	82.3428	138.754	56.986	30.0978	44.6975
Capana03g000262	1.46139	0.971006	0.526862	1.167	1.75005	0.913641	6.63297	4.42392	5.0987	4.15022	3.20004	4.17823	4.8093	6.81229	9.83036	1.62071	1.24602	1.4266
Capana03g000261	2.35496	4.0056	6.67539	1.35276	1.51316	1.27757	3.17507	3.71296	4.49361	5.58382	7.42209	5.90414	2.85877	1.97291	2.36489	7.06319	7.84711	7.37535
Capana00g002595	0.221367	0.205773	0.289734	0.974951	0.841497	0.80126	0.948479	1.56615	1.39546	1.61954	1.7272	1.09677	2.17147	1.67439	2.76821	1.55635	1.01491	1.40211
Capana09g000466	5.94362	3.84931	4.82095	3.60223	5.57388	5.09341	0	0	0	7.68121	4.65877	8.08932	0.904143	3.10272	5.11581	7.50711	4.22491	3.64443
Capana12g000607	0.099611	0.137924	0.082992	0.239623	0.086843	0.301905	0.439607	0.130186	0.282958	0.814208	1.32064	0.496111	0.594159	0.321953	0.643703	0.430096	0.14721	0.411951
Capana12g000605	11.0215	9.58528	8.10108	14.6377	13.1286	13.7754	14.2145	14.39	19.7927	25.279	29.2198	19.154	16.2782	15.3788	12.0715	36.6382	18.0155	25.384
Capana12g000604	0.622101	0.28142	0.40187	1.40773	1.06265	1.1141	2.65281	2.31349	2.03076	1.39363	2.11381	2.12674	2.15169	2.1579	3.31447	2.15501	1.42178	1.78078
Capana12g000601	24.5625	21.9189	18.4302	57.0655	46.4462	90.7817	40.8508	50.3519	48.8022	75.0004	72.377	88.3998	58.8771	45.3364	53.103	54.1025	31.1184	42.5141
Capana12g000609	33.2595	22.0288	29.5649	24.8782	30.0271	26.4914	21.5704	18.3348	22.56	17.2087	19.0802	19.4366	27.5896	33.7745	35.6764	16.9856	9.7442	11.9813
Capsicum_annuum_newGene_1780	102.724	135.561	165.937	170.266	142.311	81.5176	583.459	348.694	487.171	94.2061	78.1509	101.941	353.091	343.119	337.776	160.957	139.598	129.465
Capana10g000731	12.8732	23.9624	24.0627	15.5665	10.369	13.7149	35.9981	33.9824	40.7609	49.7832	47.0125	45.753	33.7005	28.9058	33.4279	49.4727	32.5247	45.3666
Capana00g003170	24.2585	21.8649	21.8316	17.3429	20.5071	16.5129	32.6156	41.979	30.3799	15.3218	16.3998	16.3016	16.2845	14.4975	14.877	15.9166	15.394	11.0613
Capana00g003179	3.56874	3.99675	3.30668	4.2604	3.31606	2.25275	5.51291	5.72249	5.52804	6.99097	6.89024	7.87034	8.95093	8.20198	7.50599	4.67574	5.40611	4.44594
Capana10g002468	50.7963	32.9034	30.0396	73.6641	84.0391	114.701	28.5242	50.842	31.5662	20.7238	12.6277	24.1756	20.8723	14.1775	7.88401	66.8341	111.376	79.9701
Capana10g002463	2.11007	2.89331	2.75711	5.78986	4.93843	3.34318	6.13378	5.03213	7.68112	15.1043	15.8704	12.2194	13.9036	10.6361	18.8826	4.18166	4.18438	4.02306
Capana10g002460	2.17302	2.02609	2.36245	3.04129	3.28555	3.6552	5.83803	3.484	4.5428	4.78798	5.17711	5.51959	3.26476	4.04023	5.15558	3.04539	2.24594	2.76222
Capana10g002465	2.37299	3.77461	2.84816	3.67986	4.08097	3.18055	0	3.66082	4.9255	8.40763	6.58274	9.61721	5.33729	2.27726	0	6.61355	5.79639	0
Capana03g003769	6.62068	5.58626	5.50089	2.6709	4.75297	2.18595	0.328103	0.662035	0.900023	1.23515	2.30849	1.45906	3.57679	0.872447	1.93737	7.83356	6.20761	8.99679
Capana12g001796	0.246026	0.084923	0.247545	0.085444	0.171496	0	0.169994	0.440832	0	0	0	0	0	0	0.12897	0.433534	0	0
Capana03g003761	50.8631	39.8816	45.5439	57.8186	55.4867	71.9606	25.3139	35.4835	27.9773	26.0553	26.2161	32.0723	27.9981	31.3943	34.4486	29.2194	26.3915	35.4979
Capana03g003767	0.614291	0.535461	0.680335	1.33847	3.22668	2.12535	9.07646	7.55157	9.97897	16.6928	13.9044	20.8698	13.1089	13.7428	19.4634	5.18768	0.889974	2.97022
Capana03g003765	0.512237	0.427962	0.889455	1.02368	0.704304	1.40568	0.869521	0.888032	1.12542	2.08481	1.48504	0.871562	0.636775	0.767004	1.03439	3.32431	2.81389	3.52645
Capana04g000310	432.663	480.016	476.467	356.583	279.733	276.864	357.78	296.153	383.61	101.488	104.225	121.389	343.85	280.467	252.603	165.729	168.39	135.169
Capana04g000316	0.743563	1.24784	0.765137	0.6508	1.14194	0.626039	1.40114	3.13023	1.07791	3.64718	5.14595	4.81588	1.68484	1.6446	2.53405	3.85088	2.9186	4.53613
Capana04g000317	0.573854	1.22021	0.950165	1.2347	0.713665	0.884038	1.27349	1.5693	1.47828	3.52948	4.52269	3.0534	1.77071	1.25938	0.933975	2.89358	2.95608	3.59205
Capana04g000315	1.09899	2.55172	3.37021	0.389479	0.565712	1.12095	0.053609	0.61553	0.544961	0.725211	0.628656	0.725188	0.608537	0.958742	0.499352	0.935848	0.879324	0.548248
Capsicum_annuum_newGene_13952	2.17755	4.87052	4.42485	2.86985	2.45175	1.57743	3.94733	4.27524	5.38389	6.39001	7.14795	4.73979	3.71536	4.52621	4.73631	5.92643	4.05774	7.67014
Capsicum_annuum_newGene_13953	1.47508	2.63199	2.38696	3.25099	1.20364	1.61596	6.62811	6.02947	5.21281	5.66493	5.24042	7.17918	7.14302	3.91496	6.09674	5.36621	3.28683	6.07414
Capsicum_annuum_newGene_6738	0.161475	0.54253	0.489655	0.332757	0.114267	0.111544	0.040054	1.18661	0.463549	0.696238	0.7331	0.515479	0.108214	0.175661	0.071179	0.095178	0.369036	0.104024
Capsicum_annuum_newGene_6737	0.424859	0.763643	0.571102	0.879791	0.952564	0.448103	0.865313	1.16794	1.41481	1.10566	1.05987	0.940517	1.02703	0.549742	0.736618	1.5277	0.355431	1.57557
Capsicum_annuum_newGene_6733	0.281963	0.339851	0.021269	0.038443	0.124958	0.096914	0.08743	0.010812	0	0.045284	0.225692	0.305519	0.181071	0.089207	0	0.372569	0.478856	0.243201
Capsicum_annuum_newGene_6731	1.64764	2.58636	2.01869	1.74178	1.12862	0.962491	2.77168	2.89898	2.53312	3.09924	3.87403	3.96096	3.28275	2.50136	2.63733	5.20359	3.16868	5.22937
Capana00g004333	0.487457	0.583166	0.494102	0.315216	0.287195	0.283361	0.211594	0.117752	0.171758	0.219088	0.057962	0.098837	0.185009	0.029149	0.180453	0.315812	0.331969	0.178354
Capsicum_annuum_newGene_2294	0	0.051713	0.098391	0.093473	0.046815	0	0.034413	0.433576	0.268817	0.655666	0.664376	0.929936	0.120974	0.977412	0.262667	0.067027	0.375301	0.368937
Capsicum_annuum_newGene_2299	1.2282	2.37555	2.17646	2.13925	1.71644	1.68388	2.72272	3.31777	4.04256	4.54675	4.08799	4.19499	4.26839	4.2361	3.76905	5.88172	5.79511	5.71878
Capana04g000997	30.0286	32.0397	29.0183	15.132	11.6876	13.5996	33.3415	41.7859	24.4688	28.2228	25.349	26.3315	15.4883	12.3968	14.8119	27.4006	18.0826	33.8984
Capana04g000991	3.00156	5.647	4.87336	4.70976	4.03889	3.56968	2.22412	2.03043	3.14907	2.36695	2.37203	1.01848	2.72316	3.25018	1.44525	2.42534	2.64386	2.34819
Capsicum_annuum_newGene_11271	153.183	133.355	146.323	116.821	120.963	134.342	213.741	169.498	282.669	136.005	166.326	146.259	139.982	128.991	143.968	319.127	283.705	321.526
Capana12g002600	0.039696	0	0.018733	0	0	0	0.244172	0.357993	0.184862	0.102973	0.251402	0.761992	0	0.195379	0.171947	6.98883	7.1222	5.35507
Capana12g002604	3.47408	5.14685	4.72591	3.70623	3.00072	2.35595	1.77904	2.09381	2.02469	3.34565	4.19502	4.02399	2.37991	2.47286	2.12769	3.29394	3.7388	4.08216
Capana03g003181	43.4577	52.3688	51.4735	49.551	40.3253	41.8603	32.9593	38.2241	33.5107	22.3891	25.7437	25.2894	35.6251	33.4993	27.918	25.4852	30.7582	26.5398
Capsicum_annuum_newGene_12833	0.21357	0.39722	0.706602	0.775419	0.593538	0.906361	0.562529	0.145743	0.437982	0.200746	0.134378	0.037203	0.879297	0.165417	0.203563	0.195646	0.288877	0.263757
Capana04g000861	34.6296	39.7103	39.1387	46.1144	36.8328	35.5758	26.5512	25.6724	25.8895	24.1355	24.8795	29.38	28.4104	36.1863	32.344	44.5103	69.1514	46.5523
Capana04g000863	0.437596	0.223989	0.18464	0.259908	0.333384	0.164575	0.57768	0.515277	0.509693	1.06363	1.53825	1.36144	0.670562	1.40058	1.545	0.80009	0.672789	1.03344
Capana04g000864	27.9811	37.6671	34.4917	39.008	37.5799	38.6192	20.3604	21.4177	21.6138	17.1529	14.9231	19.5615	34.2161	27.6841	28.3247	12.7534	19.5485	16.022
Capana04g000865	2.14773	2.8877	3.38719	3.61659	2.94112	2.45927	0.772286	1.42972	1.38708	3.18585	1.57744	2.00015	2.07826	1.88144	1.87191	1.4859	1.61234	1.59488
Capsicum_annuum_newGene_908	0.36156	0.461113	0.383567	0.61791	0.713726	0.714941	0.169932	0.091994	0.100079	0.751519	0.102141	1.30112	0.653005	1.09157	0.754602	0.636961	0.14145	0.548352
Capana04g000869	0	0	0	0.036572	0	0	0	0	0	0.202775	0.146012	0.034379	0.210236	0.044139	0.026157	0.294094	0.18121	0.151716
Capsicum_annuum_newGene_900	1.27944	0.802413	1.18815	1.54421	1.90156	1.07828	0.055785	0.472631	0.052553	1.17833	0.385451	0.549866	0.37618	0.36333	0.46833	0.750433	0.886948	0.381062
Capana05g002462	32.8188	33.0309	36.3058	49.7208	43.152	43.5544	18.6862	14.3291	21.6584	20.3616	15.4201	17.8483	27.7474	32.05	27.2585	18.7958	25.2595	17.8563
Capana05g002466	29.1494	33.7352	20.6077	34.0937	26.9833	22.8322	62.7987	65.3594	59.0759	143.365	167.627	135.822	105.906	104.1	126.498	30.157	85.6374	63.0857
Capana04g001190	3.87583	7.60393	7.53079	8.13676	7.24667	8.34773	4.81612	4.33972	4.27951	5.38751	5.76865	4.49258	4.88486	4.15741	2.96388	4.49551	6.13496	4.75444
Capana00g000183	4.27489	1.48069	3.46191	6.65951	9.28805	6.46773	9.49998	13.1348	14.3235	45.6308	45.8411	40.534	21.2381	23.7245	30.7707	17.4807	9.11804	14.5685
Capana00g003569	134.839	146.331	171.109	166.764	144.927	140.357	103.599	81.2203	97.6658	44.0727	40.898	50.3669	115.991	143.481	111.432	75.8365	100.386	57.9701
Capsicum_annuum_newGene_4603	1.0988	1.23077	0.923573	0.669718	0.863023	1.13698	0.071448	0.100601	0.039096	0.552419	0.147428	0.562721	0.141383	0.116521	0.16309	0.519263	0.255342	0.233448
Capsicum_annuum_newGene_4607	7.83985	13.0555	10.5221	28.403	15.2364	27.4777	8.35868	14.5492	9.33738	10.9552	12.6737	10.9882	9.27257	11.0503	9.94229	6.42573	7.45774	4.40345
Capana00g000523	6.34351	9.08227	6.35674	4.48493	4.27091	5.39499	9.55268	8.20772	12.2797	13.3151	9.77339	12.4103	8.67723	6.00415	9.24603	13.388	11.7545	14.7468
Capana00g000524	4.39378	3.78505	1.91528	3.23172	5.45336	4.36324	11.5368	8.50641	11.3805	26.8852	25.3595	20.1078	17.4419	18.9823	30.9112	10.5298	7.3316	9.93966
Capana05g000563	0.826702	1.55003	1.37541	3.06151	2.23042	2.27703	1.0183	1.13804	0.631595	1.56181	1.3782	1.1804	1.60662	1.4829	2.83023	0.648001	0.658552	0.593398
Capana05g000560	1.89013	2.6451	3.52626	4.52644	4.01242	2.62009	20.2335	25.2062	15.9991	10.0693	9.75091	11.05	14.1227	11.4893	11.1061	3.96295	3.79799	3.53064
Capana05g000564	0.849631	0.945431	0.86061	0.200039	0.345164	0.178118	0.03569	0.178162	0.157987	0.113053	0.551416	0.13963	0.215896	0.028379	0.407982	1.33599	0.569485	0.700414
Capana00g003958	23.7156	41.2223	47.2594	27.1495	21.5962	28.2951	16.2385	17.7865	15.0084	19.2807	24.7148	15.4693	16.2067	13.0786	14.9253	19.0169	18.4307	19.4472
Capana05g000569	50.5897	39.9355	49.25	41.5475	46.5616	11.4748	15.5447	26.5006	19.5391	27.6042	45.5848	23.2028	25.1432	18.9878	10.0709	84.1896	101.755	118.687
Capana00g003952	2.37274	2.62097	0.814153	2.92245	2.28998	2.74944	1.27604	1.01219	1.63849	0.984847	1.52305	0.571723	1.00703	1.58269	1.18436	1.231	0.396414	0.396899
Capana00g003957	1.42969	0.746864	1.70959	1.93284	2.21376	1.61466	0.635702	1.20631	0.239839	0.040075	0.10253	0.977634	0.118512	0.214746	0.147349	0.083815	0.146712	0.153897
Capana03g001853	3.57011	5.52524	4.90981	7.91012	7.09135	6.47146	2.99474	2.85883	2.4408	3.55719	3.22331	3.91834	6.27572	5.06974	3.65767	3.213	4.06693	3.53063
Capana03g001852	1.0858	0.409903	0.772044	0.213042	0.265063	0.212981	0	0.237359	1.43122	1.02608	0.548823	0.816632	0.147313	0.187424	0.029525	2.5464	2.92156	3.12089
Capana03g001854	6.32591	10.9744	8.81899	15.3763	13.3172	12.1972	6.34187	10.4707	6.80184	8.05917	6.08061	7.69983	11.3989	8.54169	8.94622	7.23186	9.12646	9.36579
Capana04g002422	3.16519	5.9696	4.84005	6.98197	4.79524	4.33462	1.74992	2.32072	2.37335	3.55117	3.30234	3.70905	3.11622	3.47072	1.72187	2.78497	4.27615	2.96861
Capana04g002423	1.55456	1.78783	1.86205	1.95155	1.8069	1.44521	3.81573	4.31358	1.79522	1.20146	1.22151	1.94899	1.972	0.956119	1.60751	0.697966	0.809287	0.648947
Capana05g000910	330.127	283.559	324.893	294.293	373.029	392.846	183.987	190.88	177.325	241.127	267.54	257.287	182.704	179.418	207.079	270.8	206.703	234.052
Capana04g002427	6.44968	9.85905	7.58317	7.12182	3.88284	7.35934	15.4475	13.2245	15.7661	29.9893	26.0126	26.6123	16.5174	13.8857	12.3438	28.0501	20.7013	28.881
Capana09g001623	7.88277	14.6109	14.2594	3.17631	3.58995	2.22309	2.97184	2.66137	4.04615	7.72178	8.59338	8.82674	6.37448	3.8543	3.88297	20.9418	28.5973	24.2166
Capana07g002384	0.097761	0.117745	0.035916	0.144771	0.105813	0.0528	0.22957	0.163653	0.219783	0.185772	0.325067	0.397763	0.243972	0.37025	0.349564	0.413139	0.49169	0.268966
Capana07g002383	0.173098	0.140316	0.141056	0.080232	0.170953	0.072925	0.371492	0.269289	0.427651	0.492158	0.299412	0.454807	0.580384	0.494433	1.01263	0.131666	0.186978	0.103286
Capsicum_annuum_newGene_5559	0.390452	0.793474	0.657475	0.9074	0.972978	0.661698	0.098804	0.048793	0	0	0.026008	0	0	0.312086	0.344057	0.153518	0	0
Capana06g002387	10.663	17.27	16.6132	13.0951	8.82777	8.40904	15.0814	12.6841	16.6336	8.113	8.88777	9.17676	18.5624	15.076	18.1935	3.02756	4.7675	6.18582
Capana11g000215	76.6755	98.0922	99.4733	68.6496	102.923	51.0871	169.144	221.239	174.604	171.865	191.726	179.608	109.818	93.2449	72.7182	207.538	276.536	274.636
Capana11g000214	8.68224	13.7034	11.6089	20.3768	14.9615	15.9264	5.69242	5.49994	6.79403	4.95257	3.29524	4.22008	5.87126	8.05352	4.67765	5.6381	7.16912	5.09266
Capana11g000216	21.4075	27.8199	27.893	40.8622	33.0133	29.7891	13.5724	12.3087	15.027	14.526	14.9006	14.7906	22.0696	30.1368	20.6031	13.5697	14.843	12.1423
Capana11g000211	14.7283	15.8347	8.15727	30.0546	20.3374	18.5254	16.5754	16.551	12.9476	12.8627	15.6632	16.4242	14.3274	17.3987	25.7134	4.39	4.92547	4.95159
Capana11g000212	79.4023	92.4115	98.1965	69.6544	66.1569	80.1622	17.874	24.5139	18.1012	26.1697	22.6223	22.1406	19.0931	22.4086	19.0502	22.6841	26.3013	24.9697
Capsicum_annuum_newGene_8608	0.146475	0	0.136663	0.470333	0.474929	0.39541	0.200137	0.391429	0.381812	1.43014	1.11283	2.763	0.76387	0.803623	0.909664	1.61293	1.11575	1.79903
Capsicum_annuum_newGene_8602	0	0.04875	0.104255	0.096382	0	0.040241	0.455054	0.151537	0.087406	0.496522	0.801491	0.45449	0.405829	0.400282	0.596711	0	0	0
Capana01g001250	45.4889	56.567	43.3709	38.8995	26.3669	21.1806	38.2561	43.7783	35.8211	34.6924	30.58	36.2643	29.3815	25.3223	31.3254	20.483	28.9803	23.8889
Capana05g000008	1.82697	2.45483	2.30124	3.86681	3.7443	3.32812	3.30393	11.3505	2.63165	2.48226	2.92536	2.64573	3.10069	2.68315	2.2689	1.81348	1.16143	1.78101
Capana05g000003	0	0	0	0.031008	0	0	0	0.989105	0	0.297159	0.158719	0.194076	0	0.101365	0.217346	0	0	0.016385
Capana05g000005	10.64	13.8736	15.629	17.797	17.0702	12.9711	26.2154	27.454	21.4362	40.6463	31.2835	37.5752	42.8496	56.629	56.5201	48.2055	49.5385	42.5138
Capana05g000004	7.53211	5.19032	4.64618	7.58353	8.97761	6.11857	6.68685	6.43607	7.86897	13.9552	12.7454	13.2791	16.2924	14.2758	17.7401	9.29238	7.81007	8.08663
Capana05g000007	0.646781	0.077933	0.202888	1.04177	0.460055	0.934355	1.22247	1.42185	0.831064	3.12366	2.24203	2.02429	0.684779	0.826981	1.54365	0.685754	0.912779	0.523677
Capana05g000006	0.175785	0	0.024201	0.352849	0.428228	0.206349	2.57417	5.89225	0.23765	1.28704	0.983317	0.342986	0.795649	0.660599	1.10872	0	0.083211	0
Capana10g001105	22.7482	20.4903	16.2081	16.892	14.7447	13.6827	39.7648	33.2261	40.5264	34.2769	42.2855	42.534	28.7876	27.2984	36.2675	41.4508	24.1234	41.0119
Capana10g001106	1.89188	2.6529	2.6812	5.53801	6.07335	4.87253	2.08014	1.97358	1.87591	7.5373	3.8398	7.29521	4.68518	9.11151	7.3449	8.96851	4.26468	8.56747
Capana09g000287	0.548958	0.252213	0	0.613258	0.867611	0	2.52896	1.67254	2.04225	2.45393	4.11584	2.7484	2.00634	3.47472	5.04986	1.71698	1.0984	2.86445
Capana00g002395	8.95681	9.25748	7.8094	16.1241	14.8842	14.8227	8.41017	7.55809	7.65961	10.9116	11.1745	11.2682	11.2184	13.0026	9.56282	9.0649	11.2785	7.9938
Capana11g001166	0.047125	0.144994	0.055064	0.068037	0.051249	0.020967	0.27369	0.112917	0.467512	1.50782	1.66941	1.59132	0.083133	0.148427	0.264643	1.97176	0.714638	1.26347
Capsicum_annuum_newGene_4384	3.82023	3.35649	3.00107	2.7092	3.2217	3.20707	0.849274	2.51609	0.553051	0.376517	1.43284	0.401157	1.10345	0.805154	0.514489	1.14069	0.475707	2.78764
Capsicum_annuum_newGene_4381	10.2647	13.1147	13.7935	15.381	10.4417	8.91297	26.9469	28.5825	27.7336	52.4566	58.4338	50.0853	24.4073	22.1225	32.1178	51.4178	33.372	40.1335
Capsicum_annuum_newGene_22864	0	0.110573	0.04575	0	0	0	0.163456	0.093994	0.406031	0.948309	1.42545	0.646579	0.419776	0.229062	0.109269	2.04655	0.966738	2.05878
Capsicum_annuum_newGene_19188	2.22059	2.47802	1.55724	4.14136	3.40289	2.87177	4.07814	5.81182	3.76759	11.0989	10.4874	11.204	5.18335	6.46734	4.88237	14.9108	16.1897	16.7678
Capsicum_annuum_newGene_22860	9.688	9.87445	11.4253	8.97965	6.97075	9.04983	4.68638	4.79021	4.03688	5.43676	5.35544	4.1	5.27651	7.89575	3.96496	5.61839	9.96952	5.17016
Capsicum_annuum_newGene_22869	1.2166	1.22392	0.834066	0.850705	1.26763	0.808853	1.3959	1.80712	1.88117	1.67427	0.93538	1.56092	1.00281	1.35521	1.63881	1.55838	2.47809	3.52845
Capana01g002506	0.793897	0.83053	0.358026	0.321406	0.298531	0.227539	0.686567	0.739364	0.968019	1.39237	1.5117	1.42211	0.724367	1.13634	0.904209	1.35222	1.75796	1.33727
Capana01g002507	2.00477	2.36675	2.16945	1.38862	1.03407	0.945282	1.57065	1.64323	1.97094	6.06869	4.9172	6.89022	2.52184	2.22716	3.93254	6.00449	3.89173	6.75462
Capana01g002503	11.0539	15.0723	16.0636	8.16813	7.13872	10.6609	2.6705	2.20533	2.40451	14.9074	19.4515	21.8491	3.97322	3.91711	3.94622	21.7286	15.2784	23.428
Capana01g002508	1.71039	2.22336	1.47737	5.25908	3.78313	1.79414	1.26103	1.04893	1.57857	0.944775	0.879412	1.12899	1.64796	3.90296	1.61144	0.801329	0.767429	0.569496
Capana01g002509	2.64207	2.35583	1.73055	6.53286	5.17681	3.31787	8.02846	3.77756	4.60696	3.61232	1.5971	3.45835	6.27199	11.6784	9.04379	1.45778	1.52896	1.0843
Capana01g000610	54.0788	141.794	221.803	47.6742	41.2312	39.153	34.5983	49.1974	50.0238	29.6332	27.4333	26.6929	38.0166	35.1877	37.5915	73.3594	84.8532	57.4012
Capana01g000611	5.41453	7.33825	7.20771	9.16878	6.7391	5.29846	21.7023	27.7534	25.1956	24.9733	26.5275	18.9445	30.7306	24.2633	25.7061	5.6278	8.39145	7.25323
Capana01g000614	1.39522	1.02349	1.06299	0.761761	0.630327	0.632053	0.906327	0.516328	1.24412	1.58441	1.42273	0.81622	0.52726	0.643809	0.532152	2.53366	3.01198	2.37304
Capana01g000616	1.66159	3.13963	2.73067	3.60914	2.08804	2.96331	0.714245	0.871142	1.22434	2.391	2.49067	1.56038	1.91918	1.72893	1.36755	2.22991	2.27345	1.81635
Capana01g000619	3.87172	4.42884	5.16188	6.19037	4.87847	5.38396	1.76745	0.891634	1.26075	2.12942	2.00347	1.59134	1.3653	1.8166	2.38309	1.20248	1.56167	1.52034
Capana02g003135	94.8287	106.105	99.3424	103.117	79.9393	94.2184	76.2966	76.2096	91.6822	56.8849	56.3771	55.3574	82.593	80.0586	80.0078	42.9339	37.4919	43.5614
Capana04g000459	0.124317	0.379283	0.364978	0.233246	0.497409	0.19454	0.75969	0.916027	1.48265	4.40318	3.59286	4.13701	0.955893	1.58966	1.26135	3.45161	3.792	3.80972
Capana04g000451	25.5136	43.3871	46.7959	37.8449	27.7098	28.1687	73.8107	83.1939	69.2155	46.0589	43.3726	55.0186	52.7358	48.8124	42.6439	56.6961	70.0512	64.7449
Capana04g000450	38.4677	46.7344	57.5633	47.3023	37.4341	45.1628	114.764	104.101	97.9591	76.2495	79.1401	85.1807	68.8558	65.8024	72.3157	109.239	79.5759	123.374
Capana04g000455	3.63545	4.59643	3.2861	3.34534	3.27841	2.55902	8.13213	11.0085	7.07643	11.8256	10.2125	7.44003	8.85772	6.36789	5.53019	4.05315	4.09557	3.22657
Capsicum_annuum_newGene_14359	0.043195	0	0.037286	0	0	0	0.189144	0	0.321517	0.275135	0.763745	0.28643	0	0	0	0.414879	0.080179	0.47057
Capsicum_annuum_newGene_14357	359.891	148.542	136.319	238.851	219.927	192.736	7.28871	16.6297	4.00801	11.1981	16.4157	12.8293	1.598	1.36911	10.2904	2.06454	1.60011	3.66859
Capana09g001326	4.08362	7.70167	6.75889	4.6598	4.06075	4.35531	9.72417	10.3737	9.06065	9.80443	11.0577	9.36825	9.97785	8.7461	7.58977	13.9038	10.5132	11.4453
Capana01g004494	0	0.072875	0.057882	0	0.033253	0	2.24449	1.90095	0.902845	0	0	0.364875	0.651976	0.688119	2.93526	0	0	0
Capsicum_annuum_newGene_24851	0.071585	0.335149	0.186135	0.215747	0.126547	0	0.012288	0	0	0.279341	0.599484	0	0.241878	0	0	0	0	0.350822
Capsicum_annuum_newGene_24855	0.814191	0.701603	1.13272	1.34956	1.15823	1.45588	0.896366	0.241812	1.27568	0.437966	0.636452	0.763505	1.24563	0.486257	0.731875	0.75781	0.365411	1.56869
Capana06g000813	253.248	254.803	303.33	293.673	300.172	248.549	188.544	134.842	194.275	140.201	115.343	150.453	220.598	278.588	284.209	156.893	165.852	140.526
Capana06g000816	0.683659	0.387831	0.470533	0.323451	0.306709	0.138997	0.392464	0.502256	0.562708	1.31939	1.36682	1.56998	0.17523	0.802246	0.885127	2.67984	1.68577	3.42684
Capana06g000815	0.558415	0.239312	0.329623	0.174715	0.270244	0.114405	0.184279	0.320817	0.274126	0.830345	0.915706	1.11062	0.069404	0.683792	0.638592	1.84007	1.17681	2.27626
Capana06g000819	10.6791	30.2181	67.0212	15.1416	19.0894	14.3191	2.84425	2.5594	2.63104	0.711434	1.0736	0.99468	3.69507	2.80667	3.43836	2.58716	3.53625	2.9277
Capana11g001947	13.4002	14.314	12.3149	20.6521	19.8102	16.3142	54.3758	39.3236	55.3563	30.6496	38.213	31.3755	56.4284	40.8867	38.8612	37.4284	41.1078	35.7432
Capana11g001943	0	0.180966	0.027692	0.156106	0.252192	0.088519	0.163077	0.365954	0.545502	0.315576	0.28583	0.754041	1.3647	0.210361	0.194174	0	0.038224	0
Capana11g001941	31.4547	32.2047	34.9258	40.2265	35.5549	31.6542	10.1027	7.8594	10.8135	14.9721	12.1976	15.1775	25.1	35.816	34.118	11.8313	12.3481	10.1427
Capana07g002142	7.93886	8.42829	7.26129	16.5235	14.3706	9.40871	23.1599	19.9745	17.1966	16.5485	14.7731	16.7766	13.9366	21.5937	19.3244	5.84153	6.10777	5.04767
Capana01g000969	11.8287	15.1044	15.467	9.70181	9.03244	9.25803	21.5634	19.2385	21.9572	25.8837	27.188	29.3067	19.0724	14.7468	20.8546	25.2713	20.9318	24.4563
Capsicum_annuum_newGene_25726	0.793946	0.915834	0.541612	1.57198	0.953032	1.03635	2.4782	0.800866	1.2107	1.01197	0.554628	1.62196	1.76483	0.453395	2.14974	0.641818	0.114583	0.474761
Capana08g000567	20.3056	26.7172	29.7258	29.7722	21.6729	21.5861	12.6298	13.027	12.1146	16.6659	16.2472	12.7848	14.138	15.4051	16.2482	11.058	14.0052	13.3813
Capana02g003531	3.15	4.2483	4.77072	6.13158	3.78112	4.38886	1.28535	2.24382	2.3863	3.0853	3.23073	3.0542	2.90759	3.34605	2.00008	4.38695	3.32736	3.83412
Capana02g003534	5.07827	8.44013	6.2731	4.20048	3.16548	2.66332	7.14936	10.0824	10.6383	32.9622	39.5085	24.6852	16.2417	12.0087	11.4648	6.9746	9.29232	6.53812
Capana07g001250	6.74309	5.7356	4.43186	5.29891	5.08695	2.86966	13.2022	18.5401	9.52202	5.32432	5.4547	4.01426	11.9079	12.6712	10.3446	2.87631	3.80199	2.62841
Capana07g001253	6.18249	4.72637	4.55751	8.29928	5.89386	7.41368	10.2489	9.98516	7.4485	1.81946	4.73976	3.16486	2.67212	3.0781	3.51396	2.88388	1.05066	1.92895
Capana07g001254	13.5903	9.2583	11.2112	10.7088	11.0431	9.84742	32.7749	27.2914	28.1193	20.433	24.2883	21.4227	14.2187	12.0711	18.0319	17.7382	8.16448	12.3278
Capsicum_annuum_newGene_22041	2.11436	3.3473	2.80582	3.17121	1.87896	1.13586	1.09529	1.42702	1.18396	0.732977	0.613184	1.40201	1.08525	1.37965	0.752276	1.57658	3.64913	1.20134
Capsicum_annuum_newGene_15458	0	0	0	0	0.0687	0.017833	0	0.267873	0.067708	0.654078	0.853631	0.562357	0.277077	0.146628	0.027211	0.519183	0.377095	0
Capana04g002597	1.15375	1.55165	0.759794	1.70809	1.18775	1.06231	2.86808	2.4765	1.92967	2.82522	3.94989	4.08031	1.92131	2.16067	2.145	8.4042	9.34836	8.00489
Capana04g002594	0.943133	1.03657	1.19189	1.42166	2.77431	2.29729	3.33914	3.74924	2.63314	5.49627	6.39006	6.30496	3.1693	3.28673	8.06176	2.96086	3.0431	2.6472
Capana04g002593	1.06725	1.60309	2.09189	2.94693	2.92597	2.4693	8.69511	6.05545	6.48459	11.0587	11.8501	11.9607	6.04575	6.4359	14.8219	6.59675	5.20057	8.44341
Capsicum_annuum_newGene_17073	0.022265	0	0	0	0.013243	0	0.337785	1.6268	0.310639	0.147149	0.379292	0.192709	0	0	0.512433	0.547802	0	0.490903
Capsicum_annuum_newGene_17075	0.103848	0.037962	0.184665	0.182193	0.424659	0.312227	0	0	0.097348	0.681496	0.550935	0.667331	0.209968	0	0.074371	0.585902	0.427462	0.518893
Capsicum_annuum_newGene_17074	0.486201	0	0.205172	0.724227	0.231883	0.413751	0	0	0.200101	0	0	0	0.154809	0	0	0.119729	0.2024	0
Capana08g001216	24.2294	29.4514	30.8815	30.5366	26.1263	25.584	13.0977	11.6598	15.2055	16.8712	13.7154	17.7161	24.55	26.006	20.5237	15.7266	20.9963	16.6336
Capana08g001217	7.14111	5.66549	7.85715	4.1504	3.36072	4.90112	8.19024	13.6818	8.2008	11.508	14.845	12.5313	8.01447	8.38071	8.18881	10.885	8.55752	10.8716
Capana08g001213	44.2509	66.6481	73.9922	28.7562	20.8393	28.9993	53.8689	58.9547	59.5674	85.3317	86.9018	82.2182	44.8325	47.5858	46.0029	75.1047	84.0053	87.424
Capsicum_annuum_newGene_18214	0	0	0	0	0	0	0	0	0.056724	0	0	0	0	0	0	0.297765	0.467144	0.481053
Capana08g002542	3.03548	4.15845	2.02129	14.2371	9.87235	11.891	28.9653	23.1066	25.1572	19.5369	12.4271	11.2808	23.4716	24.4422	21.0892	4.97128	2.11933	3.31923
Capsicum_annuum_newGene_81	32.6066	18.4724	21.1899	13	22.3612	16.7052	30.238	24.8785	27.362	45.4046	41.3305	47.0303	17.6144	21.201	31.2969	44.6996	31.1948	41.9915
Capsicum_annuum_newGene_18218	2.78901	2.84273	3.7272	4.66711	3.73538	4.48316	3.12836	3.96636	2.59334	3.17194	3.74188	3.00908	2.46317	2.23622	2.1407	2.7384	3.8157	2.94972
Capana02g001979	12.1625	13.6735	13.4299	11.9045	11.3053	11.3414	12.5477	8.581	13.2564	7.36777	6.58176	6.73348	13.0158	12.608	10.1404	4.57295	5.37569	5.13605
Capana02g001972	1.38282	0.908808	0.494626	2.15371	1.99847	1.81413	4.08514	4.03887	2.00479	1.29129	1.55134	0.88807	1.84785	1.80495	1.96289	0.384268	0.107349	1.20954
Capana02g001975	1.10118	1.65055	0.707419	2.03211	2.53485	1.27162	3.93071	7.31141	2.46931	3.12303	1.96705	2.01546	4.20909	4.92965	4.36188	0.435692	1.00185	0.492519
Capsicum_annuum_newGene_6439	0.868201	0.862315	1.07093	0.596071	2.07374	0.555997	1.63478	1.20543	0.584484	3.98649	4.94966	2.97525	2.52468	2.48434	2.3037	4.42028	10.6451	11.2629
Capsicum_annuum_newGene_6431	2.61768	1.68598	2.15779	1.63917	1.89989	2.42693	3.06065	2.88835	3.24355	7.42442	5.42094	5.30097	3.30063	2.9632	4.07322	4.1792	3.5711	4.55067
Capsicum_annuum_newGene_6432	2.78735	4.7375	4.40639	4.69206	3.22274	2.98267	5.41324	4.69766	5.64821	4.37755	4.54869	4.15782	6.38898	4.13268	4.24721	2.32681	2.48427	2.75838
Capana09g001975	61.8399	58.7722	56.4135	48.7057	52.9232	43.402	98.4651	94.3559	94.2192	110.058	147.283	133.213	91.8529	67.9475	109.892	71.775	118.233	93.7205
Capana02g000372	4.5406	7.1284	5.83826	5.35946	3.45486	3.52953	3.05837	2.3103	2.51638	2.39418	1.26062	2.03874	3.431	1.83987	2.90307	1.93128	2.8229	3.54229
Capsicum_annuum_newGene_2722	2.25672	2.78522	0.942282	3.21245	2.39403	4.23489	1.04357	1.04232	1.42623	4.22056	6.226	4.79774	2.18532	2.17597	2.93754	3.63056	1.19718	3.13415
Capsicum_annuum_newGene_2726	0.50499	0.363205	0.193647	0.465023	0.293753	0.303204	0.623551	0.50711	0.554672	0.806045	1.83103	2.87835	0.157792	0.171942	0.616882	0.940131	0.395228	1.50568
Capana02g000375	2.58115	1.64852	1.12913	1.66212	2.3105	2.39116	0.718239	0.740847	1.17364	0.590611	0.515238	0.226029	0.736528	1.02967	0.942795	0.418683	0	0
Capsicum_annuum_newGene_5424	91.7602	33.6822	19.6233	58.0964	115.109	136.004	28.4109	27.1823	37.8521	23.6213	34.4767	20.5273	27.4148	23.7983	29.867	21.7983	8.4068	12.7755
Capsicum_annuum_newGene_6389	3.92277	8.93881	5.36564	6.0942	5.45217	5.92513	2.11506	6.48427	2.66831	2.28951	2.00475	2.249	1.87614	3.78724	1.9073	1.95568	4.28443	2.82189
Capana02g001399	4.65941	5.78932	4.59937	11.0697	7.66318	7.03922	3.7739	4.25503	3.7444	8.21084	7.98673	7.58615	7.21423	8.48257	6.93349	3.43415	3.22093	3.02289
Capana02g001394	9.50057	10.3214	10.0484	8.23286	5.58723	6.19945	6.44866	5.58099	6.4504	6.74448	6.78732	5.2911	5.84858	6.62942	6.49519	5.66629	5.59974	4.54594
Capsicum_annuum_newGene_17921	1.69067	7.59994	2.27062	2.46236	1.33008	0.965643	0.586202	1.07135	0.333094	0.244082	0.051991	0.627381	1.99707	0	1.0498	0.362402	1.9993	0.164236
Capsicum_annuum_newGene_17920	3.88321	4.58625	3.63074	6.3106	4.40058	6.27627	4.33989	6.82619	4.65553	3.82337	3.25461	3.94556	4.87899	4.73443	4.0353	3.59481	4.00743	3.14485
Capsicum_annuum_newGene_15561	1.31068	2.81495	1.95382	1.86359	1.15748	1.78209	0.313499	0.703447	0.689309	0.081337	0.154683	0.192512	0.327422	0.335674	0.30541	0.564408	0.633236	0.273753
Capsicum_annuum_newGene_15563	11.1192	10.6505	11.9583	13.3326	12.6212	13.8722	7.27263	8.64387	7.59742	5.04206	5.34636	7.04652	11.031	9.44616	10.9683	7.5657	6.1612	5.77643
Capsicum_annuum_newGene_8347	19.2907	15.8452	17.9098	15.6312	22.4808	20.5261	9.6907	12.0383	13.8029	17.5996	17.7912	12.4234	10.8462	12.4104	9.58725	18.8416	14.8667	14.8455
Capana02g001021	2.95625	2.10277	2.90217	2.44284	3.81455	2.74705	6.36132	5.40878	9.6238	17.7908	14.153	9.39908	17.2396	15.1028	9.78223	34.3439	16.6367	18.049
Capana02g001020	0.289238	1.32788	3.09673	7.64036	6.05825	10.0653	0	0	0	4.60901	1.7809	4.43688	0.243212	0.087836	0	16.3782	13.9954	13.4913
Capana02g001023	3.47279	4.79265	4.1363	4.79084	3.89752	4.1145	2.7748	3.81258	3.10141	2.65457	1.93561	2.26163	3.20036	3.26062	1.9712	3.43512	2.71358	4.06662
Capana02g001022	0.425974	0.200993	0	0.191082	0.218629	0.053142	0.618797	0.057041	0.431242	1.07821	1.36817	1.65184	0.835294	1.0545	1.76641	0.649298	0.436551	1.76578
Capana02g001024	0.133852	0	0	0	0.142414	0	0.157383	0	0.177295	0.76463	0.595228	1.0001	0.16222	0.37842	0.322822	0	0	0.365489
Capana02g001951	0	0	0	0	0.086086	0	0.487236	1.09254	0.836172	0.294645	0.241823	0.679221	0	0.169548	0.595175	0.128713	0.36434	0.030911
Capana09g001445	190.748	207.937	219.682	208.414	197.046	151.029	271.66	200.726	262.832	160.053	115.777	168.277	308.59	418.612	392.478	189.751	183.463	160.91
Capana12g002886	0.281414	0.311831	0.411585	0.407585	0.320914	0.403129	0.170927	0.572133	1.06585	1.24063	1.94044	1.53306	0.769849	0.466515	0.911249	1.77738	0.540375	1.83913
Capana12g002885	16.4938	16.9423	16.7041	19.0574	17.0233	17.9253	31.1541	34.2457	29.692	55.5544	55.8034	59.2307	35.838	34.3286	37.0351	59.2026	47.3198	53.8054
Capana12g002882	16.7632	10.7091	9.26374	13.3155	15.0001	11.0433	17.3567	11.9827	17.1332	30.071	32.145	36.334	20.5639	23.3165	26.1515	28.8817	17.9187	27.8354
Capana12g002881	7.16924	6.22349	5.26749	10.661	10.8123	9.73303	27.0234	15.0276	20.7397	13.1205	17.7992	13.9953	15.7679	13.2674	14.5626	12.84	8.15912	10.7737
Capsicum_annuum_newGene_25791	2.16236	3.00306	2.1677	3.10228	2.29774	2.64065	1.53035	1.7687	1.11662	1.23684	1.73332	1.35888	2.26188	2.11128	0.424127	0.657155	2.50808	0.772405
Capsicum_annuum_newGene_25793	0	0	0.126314	0.15815	0.177414	0	0	0	0	1.00282	0.453663	1.94826	0	0	0	0.945425	1.82033	0.518853
Capana02g002610	17.1675	21.9871	23.8334	17.5754	14.9737	14.8802	27.69	26.3828	31.6502	37.3606	34.7512	31.3441	30.8346	32.1327	30.3243	40.025	38.181	39.1606
Capana02g002615	43.0412	44.5832	46.1527	42.2033	43.7232	44.305	19.0495	19.4647	21.9543	28.5267	25.316	32.5991	25.1209	24.3213	26.7555	34.0591	32.735	27.9347
Capana02g002614	0.144771	0.092241	0.012387	0.121731	0.160009	0.048772	0.387856	0.211156	0.071811	0.313413	0.621483	0.431063	0.206648	0.365216	0.394458	0.103165	0.102276	0.112189
Capana03g001132	4.13479	5.41895	5.01294	6.7881	5.53526	4.3975	9.17535	9.81912	9.62977	10.6315	12.8403	12.5611	6.85088	8.15035	8.92154	9.4661	7.91405	9.59584
Capana04g002624	23.7386	30.6794	26.4744	39.6195	26.895	31.7565	41.9582	40.0877	37.4768	18.9341	20.7042	16.735	48.1722	38.3874	39.193	8.15957	9.22865	8.99996
Capana04g002625	3.11904	4.01	3.6195	3.13389	2.35172	1.86978	3.96361	4.79963	5.43739	8.2784	8.96495	7.41055	5.08	5.55702	3.65266	6.60607	8.58478	6.57167
Capana04g002626	74.1262	70.6213	70.8714	91.4368	87.8015	86.7905	100.195	153.595	96.2748	64.8614	73.4986	72.5316	93.2312	72.576	58.7629	40.8979	57.9	60.4336
Capana03g002650	4.51058	6.0538	5.47516	8.84489	5.17177	6.18291	2.65569	2.61232	2.33875	2.03973	1.9201	1.54761	3.47328	3.54887	3.03297	2.56053	2.67197	2.23912
Capana03g002653	7.26774	11.1323	12.5454	9.66651	5.48298	6.1419	20.7871	20.2526	20.9013	16.4103	17.8588	23.2662	20.333	13.4252	16.7491	18.214	16.7496	20.4464
Capana00g001941	3.48924	3.14526	3.60739	4.20563	2.76187	2.44335	6.87369	12.0583	7.26935	58.7731	47.6626	45.153	15.6676	11.9782	14.9154	30.7796	42.2598	33.9683
Capana00g001942	166.284	105.516	129.686	54.0245	74.1309	25.5227	185.612	159.023	321.144	391.723	728.673	444.22	138.189	95.7301	76.8213	1272.76	1427.09	1866.98
Capana00g001944	5.33185	6.44212	6.46507	6.94478	5.76233	5.18378	2.78492	2.71011	3.66714	5.78325	5.68417	5.29086	4.50027	4.71743	4.51942	5.79026	3.75757	4.82074
Capana00g001947	9.2461	7.96815	6.94846	10.4039	8.27641	7.17924	14.9825	12.7863	14.355	10.3425	9.66719	11.5999	14.1326	14.0918	11.9315	7.31226	6.68346	7.21368
Capana03g001706	5.70942	10.4487	10.407	8.30027	6.50705	9.41686	10.5174	10.6028	10.5452	7.88912	6.79401	7.51848	10.1722	8.63124	8.76333	5.62592	6.22345	5.16114
Capsicum_annuum_newGene_10001	25.4907	36.1495	31.3196	28.9394	23.6499	28.5743	25.8094	27.5276	26.3807	12.6657	16.3091	12.9152	23.0785	17.0011	19.8529	11.9483	11.8092	14.3434
Capana03g001308	334.575	368.616	445.121	342.787	294.73	281.922	296.483	230.553	308.426	147.842	120.556	166.395	284.198	345.927	333.456	280.017	294.297	264.403
Capana03g001301	10.53	17.4865	17.0881	21.2537	15.3196	16.2151	7.45381	7.08982	7.47418	10.8518	8.71726	9.93168	11.5539	12.6778	8.98371	10.157	11.7409	10.4669
Capana12g000108	7.87227	12.5554	9.59588	9.2638	7.03047	7.16789	5.45578	5.89745	7.93188	5.43125	3.47942	4.4309	5.2992	3.83986	5.01859	7.10312	6.55336	7.48939
Capana12g000101	1.25076	1.53745	1.76237	1.55768	1.22781	1.43288	0.372372	0.153965	0.207168	0.7002	0.831565	0.688324	0.270887	0.607268	0.425115	0.662563	1.1096	0.785452
Capana12g000102	3.22834	5.27077	4.36205	4.96096	3.88806	3.58424	1.0383	1.27074	1.66006	2.61634	1.89481	2.04901	2.13551	2.54563	1.49938	2.31888	5.17775	2.61789
Capana10g001347	28.7529	51.1566	58.1263	40.0804	30.6392	42.8915	25.1879	32.7824	24.0835	25.2004	24.7302	27.1061	24.0649	21.6176	23.5952	23.6227	22.0693	22.2774
Capana10g001341	49.4216	43.5267	44.9654	26.6127	32.1084	21.3442	14.011	21.3929	24.745	55.1774	41.9339	42.1961	52.0959	36.1276	25.0205	71.9534	106.799	84.0012
Capana03g000653	6.15859	7.4949	7.93616	6.9342	5.26782	4.82837	2.35261	2.17019	2.62007	5.48066	4.23101	5.48335	4.36062	4.42977	4.61067	4.51058	6.80846	5.24919
Capana03g000650	126.755	116.09	135.187	67.8002	55.7398	77.1599	57.6803	71.671	45.6396	52.0374	49.8	39.0817	47.4684	44.1179	44.5735	25.4391	16.5979	23.4513
Capana03g000656	46.1598	21.8869	19.9554	49.9212	63.8844	24.0133	31.6903	18.927	32.6288	34.6643	17.1359	28.2662	57.6203	145.63	139.12	18.9592	27.2612	10.8517
Capsicum_annuum_newGene_5143	0.180297	0.064088	0.090321	0.508389	0.299112	0	0	0.129774	0	0.053892	0	0.055023	0	0	0	0	0.040788	0
Capsicum_annuum_newGene_5146	0.83201	0.962784	0.867156	0.63131	0.351972	0.798783	0.274775	0.220017	0.445943	0.982915	0.504231	0.930967	0.449537	0	0.367086	0.660047	0.739576	0.385059
Capsicum_annuum_newGene_5149	50.5047	28.2054	29.0717	33.611	55.1521	70.2918	21.4038	22.8021	23.1684	28.2009	30.1455	32.5851	21.3343	25.1964	29.4525	25.2139	20.4041	26.138
Capsicum_annuum_newGene_15089	1.01629	0.518984	0.671222	1.57502	1.4518	1.41207	2.06882	4.45948	0.158679	0.135278	0	0.336647	0.725858	0.784865	0.720196	0.054696	1.00126	0.123551
Capsicum_annuum_newGene_15086	0.371248	0.577784	0.447937	0.488313	0.388785	0.326403	0.351722	0.452963	0.591918	0.56373	0.674314	0.366681	0.594209	0.460761	0.606877	0.970542	1.03032	1.03195
Capana03g004371	3.81129	4.14623	1.78305	11.4871	7.09665	4.69316	17.9944	13.5743	19.3311	20.897	26.0827	26.0798	21.107	26.1201	36.2328	4.14668	6.34115	3.99643
Capana03g004373	1.9525	2.93037	2.50943	1.92567	1.72576	1.71784	3.93427	4.84756	3.86914	5.96722	7.20481	6.96064	6.56507	3.38295	8.52694	5.47788	4.96683	8.32724
Capana03g004372	1.88053	2.37846	1.66171	1.7269	1.27951	1.84837	3.13155	3.79663	2.7503	2.98577	3.24431	3.89498	5.90205	2.19001	7.12955	4.56383	5.15305	6.51843
Capana03g004375	1.65809	2.41229	2.30808	1.874	1.64826	1.45934	4.26343	4.78497	3.55802	6.22627	6.63976	6.55216	7.02937	3.5854	8.70616	4.89642	5.5547	8.20155
Capana03g004374	2.35103	2.51756	2.46303	1.74591	1.38898	1.48325	1.90365	4.41774	2.98035	3.13763	2.96257	3.23505	4.78701	1.53416	6.07695	3.47994	5.43169	4.67262
Capana03g004377	3.7748	4.69506	4.88044	4.90893	3.63851	4.75227	5.95914	7.22765	8.36729	15.865	11.7347	13.035	14.7621	13.394	15.0448	18.3152	17.554	13.5343
Capana03g004376	0.185427	0	0	0.107506	0.121338	0.092271	0.059728	0.00755	0.019184	0.537741	0.051182	0.272567	3.06085	0.042884	5.33727	0.103994	0.041192	0.148848
Capana00g002415	6.27727	2.49011	0.793338	3.40091	5.42581	2.08148	5.61282	8.43212	2.64017	5.67013	7.07365	7.64214	4.34801	5.38013	10.8947	0.501456	0.128123	0.893746
Capana10g001694	44.9102	34.713	43.7392	37.1031	38.1265	41.9832	17.1309	22.7785	24.411	25.6813	22.7991	20.6396	24.8464	21.6007	20.5474	33.0784	32.2883	31.0183
Capana10g000564	25.6327	25.4792	22.0775	23.7137	17.9014	17.9921	24.0879	23.5848	28.0428	6.47951	8.94305	6.43092	24.9736	18.0064	13.4285	7.06177	6.14086	7.49163
Capana10g000567	0.244576	0.244202	0.232434	0	0.069458	0.249439	0.313114	0.304123	0.21065	0.510425	0.44489	0.788326	0	0	0	0	0	0
Capana00g000301	0.651595	1.17758	0.766847	0.39333	0.579746	0.539449	1.33342	2.49987	2.14814	2.99973	3.12773	3.52921	1.89509	1.6165	2.98789	2.41158	2.3204	4.09
Capana03g004088	213.168	212.567	128.061	366.289	293.421	315.485	472.86	580.22	375.382	219.495	172.955	180.592	377.655	353.786	313.604	57.6157	90.527	84.0353
Capana03g004085	14.2521	19.3767	21.7162	16.4259	13.844	15.8283	10.2409	9.25938	8.06788	10.7501	11.6668	12.8275	10.4547	10.6849	11.8125	10.8145	14.9734	10.4261
Capana03g004084	274.583	376.398	383.691	359.147	333.65	316.477	599.684	636.456	462.932	409.073	385.978	376.765	400.469	377.396	431.653	174.875	220.007	216.752
Capana00g004817	0.864467	1.01427	0.631172	0.568299	0.537395	1.56563	0.090617	0	0.258726	0.128917	0	0	0.962405	0.297934	0.34365	0.85112	1.61378	1.26315
Capana00g004816	46.4438	50.8336	35.9618	32.0184	40.834	16.9794	41.8392	70.7716	58.7067	45.7263	45.2569	43.6603	93.6614	62.8822	41.764	82.4078	94.4757	73.5522
Capana00g004818	39.2985	40.6279	28.0154	26.7797	33.2697	11.9325	36.9775	61.1395	75.2658	49.7815	64.5561	58.4678	84.0114	54.6068	35.6425	81.3425	78.7424	84.6017
Capana04g001856	2.06001	3.04534	3.82151	1.17379	1.58942	1.89251	0.711399	2.27097	0.775844	2.26864	0.851336	0.831842	0.780956	0.445966	1.40141	0.683318	1.16	1.08151
Capana00g003456	4.28105	3.87799	0.529308	1.2119	1.48489	0.881729	1.40157	0.869523	0.672481	0	0.661346	1.36808	0.619087	0.216976	0.695868	0.395356	0.461101	0.577757
Capana01g000059	22.6058	28.708	27.8809	25.9484	21.6559	23.6789	12.7976	13.6711	12.4952	9.00153	11.8289	10.0212	13.5873	10.3355	9.71009	10.3092	13.3418	9.5483
Capana01g000054	2.29242	0.500411	0.404727	0.129989	0.475292	0.358504	0.148071	0.038397	0.101907	0.160532	0.133094	0	0	0	0.04338	0.112958	0	0.206074
Capana01g000052	13.0414	19.4843	16.8283	10.7443	8.79041	7.70255	18.8898	19.0141	18.9366	27.5441	25.465	29.1351	19.7	20.6817	21.4623	19.3025	23.4005	20.7204
Capana01g000050	0.105767	0.110499	0.526472	0	0.093014	0	0.35643	0.510508	0.780651	1.08933	0.088283	0.384171	0.450194	0.47559	0	1.79248	1.18941	0.695979
Capana01g000051	6.14057	7.3678	8.11507	6.80566	5.73876	5.99127	4.11281	3.42195	3.32837	7.12846	7.80474	6.59098	11.7105	7.99652	10.434	3.84877	10.9738	9.39574
Capana05g000493	3.20164	4.14556	4.73344	4.89716	4.08164	3.91212	13.2015	7.44067	9.97736	7.56709	8.90955	11.2952	9.0053	7.30746	7.44886	9.9629	5.59029	8.06338
Capana05g000491	11.6142	12.1092	13.4205	17.0423	14.3508	12.6255	14.1726	22.3108	19.2404	52.3903	42.1663	53.4736	29.5057	24.5151	24.7357	16.8805	30.1222	24.6278
Capana12g000813	1.65575	3.19736	3.40267	2.07631	1.5346	1.67325	0.921134	1.03298	0.822529	0.298152	0.222055	0.332091	1.12526	1.86425	1.09284	0.4345	1.48473	0.668235
Capana05g000494	12.2336	11.2741	11.8398	17.451	11.3035	18.4051	4.90835	4.91476	4.51532	29.9139	31.1368	33.7659	10.9603	15.7245	17.8241	26.8175	26.4802	20.3466
Capana12g000818	3.29147	5.14236	3.13971	5.6525	3.67992	5.00318	8.67531	12.3161	7.41078	12.8595	11.4121	12.8055	9.59714	11.4055	9.17117	14.024	19.5029	16.6458
Capana03g003680	3.04001	2.44777	2.46272	0.714045	2.21934	1.21785	3.32188	2.27931	3.74612	5.29494	7.35425	4.37317	3.61239	3.8477	4.47494	3.02893	4.21704	4.43981
Capana03g003681	0.921913	1.33605	1.91172	1.06477	0.620717	1.82791	2.24864	1.2128	1.83004	6.04715	3.20894	4.28176	3.4963	5.34997	3.97912	7.75341	4.49521	6.46979
Capana03g003686	120.003	114.523	123.42	85.0866	76.2451	96.3401	37.8129	31.5534	42.2063	9.5997	11.5568	10.8955	29.3579	24.4033	20.5937	12.2006	11.8523	12.9058
Capana03g003687	5.05897	4.27755	5.03496	6.47054	7.1591	4.83341	5.8244	4.12096	7.13688	8.31143	9.03741	7.60165	9.31481	10.7001	8.92529	2.1182	2.76716	2.04581
Capana03g003688	12.415	9.76808	9.5171	9.60526	11.4424	6.78863	5.7341	8.93462	6.20028	4.41217	3.15751	3.96184	9.33557	10.7471	7.34651	2.68044	3.938	3.02979
Capana12g002414	12.0103	14.9551	14.5797	12.563	11.6478	9.2632	20.7803	25.6472	20.9015	30.8658	30.8094	34.9451	16.7799	16.3844	16.6744	44.0952	33.4813	41.1667
Capana12g002417	91.5538	180.964	195.023	67.8948	49.4298	75.2551	130.056	130.526	133.857	250.075	283.572	229.615	101.331	115.143	131.73	270.194	245.86	324.474
Capsicum_annuum_newGene_5854	3.88945	3.55363	3.06884	1.54351	1.62577	1.0915	3.9372	3.06667	3.83436	1.87958	1.22989	1.86145	1.25476	1.29466	1.43743	1.69779	1.79199	1.33412
Capana03g003539	1784.55	1034.15	1355.48	1929.48	2159.18	1834.18	1723.93	2555.02	979.317	1051.14	1018.39	1366.68	3251.51	2401.07	3456.68	88.8272	170.803	194.61
Capana03g003533	1.2451	1.21064	1.54268	1.34204	1.21104	1.51612	3.96125	4.21071	4.05748	3.10559	3.15207	3.9346	3.49745	2.84938	2.99449	2.97648	2.90307	2.08231
Capana03g003536	3.80687	3.4539	3.35473	3.05344	4.16232	3.42905	3.60385	2.74547	2.1024	1.99118	2.67407	1.10225	2.03756	2.70121	2.16954	2.79518	2.25836	1.61535
Capana04g000121	2.49838	2.87297	3.54921	2.71987	3.03472	4.64371	4.25862	5.43607	4.39264	22.5182	13.714	27.8258	2.84633	3.36984	5.98459	10.9862	5.01544	9.37698
Capana04g000120	0.346905	0.326203	0.506404	0.636108	0.641321	0.310287	1.47058	5.09593	2.47343	80.86	33.5936	89.9221	3.90349	2.93077	3.28638	47.7974	19.6815	25.0056
Capana04g000123	26.6481	12.5417	4.77715	20.9483	21.5939	9.28317	32.6531	41.4131	21.5419	61.9911	53.6213	61.9054	30.5918	50.7963	64.9544	10.2864	18.5239	18.1332
Capana04g000125	195.239	188.272	206.077	116.17	128.447	58.6253	265.876	314.3	199.831	291.165	355.817	325.375	112.565	117.87	102.1	250.314	311.756	407.337
Capana04g000124	31.6079	20.6584	23.61	19.6646	25.7193	28.3759	7.97487	10.843	13.9399	18.0756	16.7433	16.5421	11.3026	13.1422	17.108	15.2111	14.6313	13.2306
Capana04g000127	93.7767	120.526	109.511	73.1886	74.3752	83.4309	117.539	104.47	120.404	54.7485	52.8989	60.7408	101.443	85.9678	82.1767	103.107	95.7486	99.6943
Capana04g000129	688.373	633.088	665.638	747.384	809.849	468.766	1160.33	876.215	895.537	682.088	565.759	682.608	1221.63	1208.31	1371.14	721.226	509.587	485.125
Capana10g002459	5.17035	7.4677	4.2422	3.35338	3.4283	3.50793	3.97097	2.8717	3.04248	7.52251	10.2205	8.63142	5.17616	5.59861	7.17625	1.87656	1.71846	2.32161
Capana00g001160	0.338515	0.719221	0.275228	0.167521	0.20316	0	0.192438	0.070332	0.269587	1.07338	0.737517	1.75916	0.242253	0.215375	0.322299	2.89383	2.63116	2.81371
Capana00g001161	0.133065	0.8894	0.368311	0.252301	0.710607	0	0	0	0.447705	2.36302	0.948394	1.55293	0.309002	0	0.393786	5.24526	2.73588	4.8402
Capana00g001167	5.8527	12.7758	8.88425	10.5127	6.76847	8.06539	2.29422	3.58762	3.30493	2.62912	3.46989	2.29786	3.1799	6.06098	1.42154	3.49121	13.3109	3.07647
Capsicum_annuum_newGene_7568	0.402673	0.084915	0.278392	0.577334	0.57279	0.372117	0.516098	0.602916	0.624992	2.13672	1.68549	2.49492	1.13173	1.48831	1.53761	1.68402	1.72412	1.66492
Capana01g001865	75.9619	86.8003	19.5161	14.9634	27.766	23.9447	3.628	7.33882	3.67243	1.31416	2.30349	2.59148	8.94219	3.50147	7.77425	3.65283	18.5336	4.84893
Capana01g002986	11.6752	10.3845	4.66585	12.5687	12.6859	11.9356	18.4129	13.5132	20.3056	16.8722	17.9712	14.4494	19.0241	23.8978	27.0595	3.78834	2.79297	4.08055
Capana00g000174	0.498333	0.265104	0	0.294749	0.369126	4.97505	0	0	0	0	0	0	0	0.175847	0	0	0	0.070194
Capana05g001761	8.9642	7.2968	7.09747	12.6647	12.1781	12.0532	4.74143	2.47239	3.25588	3.57076	1.98115	3.04746	2.57777	4.60292	5.80211	2.34073	3.60428	5.96537
Capana00g000173	0.522302	0.673057	0.655049	0.686771	0.652693	0.198567	0.157853	0.347083	0.815688	2.74404	1.82254	1.36496	1.19501	1.15651	0.261644	3.1991	5.00415	3.93017
Capana05g001760	0.497822	0.031035	0.338293	0	0.083362	0.06722	0.250749	0.213058	0.053773	0.017375	0	0	0.022697	0.075504	0.145115	0.112912	0	0
Capana04g001951	8.58143	9.06524	9.8522	11.7615	8.71489	8.57044	22.3119	20.3265	21.1367	21.1793	22.212	23.4461	18.4895	17.6651	15.7723	17.98	20.037	18.9042
Capana05g001766	5.54003	10.4894	8.95245	6.50096	7.99502	7.75405	13.041	8.524	12.8888	18.0932	14.5912	18.779	21.5762	24.0286	17.4986	19.4305	17.2425	16.3767
Capana05g002233	2.24143	1.00065	0.284576	1.57672	1.91985	1.42663	2.09247	4.62647	1.67736	11.9219	15.0565	6.97254	4.22657	6.70261	6.39143	4.41067	3.50994	4.67398
Capana05g002235	27.9279	38.6883	35.7427	56.4467	42.1882	47.3898	32.7305	32.7291	40.7016	25.9027	20.2674	24.6651	55.669	65.1045	45.2532	29.2188	26.3983	19.423
Capana05g002236	18.3113	24.8417	30.7412	20.1709	17.6872	21.6337	9.64943	10.4297	14.0219	22.2173	24.2853	23.3949	17.8404	13.2834	15.887	19.0651	20.8097	23.528
Capana05g002237	23.908	27.5476	21.2972	32.4661	28.7867	25.2831	69.3996	52.7773	64.1346	70.9256	69.6566	71.319	63.21	64.2014	62.9827	51.3607	43.7034	54.2564
Capana05g002239	1.67741	1.30426	1.36543	2.01553	1.85612	1.46981	4.48817	1.96642	3.4101	2.85472	2.20842	3.60138	1.52853	2.45805	2.27298	0.617462	0.992754	1.0731
Capsicum_annuum_newGene_12532	0.154998	1.03959	0.303187	0.875598	0.148258	0.078519	0.046074	0.437317	0.983722	0.546581	0.963096	0.271597	0.625017	2.62071	0.132893	1.62319	1.06415	3.96729
Capana06g002886	10.4594	8.98731	9.40096	12.1348	12.1935	14.3316	12.6415	10.7411	12.7387	17.7178	16.2866	18.7271	17.5526	19.6673	24.6968	17.9928	13.6907	14.1252
Capana06g002889	87.1058	63.3386	50.904	58.4143	65.7059	55.3865	81.5163	111.268	58.7104	46.5473	43.815	51.4967	49.4736	47.3598	52.7965	43.5179	46.7339	46.0559
Capana01g002369	317.689	264.855	288.512	262.277	216.181	219.877	26.0319	32.6256	34.6651	32.8948	42.4827	37.8427	39.551	29.3168	29.3804	53.6482	49.1524	75.2863
Capsicum_annuum_newGene_19321	0	0.116774	0.061763	0.084445	0.077369	0.097251	0.890396	0	0.172822	0.524915	0.86151	0.951121	0.397185	0.585848	0.569906	0.175399	0.379033	0.442605
Capsicum_annuum_newGene_4035	2.42463	3.04737	2.8647	1.97961	1.72125	2.37938	0.623536	0.43014	0.769284	0.662328	0.928769	0.726097	0.484849	0.786067	1.19942	1.98335	1.86017	1.81714
Capana09g001182	5.02291	8.17166	7.74347	9.86308	7.21695	8.27058	8.83549	8.76126	7.66291	4.9211	4.91699	6.23487	6.83378	6.55404	7.87486	3.54783	3.67259	3.58387
Capana09g000856	0.633016	0.59409	0.5322	0.355229	0.55396	0.344461	2.58332	1.45958	1.13919	2.53197	3.36853	3.32792	0.889336	1.17697	1.80809	2.9944	1.22259	2.71149
Capana09g000854	1.12013	1.9086	0.363123	0.43692	0	0.525945	0	0	0.224486	0	0	0	0	0	0.412291	0	0.475397	0.083712
Capana09g000850	18.5713	26.8924	30.9792	25.2706	21.2878	26.4734	20.1599	17.7759	19.8605	15.058	13.3118	14.0476	15.115	17.02	14.2128	18.7614	18.975	17.1106
Capana06g002261	6.7245	10.1202	9.56544	7.26822	5.07947	5.77935	12.1323	14.8729	13.8089	14.3325	12.1851	13.9077	11.5252	9.95299	11.4854	13.0195	16.1056	13.9345
Capana09g001456	7.25499	10.4216	12.2989	8.22829	8.19093	8.51718	6.10785	5.20524	5.81348	6.48459	5.06577	5.4157	6.56574	5.10623	6.619	8.47333	6.06858	8.6611
Capsicum_annuum_newGene_20977	102.466	48.8882	43.0616	49.0204	88.5421	89.2258	27.0102	39.3318	29.0794	53.7597	62.7378	59.8238	33.3073	38.657	42.1076	40.0682	28.6182	43.9842
Capsicum_annuum_newGene_20974	6.32922	6.63875	6.38462	4.11744	3.50973	4.45324	5.19402	5.04118	5.55885	10.4744	14.8533	11.9411	7.64838	5.10326	7.07127	12.0303	8.83521	11.51
Capsicum_annuum_newGene_18055	3.55344	4.74558	4.78122	4.16829	3.13485	3.62753	5.72731	5.18001	4.79237	3.35045	2.86346	2.96902	4.74853	4.12896	3.51997	3.18241	2.58661	3.08702
Capsicum_annuum_newGene_13007	2.26404	2.8745	3.272	3.12527	3.33882	2.95084	2.46851	1.85427	2.79188	1.03211	1.1035	1.03785	2.42813	1.33413	1.40736	1.14265	0.942086	1.00498
Capsicum_annuum_newGene_13009	19.4832	9.56251	9.82398	9.43167	13.5347	15.9374	8.71114	7.04131	7.77398	11.4713	10.5248	9.54879	8.10484	5.67645	9.50594	8.59309	10.1952	8.72124
Capana09g000580	7.31846	7.66739	6.8056	9.55564	7.8613	5.09728	23.8619	21.6317	26.2324	15.54	19.9519	15.5344	23.3739	20.0165	25.739	4.90808	3.95532	5.43255
Capana09g000587	0.036323	0.088822	0.137653	0.072975	0.104209	0.070243	0.330406	0.441181	0.283283	0.555848	0.746165	0.748313	0.571208	1.11121	1.51009	0.681459	0.274549	0.663233
Capana06g000649	4.50458	6.42857	3.03256	5.96458	3.68394	6.15569	7.79427	7.73092	4.83342	10.3831	13.5187	11.531	5.48052	5.60748	5.63822	2.44382	5.08731	7.07167
Capsicum_annuum_newGene_12752	3.4875	4.26055	4.03083	3.12557	2.40813	2.6268	6.35108	8.29977	6.87345	9.20598	9.22979	8.22132	5.41778	5.79694	5.27471	8.80411	9.09183	11.2355
Capana07g001644	5.73116	9.95473	9.96511	16.3413	11.4838	13.5482	6.04413	5.49639	5.7728	10.8938	7.3657	10.8771	9.63897	12.0752	10.2515	9.27456	9.07364	8.68334
Capana07g001645	0.733402	0.954685	0.668396	0.068046	0.129873	0.132259	0.111553	0.311439	0.455912	7.92109	6.75575	9.52409	0.945972	0.684324	1.02829	5.33572	12.0715	7.57866
Capana11g000405	24.5966	21.1049	21.4509	30.2015	30.7302	25.169	20.0841	14.3498	20.6846	13.6472	13.0321	17.6323	18.4034	16.3409	18.2641	7.73998	9.24523	9.2091
Capana11g000407	35.8794	20.6772	17.6384	8.24933	10.2206	11.4523	0.57549	0.596028	0.786873	2.02622	0.735367	1.58975	0.212032	0	0.376024	0.988734	0.440577	4.5881
Capana11g000402	18.1273	108.476	273.391	42.7746	47.3229	23.2741	1.29346	3.02173	2.37126	2.66704	2.72172	3.23947	6.87499	5.19664	6.53372	13.0682	9.38545	10.7318
Capsicum_annuum_newGene_8839	0.030961	0	0	0.040212	0.036976	0.060554	0	0	0.039723	0.557398	0.687081	1.25651	0	0.084938	0	0.420253	0.573804	0.697112
Capsicum_annuum_newGene_8833	0.30496	0.107218	0	0.29862	0.278933	0.0707	0	0	0.125402	0.501626	0.7998	1.52846	0.728816	0.545327	0.723714	1.57775	0.81065	1.49641
Capsicum_annuum_newGene_7822	1.19708	1.07574	1.10538	1.30482	1.16236	1.13184	0.524386	0.615589	0.605496	1.13118	2.50217	1.25554	1.28222	0.830868	1.24532	1.66096	0.987239	1.10666
Capana01g003578	0.077194	0.158434	0.125936	0.32606	0.902588	0.755784	0.915174	0.82892	1.55044	0.666455	0.668016	0	0.663506	0.764736	1.58353	0.278641	0.375978	0
Capsicum_annuum_newGene_18584	0.644625	0.913803	0.41162	0.689707	0.616776	0.633965	0.337623	0.266214	0.760305	1.91515	2.04365	2.67943	0.740476	0.980544	0.73469	4.43897	3.72884	4.02616
Capsicum_annuum_newGene_18585	1.36451	2.38831	1.61926	1.15215	1.01103	0.988137	3.805	8.54111	2.22229	2.78993	2.12587	3.70123	1.36456	1.86706	2.70154	1.48341	1.34299	3.81899
Capana01g003576	31.1378	31.5289	32.4587	24.2748	23.1146	25.6767	16.8965	20.2223	17.3588	18.6641	21.1981	17.2896	17.2327	13.3629	13.719	22.4717	29.0989	23.6175
Capsicum_annuum_newGene_18581	132.174	60.5102	39.8782	81.5208	154.443	63.1047	239.401	330.69	99.0825	506.078	585.733	585.126	245.759	264.818	405.488	239.78	236.261	401.557
Capana01g004035	0.118905	0.029744	0.051322	0.128291	0.269667	0.195652	0.504081	0.912369	0.753462	0.875961	0.689357	1.03305	0.514512	0.751255	0.513617	0.705891	0.284341	0.628247
Capana01g001048	0	0	0	0.045345	0	0	0.273503	0.170819	0.345133	0.400097	0.095909	0.129582	0.226606	0	0.169098	0	0	0
Capana09g000324	19.0699	30.0531	31.6176	18.2718	16.0372	13.6959	76.7073	53.443	72.899	56.8398	46.6435	45.3695	77.7346	123.63	102.241	76.5341	81.0389	61.8194
Capana09g000325	452.585	369.253	378.237	635.901	705.687	877.442	212.948	239.029	243.226	304.611	329.969	282.296	324.151	299.435	343.328	266.422	197.11	231.126
Capana09g000327	41.3093	40.742	27.9384	48.6368	34.0514	23.8127	37.0502	51.4391	28.7667	47.204	49.8454	41.9579	30.6101	37.9326	39.018	16.5489	15.9719	18.2744
Capana09g000322	0	0.046784	0	0.137604	0.295901	0	0.283266	0.203739	0.659044	1.22877	0.950077	1.04602	1.08349	1.64824	1.47699	0.619911	0.284241	0.449624
Capana09g000323	0.1864	0	0.157143	0.135286	0.120846	0.045432	0.291945	0.40173	0.336663	0.750131	0.694958	0.959748	0.477544	1.36198	1.01334	0.705737	0.245838	0.817904
Capsicum_annuum_newGene_15764	2.22548	0.604279	1.01845	0.10842	0.754051	0	1.18684	0.251617	0.185348	0	0	0	0	0	0	0	0	0.076096
Capsicum_annuum_newGene_23302	11.8854	14.1849	14.1092	11.8957	11.4759	11.8968	6.79357	7.30546	7.74576	6.00377	5.83476	6.8984	7.22689	5.68298	5.81805	7.76325	8.54188	9.04099
Capana08g000341	0.095807	0	0	0.122331	0	0.082805	0	0	0.271872	2.01424	1.63877	1.66753	0	0	1.24562	0.412259	0.427779	0.489767
Capana08g000340	12.9214	15.676	17.8854	10.4327	9.56389	10.175	10.1412	10.627	9.22628	9.22804	8.4246	9.22727	5.70668	7.41083	7.71561	12.15	6.48585	11.0724
Capana02g002003	48.5552	24.5779	25.1479	19.4881	39.119	27.449	30.4889	38.1964	31.0194	52.1993	61.1926	49.8456	38.2628	30.5137	41.9967	15.6246	28.9656	21.4241
Capana11g002317	2.18206	2.24721	1.69577	1.47753	1.68409	0.980703	3.60291	5.66265	3.07224	6.32716	5.94801	7.62788	3.94282	3.70876	3.88175	5.61402	6.68908	7.88841
Capana11g002310	7.42199	7.62844	5.80798	4.5722	4.65967	2.69451	13.3344	13.3852	8.31064	57.7959	52.2332	49.9417	13.2672	19.1257	25.4066	26.7152	25.185	36.9394
Capana11g002311	122.931	89.0637	25.9724	99.3956	123.341	109.359	35.5018	37.394	55.8772	76.1624	89.1941	64.8659	67.7227	68.4994	72.4921	32.859	22.325	25.0299
Capana06g000136	0	0	0.048471	0	0.039091	0.208419	0.27219	0.732395	0.338068	0	0.521591	0	0.445873	0	0.788076	0.245174	0	0
Capana06g000130	0	0	0	0	0	0	0.506305	0.280329	0.603277	0	0.550246	0	0	0	0.092477	0.105149	0.366846	0.683349
Capana06g000131	0.682126	0.404238	0.040306	0.095501	0.728175	0	28.1979	14.8311	22.9909	5.68245	21.6376	11.6182	7.78913	7.66852	6.16063	26.5168	27.6365	47.4995
Capana11g001464	195.553	208.421	264.94	180.939	168.939	214.149	80.2284	82.9859	84.1091	52.8968	51.8749	66.2864	91.1615	91.6977	76.5782	82.5145	102.785	91.7321
Capana05g000609	0.153673	0	0.114182	0.083725	0.043168	0	0.190774	0.117919	0.385242	0.789572	0.381742	1.51955	0.081834	0.311172	0.350035	2.16051	1.14505	1.02583
Capana08g001435	33.5821	17.08	10.7452	7.63587	11.4377	5.11991	6.07517	15.5515	6.68356	11.612	15.7652	14.8885	5.42319	5.05655	6.2437	11.3023	13.8361	22.3413
Capana08g001436	4.3688	2.85973	2.76592	2.1106	1.085	1.72936	0.805038	2.59028	0.87606	0.539331	0.640955	0.325567	0.246622	0.112492	0.766218	0.526844	0.41824	0.334441
Capsicum_annuum_newGene_25225	1.037	1.78041	1.74683	2.27544	1.80666	2.12045	1.24827	1.36843	0.922406	0.141143	0.412027	0.444766	0.965603	0.609196	0.410509	0.280857	0.794428	0.399738
Capsicum_annuum_newGene_25224	6.09286	4.29194	4.00067	5.17708	5.16251	8.85684	2.01345	2.61253	2.44541	4.44034	3.44157	2.56982	2.02092	2.08576	2.86275	3.50262	3.97099	2.58818
Capsicum_annuum_newGene_25227	5.36362	5.68927	6.08337	10.9738	11.8283	2.13337	2.10254	4.61542	3.32384	18.7325	12.5041	17.1139	8.52465	5.57018	3.75428	8.50478	7.15358	6.68924
Capsicum_annuum_newGene_14149	0.715512	0.519566	0.498495	0.796042	0.591213	0.443401	2.7864	2.42555	2.16584	1.23165	1.18165	2.27657	0.767161	0.970933	0.844918	2.27633	1.19749	1.29818
Capsicum_annuum_newGene_11510	2.44088	3.49463	3.0351	4.135	3.46978	3.52818	0.804987	0.503647	0.530171	1.10709	0.460663	0.570884	1.28532	1.48897	0.395539	0.50431	1.95188	0.714993
Capsicum_annuum_newGene_678	0.854874	1.12175	0.33584	0.534362	0.586397	0.592645	0.491436	0.395834	0.969421	1.6163	1.55212	1.36476	1.09258	2.16056	0.58851	2.69881	2.3437	2.46881
Capsicum_annuum_newGene_11517	3.8262	4.10848	4.23458	1.76609	3.80195	2.38517	3.35228	0.487811	2.88722	1.08293	1.77439	1.04281	3.41703	2.627	2.93729	2.15168	2.23091	2.05031
Capsicum_annuum_newGene_675	2.60504	1.69789	1.81427	1.78583	3.60473	3.92767	0.989698	1.01321	0.922039	1.17725	2.29622	1.50807	2.16218	1.97197	1.63877	1.85626	1.6056	1.21951
Capsicum_annuum_newGene_18874	0.446704	0.622726	0.350351	0.845032	0.536153	0.486724	0.833339	1.09461	0.603103	1.86225	0.961244	1.06645	1.33497	0.78398	1.04427	1.52836	1.93766	2.01123
Capana09g001847	10.9787	17.855	10.8066	1.11686	4.46159	1.1667	10.6458	15.7232	38.6175	152.044	132.385	132.267	29.4816	27.101	21.5729	489.121	797.214	554.401
Capana09g001848	0	0	0	0	0	0	0	0.089696	0.089947	0.358793	0.319778	0.668683	0	0.06289	0	0.59403	0.460986	0.831613
Capsicum_annuum_newGene_10642	0.09582	0.066099	0.130636	0.086863	0.283177	0.035123	0.681893	0.641864	0.398377	0.208694	0.829159	1.31864	0.724958	0.483544	1.11559	0.140426	0.072906	0.501287
Capsicum_annuum_newGene_10640	6.86629	9.42595	8.78568	9.31093	7.76904	4.56607	15.8611	14.0087	16.1005	25.2076	28.1443	22.7851	9.21539	15.6543	22.4153	22.7172	14.5954	24.8621
Capsicum_annuum_newGene_10645	2.07916	3.50106	2.52005	3.72469	2.03032	1.98837	0.759904	0.654638	1.34371	1.10731	1.59979	1.48321	3.64072	2.20667	2.82359	2.05359	2.85634	1.14282
Capsicum_annuum_newGene_10644	0.025761	0.195171	0.028726	0.032947	0	0.073009	0.414093	0.240281	0	0.761072	0	0.287973	0.306359	0.187447	0.267708	0	0	0
Capana00g003838	31.2601	28.9085	28.5144	40.2476	36.3854	34.6431	57.1844	49.2419	52.8274	83.6429	83.2441	77.5147	56.5938	54.0932	66.5825	64.7532	59.5181	71.0443
Capana01g001365	18.4192	17.3618	13.8975	17.1822	18.8115	14.1822	8.95999	13.7395	8.41144	12.8581	10.3147	11.951	7.43019	6.09243	7.99675	15.8592	16.8245	15.7944
Capana03g000412	64.9505	68.9649	66.4284	75.1013	63.3388	79.3732	51.2759	44.6312	66.1741	83.157	78.4906	89.2589	67.2481	67.0357	71.1447	151.472	119.54	144.207
Capana03g000413	1.75123	2.59852	2.13129	2.99878	2.05297	2.33007	0.994126	1.3133	1.35806	2.53807	2.18921	2.23834	1.40102	1.66559	1.55565	2.62812	3.12886	2.99797
Capana03g000414	1.67853	1.31074	1.15691	2.52873	2.42313	2.01351	1.03544	0.667155	1.40967	2.96384	1.6571	2.17776	1.2347	2.40403	3.11295	1.60535	0.509118	0.90192
Capana03g000416	0	0.144332	0	0	0	0	0.343281	0.869079	0	1.53944	3.59745	1.85044	0.484445	0	0.096447	0.785406	0	0.211344
Capana02g000941	16.8008	23.7529	28.3659	30.0491	23.5474	21.7212	14.1284	10.2875	13.0987	15.5869	12.6153	16.4217	13.4537	17.1064	14.0109	18.0934	23.0479	17.1788
Capana02g000940	17.6609	28.4917	36.2805	13.2071	12.3289	10.0532	35.9202	29.4041	21.5968	29.5219	22.3865	27.3063	20.0591	14.3489	20.0489	22.9865	16.0863	23.6674
Capana02g000943	2.65855	3.79117	3.10175	3.25971	2.42727	2.5839	1.52744	1.96565	2.20311	2.72282	1.42991	3.32714	1.53075	1.94294	1.49853	3.11537	3.16985	2.50316
Capana02g000945	97.1324	14.384	18.7104	22.4479	53.8525	30.9449	26.1269	73.4214	30.6642	18.1278	9.16398	7.13884	27.2	27.8878	21.5056	5.5301	3.67518	5.62683
Capana02g002891	0.089277	0.19056	0.331104	2.8546	18.3918	0.021778	0.447101	1.88317	0.599217	0.362926	1.59708	0.484599	0.239337	0.510398	0.176264	0.696723	0.331533	2.25564
Capana02g002893	13.4357	14.2265	17.1834	13.2715	28.8496	11.7463	17.6335	22.5317	18.247	8.46631	11.8885	11.4924	13.0232	14.6048	11.1755	10.183	11.3798	13.1056
Capsicum_annuum_newGene_6960	38.7297	50.6082	53.3607	50.6249	39.4851	55.9575	37.9179	34.5435	37.1549	12.3365	15.0311	15.747	35.2232	26.3276	28.1106	11.6123	11.2861	13.5832
Capana02g002896	34.4812	44.7038	46.0219	55.468	56.1917	42.3393	25.9984	32.7758	26.2984	38.1279	41.1437	41.56	27.6652	24.8618	22.9608	38.7916	40.2369	48.7323
Capana02g002899	0.083025	0.047329	0	2.81436	18.3133	0	0	0	0	0	0	0	0	0.049249	0.035122	0	0	0
Capsicum_annuum_newGene_6969	6.24154	7.37549	5.06334	4.7311	3.70223	3.79332	1.62436	1.5555	2.41169	3.22452	3.37775	3.18482	3.27296	2.60118	2.11852	3.90617	3.48755	4.4779
Capsicum_annuum_newGene_21214	7.07602	9.44158	9.65104	6.30075	7.02674	5.1775	3.46055	2.7125	1.58876	4.39671	5.7774	3.82352	4.07184	3.60057	2.65455	9.0153	7.048	7.11726
Capsicum_annuum_newGene_21213	0.132861	0.047452	0.124906	0.065755	0.136678	0.183518	0.358634	0.214248	0.226345	0.130384	0.706097	0.317295	0.264403	0.102529	0.156596	0.501	0.62058	0.569328
Capana00g000628	7.63554	7.54598	7.57344	4.71233	8.41901	3.40371	2.90895	2.4812	4.29047	4.90791	1.50851	4.61198	3.08418	4.14627	2.31574	4.04558	0.881315	5.99394
Capana02g002637	3.58034	3.54689	3.28943	3.77992	3.86585	2.66643	8.30341	6.68504	9.31474	8.46561	6.66377	6.91226	4.37847	5.43323	6.92224	6.8351	3.14782	4.82393
Capsicum_annuum_newGene_19046	0.570387	0.064902	0.211361	0.224815	0.21653	0.08872	3.58076	2.00616	2.56426	1.41573	0.893169	1.65499	1.86112	1.43056	2.3604	1.65246	0.435677	0.572995
Capsicum_annuum_newGene_19044	0.471636	0.701057	0.354764	0.392417	0.577134	0.312008	0	0.241157	0.05496	0	0	0	0.079834	0.589447	0.165101	0	0.066521	0.300542
Capsicum_annuum_newGene_19041	1.24144	0.697222	0.731474	1.19663	1.88349	1.35254	0.55433	0.418968	0.162486	0.447203	0.400194	0.259138	0.403045	0.444031	0.630405	0.402403	0.246863	0.106336
Capana06g003011	9.89417	12.5383	11.6066	13.2649	10.5693	13.1333	5.22838	6.85677	6.22084	7.2716	7.96279	5.92436	7.55435	6.08735	6.4758	8.09349	9.72128	5.90199
Capsicum_annuum_newGene_20196	0.347628	0.207872	0.138615	0.458548	0.157468	0.225905	1.07336	1.39867	1.53862	0.58961	1.07126	0.264992	1.01271	0.682018	0.534011	0.247446	0.291496	0.128554
Capana03g003831	250.995	247.225	269.027	213.648	220.203	177.703	522.357	528.412	463.992	448.658	530.602	483.866	483.427	442.487	495.588	363.669	349.644	366.527
Capana03g002309	154.355	156.596	141.326	178.167	143.075	192.521	250.379	238.396	283.723	70.8308	75.0222	79.8796	208.584	181.052	187.329	114.177	73.1771	79.2648
Capana02g000492	2.52762	1.88795	0.753964	0.805132	1.27844	0.925557	5.00743	8.24964	5.21663	8.7973	18.6368	13.2644	4.25961	5.21776	6.31162	8.01896	5.43053	7.93349
Capana02g000491	6.54103	10.0759	9.22079	8.02289	5.74855	6.31323	11.4935	14.6251	10.2418	16.8931	15.8137	16.1218	9.73587	9.61142	10.028	16.3601	18.3575	18.4198
Capana02g000496	1.48052	2.87736	1.63812	0.605412	0.693473	0.4735	10.2629	13.5743	5.40616	16.6475	34.3387	18.201	0.902825	1.94358	2.12473	38.3563	60.2898	104.568
Capana02g001722	1.53166	1.15533	1.3497	1.43046	1.53549	1.90824	0.603305	1.59723	1.46165	2.17093	3.18618	2.15793	1.71503	1.19916	1.57426	1.16218	0.735221	0.879901
Capana02g001726	0	0	0	0	0	0	0	0	0	1.28011	0.833645	0.843655	0	0	0	1.76091	0.278656	1.46305
Capana02g001725	0	0	0	0	0	0.103754	0	0	0	2.73283	1.47606	2.37337	0	0	0	3.78812	3.30931	2.75666
Capana03g003336	1.35293	2.34545	2.12123	2.15703	1.47194	1.5518	0.838924	0.852009	0.98551	1.37571	1.67732	1.38345	1.55711	2.24374	1.23869	1.56435	2.59755	1.61133
Capsicum_annuum_newGene_25053	248.359	132.791	152.181	184.805	270.059	257.401	68.3367	65.8449	72.1708	82.9207	78.1751	74.8963	67.9137	66.3544	62.3763	92.8088	83.2585	125.17
Capsicum_annuum_newGene_16179	2.02496	1.94262	1.96048	0.784148	0.702592	0.262109	0.457193	0.699292	0.958238	0.863825	0.671924	0.888722	1.15295	1.3547	0.407526	3.07346	1.28466	2.42365
Capsicum_annuum_newGene_20806	10.9034	12.8606	10.7458	9.74096	10.3509	9.27154	10.3921	14.6646	9.40332	2.0609	3.42638	3.38415	10.0907	5.79232	7.18518	2.80698	4.58927	3.90111
Capana02g000234	4.45416	5.57815	6.7555	5.8043	5.24244	3.98854	4.55138	6.15565	4.29115	3.35227	4.39351	2.80116	5.10525	5.54073	4.75147	2.36036	3.8864	2.46819
Capana02g000230	10.3856	10.5057	8.68087	7.51311	5.95702	5.08129	9.04969	12.7015	9.33076	13.4124	11.4653	12.1643	8.61126	6.90967	7.61587	11.2671	16.2334	18.9696
Capsicum_annuum_newGene_20804	2.00742	1.37654	1.07836	0.310447	1.163	2.01161	0	0.286105	0.476973	0	0.101433	0.065677	0	0	0	0	0.142673	0
Capana12g002259	0.47425	0.817728	0.347358	0.717564	0.482445	0.125666	2.42787	2.33917	2.09963	1.37109	0.932421	1.50523	0.968808	1.64862	3.12623	1.91309	1.74625	2.68251
Capana10g000027	14.4617	16.1464	15.442	12.5894	10.6266	12.9068	11.5602	9.84737	11.57	9.95491	6.93997	10.5198	7.68206	5.71859	8.06924	15.5488	14.51	16.5163
Capana08g002375	5.53463	4.56741	3.17504	4.16301	3.03107	3.27493	9.05406	13.4163	5.94089	2.51835	4.06087	2.5004	6.16988	5.70933	5.75264	2.29769	2.21274	2.41349
Capana03g002675	140.018	87.9975	70.2774	108.024	89.4898	164.135	97.9105	66.3586	88.5296	36.4251	55.4887	30.2981	67.4321	71.4588	51.4523	27.3601	14.5202	25.649
Capsicum_annuum_newGene_3447	1.65334	0.999985	1.51406	1.16528	1.51313	1.52833	0.27904	0.586941	0.826285	0.067942	0.563659	0.203901	0.517981	0.631336	0.583791	0.723222	0.839135	0.681457
Capana04g000698	6.91287	3.39414	3.33426	7.80947	6.78343	4.76589	16.7625	22.5881	11.7656	12.3716	10.6863	11.1018	19.4092	16.0015	23.5045	7.34864	5.96663	7.43617
Capsicum_annuum_newGene_3442	0.346202	0.269113	0.303153	0.476225	0.744191	0.156575	2.00971	1.23866	1.17609	1.54629	1.63643	1.07069	2.76016	2.31087	0.826376	1.12592	1.4814	3.14082
Capana05g001797	25.0743	26.0615	52.1483	17.4408	17.0318	20.3011	290.075	438.142	168.118	588.503	957.394	663.128	241.702	160.203	265.712	272.842	134.665	261.102
Capana05g001794	12.7974	17.2715	18.1427	17.607	15.8354	19.0649	6.65805	8.49717	6.64376	3.83105	5.10012	4.35172	7.06187	8.96947	6.54092	7.28392	8.89397	5.58948
Capsicum_annuum_newGene_22233	0.157862	0.381649	0.636138	0.35624	0.131529	0.3147	1.24792	1.3114	0.71926	0.798035	1.16986	1.33337	1.26539	1.42588	1.5576	1.72954	0.448685	1.54611
Capsicum_annuum_newGene_22232	0.284562	0.226627	0.090392	0.199728	0.152167	0.123345	0.062904	0.104197	0.105892	0.343044	0.752735	1.23307	0.075313	0.181891	0.311411	0.405811	0.126002	0.384721
Capsicum_annuum_newGene_17659	2.85608	2.07854	3.49425	5.48533	7.26551	4.47865	1.61155	3.159	2.48183	6.29963	5.55974	7.55201	4.21833	4.55183	3.88288	3.10608	3.67504	3.16452
Capana03g003804	5.28415	4.18274	2.09284	5.9019	4.56607	6.68022	3.55266	5.3647	5.42879	13.8061	13.3321	17.2104	5.77634	6.25055	4.88248	13.6062	14.2762	14.1125
Capana03g003805	28.2901	28.9613	26.0094	37.218	32.6634	39.2943	20.9869	18.6133	17.1946	22.7034	24.8625	21.0777	22.522	26.8189	25.2688	23.7662	20.383	22.2496
Capana03g003802	2.38523	1.4632	2.51368	2.15669	2.83874	2.39958	5.0355	3.85694	4.62033	7.88814	4.33695	6.55771	6.157	5.57143	4.07571	6.84585	5.48791	5.39479
Capsicum_annuum_newGene_24633	1.55667	2.11206	1.55163	4.02483	3.25691	3.52602	3.63244	3.53355	3.72057	4.36392	2.71969	2.99842	3.23922	2.79626	3.70601	5.62798	5.30426	6.38431
Capsicum_annuum_newGene_24635	1.81066	2.37453	2.05587	1.51453	1.2613	1.75807	4.81376	5.422	4.79509	5.83209	5.56256	6.32578	4.33549	3.75343	3.27143	5.47657	3.85644	5.21749
Capana04g001540	0.673686	0.709611	0.661498	1.22072	1.27881	0.928981	0	0.144289	0	0.034345	0	0	0	0.144147	0.092499	0	0	0
Capana04g001541	0.574465	0.84397	0.484173	1.05213	0.972353	0.767619	1.67666	0.932234	1.14182	2.21035	2.0917	1.59695	1.43616	1.35535	0.976722	2.06891	0.93462	3.07541
Capana04g001542	7.91022	8.15382	7.6337	5.58306	3.94259	4.93475	12.3903	9.46065	8.65466	10.0971	13.4181	16.4131	8.70971	5.37075	8.45785	17.6517	8.72809	13.7426
Capana04g001544	5.53756	8.12371	7.71947	10.8802	8.9876	7.56405	2.59946	2.39852	3.44533	3.63345	2.11851	3.35007	4.27842	7.62486	3.77791	3.69111	5.58022	3.29991
Capana04g002019	52.901	63.4188	57.8897	54.829	46.5266	44.4598	119.552	91.2357	106.806	35.3579	47.6728	46.1344	84.8207	54.5541	81.9907	55.1323	21.4857	38.7862
Capana00g000979	5.35298	6.33042	4.84776	9.6217	7.47617	6.68297	11.1675	9.75817	10.5717	14.6315	16.2432	17.8874	9.34247	11.0184	12.7866	10.3995	10.0459	9.18899
Capana12g002920	55.2963	67.3885	67.2571	90.8465	72.3779	78.3155	64.902	51.7729	63.5086	9.59117	12.1832	11.0777	62.1749	57.0824	43.5819	13.2412	13.661	11.892
Capana12g002921	16.9555	14.5604	16.6065	22.3664	22.2785	16.6563	10.448	8.98204	12.1869	15.1499	16.9786	15.3812	19.7654	22.0913	25.1688	14.5052	12.0859	12.6645
Capana12g002922	1.20927	0.958287	1.27858	0.638142	0.433655	0.169185	2.32979	1.10667	1.43041	3.49274	5.37109	4.60133	2.24178	2.13674	2.987	3.43865	2.85752	3.83994
Capana07g000527	113.943	97.5694	80.1895	66.2323	67.6259	49.9463	21.2759	26.1693	24.2323	11.3904	10.6177	10.0011	24.5292	16.3928	13.5901	19.0626	22.5193	21.037
Capsicum_annuum_newGene_11253	2.12568	3.13917	2.6356	3.1885	2.7371	3.0125	2.2965	1.84398	2.13342	1.70978	1.71079	2.13572	2.17197	1.71199	1.12225	2.25059	1.39371	1.72041
Capsicum_annuum_newGene_11250	6.49326	7.62699	6.84786	4.63428	4.11869	3.37588	6.17487	4.22033	5.52916	2.08827	1.97432	1.73167	4.60555	5.54537	6.64317	3.7053	2.67565	3.38601
Capsicum_annuum_newGene_11257	23.8331	37.8853	35.1483	41.1364	27.507	34.2956	18.6058	20.6255	19.833	14.8281	14.576	16.2946	19.2704	17.7368	15.4429	19.6683	22.0418	18.1088
Capana02g002408	3.5518	4.70369	4.35087	7.44844	6.07248	6.33245	3.87143	3.91164	4.20267	5.6711	4.59133	3.84833	4.69047	5.06551	4.83554	3.68936	3.00117	3.82604
Capana02g002402	1.5413	1.87053	0.420441	2.61799	1.4649	2.56174	2.73774	1.15608	4.19374	5.3741	5.00751	4.98306	1.52749	1.12214	2.23627	4.32521	1.5405	3.95819
Capana02g002406	21.4781	17.0435	13.0291	7.48817	8.07173	9.27383	30.7542	30.8799	27.5026	25.5042	23.8384	23.0935	19.3773	17.5142	19.7416	28.832	22.717	30.5281
Capana02g002404	2.05012	3.33632	2.53185	4.87481	3.70786	3.94616	3.24101	3.95944	3.76319	8.73211	8.99489	7.88667	6.45118	6.34812	6.5833	7.76137	6.31015	5.04411
Capana02g002405	21.0998	18.1995	15.2607	7.10956	9.12395	8.46078	27.979	33.249	24.8948	28.4332	22.8679	19.5177	17.3605	18.1148	17.77	28.375	21.5972	26.9767
Capana03g000759	29.5819	49.6255	60.5378	34.2718	27.2407	26.8555	24.6886	27.5084	26.261	24.901	26.1161	25.8098	22.4592	25.0592	24.7992	24.6839	29.4836	27.9628
Capana03g000756	7.62387	8.49678	6.46783	9.44799	7.55703	6.57458	20.4623	23.9732	20.4996	18.2962	16.3833	17.769	19.3946	17.9449	17.521	13.005	16.3653	14.5804
Capana03g000755	20.5627	17.9511	17.5614	17.363	19.2554	14.9847	40.86	29.0999	37.9206	26.3289	32.8626	39.5833	33.3555	27.0134	43.0001	20.8667	11.4495	20.4582
Capana06g002067	1.75712	2.33586	2.53241	3.17536	2.83132	2.41946	4.00411	2.95664	3.47137	9.66148	9.90546	9.17363	5.45512	6.64727	8.46717	4.29446	4.0589	4.15743
Capana06g002063	9.50306	14.3873	9.58316	11.5077	9.90305	10.5197	4.82217	6.61567	7.07805	7.14171	3.89793	4.68168	9.83695	8.36117	5.15426	7.03615	9.40525	8.58116
Capana07g001512	2.19139	3.81276	3.99706	5.17396	4.11722	3.10776	0.761492	1.21735	1.32517	2.47098	0.675105	0.982889	1.78366	2.16584	1.58962	0.903333	2.35089	1.56385
Capana01g001587	63.1553	59.9234	72.4378	63.9273	69.8767	76.3055	37.7846	41.6357	42.6659	39.8675	37.702	40.0647	39.304	45.3993	39.9238	55.9787	54.5901	56.3368
Capana10g001554	41.8269	16.0502	13.3712	35.0273	82.9081	29.0267	97.7877	150.524	97.3756	766.141	1010	733.778	130.694	70.3163	113.568	121.953	185.475	172.447
Capana10g001552	1.27803	2.07397	1.02853	2.77684	2.17827	2.62847	2.67537	4.49845	1.64519	2.34157	1.68718	2.177	2.75564	2.68862	3.85656	0.732919	0.485174	0.723072
Capana10g001550	43.0685	48.7721	49.7977	74.8814	59.9797	71.257	29.684	28.663	32.0462	36.266	33.4743	32.8654	38.87	49.3782	46.922	43.2025	44.6784	32.08
Capana10g001551	3.71022	6.82246	6.2975	15.8111	9.08778	13.1791	1.25647	1.17699	1.2795	11.0004	8.46983	10.2215	7.79071	13.0096	7.49767	8.53343	11.4058	7.75466
Capsicum_annuum_newGene_16307	0.09682	0.35975	0.132506	0.227302	0.129405	0.115825	0.833341	0.673408	0.148385	0.049512	0	0	0.087226	0.117237	0	0.210446	0.153369	0.057649
Capana01g001581	24.853	34.3445	30.0635	22.7749	19.7582	18.3148	22.8213	28.2799	17.5572	24.7491	19.9286	24.5675	14.7253	13.9923	13.5342	25.2822	27.9083	26.8075
Capana07g001519	24.6792	22.9897	24.4728	24.939	24.3405	24.0307	20.7869	12.3566	20.948	23.2624	18.7406	23.4223	30.1189	46.9549	42.8262	40.0763	35.6971	32.833
Capana00g002604	49.3219	51.0521	50.3813	62.6738	56.4393	61.6955	20.8404	16.5936	23.4147	16.4763	18.3635	17.0604	24.666	29.5874	22.1849	22.0567	33.8494	20.3909
Capana00g002605	55.7887	57.644	60.3972	70.9713	61.2318	61.9627	29.3868	23.2292	32.5503	27.7877	28.6189	23.685	33.2231	36.9536	34.7153	34.3133	36.3724	30.861
Capana00g002600	56.785	70.2745	64.5606	92.056	75.838	68.0176	35.898	28.499	40.451	37.2948	29.176	44.8276	59.8304	71.1624	54.8175	44.3363	57.3823	38.1604
Capana04g000620	0.402114	0.297132	0.215265	0.218993	0	0.284201	0.105459	0	0	0	0.196942	0	0	0	0.037588	0	0	0
Capana04g000621	25.3921	24.6639	20.5305	31.4002	27.816	28.5032	48.4105	39.5702	56.8308	16.5908	17.0381	19.1859	26.1117	26.7928	22.605	47.5615	34.7844	33.5831
Capsicum_annuum_newGene_9980	0.528697	0.307649	0.176681	0.071557	0.250448	0.448852	0.909666	2.83452	2.3426	0.694614	0.542675	1.26383	2.09913	1.70549	1.09316	0	0.472841	0
Capana04g000629	27.2796	29.8525	26.2123	19.9722	20.4762	14.2981	30.6021	36.4083	26.5756	37.7635	44.3179	44.8632	40.5285	28.0907	28.0194	55.2031	45.483	47.7632
Capsicum_annuum_newGene_9987	0.134598	0.114372	0.197029	0.158539	0.089105	0.27032	0.327654	0.258089	0.31993	0.816623	1.40196	0.501385	0.056512	0.752267	0.335215	0.530228	0.714721	0.891011
Capsicum_annuum_newGene_13828	3.96772	4.59251	4.54141	6.25027	5.20107	5.50997	3.55843	2.74729	3.52932	3.17774	3.55354	3.68207	5.64161	3.7126	3.17964	5.58661	3.95471	4.80847
Capana01g001538	0	0	0	12.1784	0	0	5.9779	0	0	0	0	0	11.4392	18.4664	7.71715	8.03016	0	0
Capana01g001539	14.782	18.5993	13.5832	24.5097	18.3019	15.2248	28.7861	21.6651	27.9076	38.8423	39.0532	40.3916	32.0023	46.7116	46.1808	31.3597	29.6253	28.3672
Capana01g001535	0.086455	0.120654	0.047066	0.175704	0.319809	0.283257	0.200092	0.127344	0.277707	0.754528	0.981549	1.4576	0.160155	0.615774	0.188553	0.593793	0.407774	0.744859
Capana01g001532	81.391	66.7728	56.6379	58.5571	89.7397	38.991	113.048	154.665	104.398	204.774	241.157	275.224	146.833	155.147	170.532	58.7868	248.191	189.856
Capana06g003007	35.9501	25.1235	20.9073	19.9193	21.1465	11.6969	5.89585	9.96068	4.21694	10.6191	12.0893	9.64137	3.59852	3.54495	5.66501	6.63328	4.94952	14.7864
Capana03g004124	1.23682	0	0.43416	0.544879	1.96958	0.688232	0.632384	1.00685	1.16537	11.9408	9.30838	9.52513	3.03816	1.78438	2.78597	1.1535	7.15726	7.7487
Capana04g000086	187.926	281.788	307.822	222.731	145.46	194.526	67.1215	80.9022	101.399	326.698	252.459	483.007	80.0337	89.6383	75.0921	501.569	591.188	593.841
Capana04g000084	1.42305	1.77891	4.48073	0.876611	0.690695	0.601433	0.907942	1.67584	1.4126	2.75654	2.72746	4.6908	1.65569	1.88837	2.85724	5.47724	5.10799	7.41097
Capana04g000085	19.5164	21.8136	18.3192	28.3813	25.6612	20.7776	73.0258	100.454	63.3056	17.5491	20.8142	24.767	40.3275	35.5952	25.6702	24.1593	32.5324	25.0829
Capana04g000081	49.7151	62.2648	65.6941	42.2626	34.0188	43.8883	23.872	39.1363	27.1829	23.8371	34.9788	26.0037	24.2467	24.3487	21.9012	29.0641	42.5514	25.0115
Capana04g000089	1.06227	0.416782	0.108576	0.071639	0.020117	0.0557	1.72731	1.07454	1.35918	1.42056	2.29159	2.09632	0.830191	1.70393	2.17126	3.27224	0.914989	3.22275
Capsicum_annuum_newGene_8821	11.5113	8.86651	13.5508	3.40451	3.68499	5.42105	0.780157	2.70458	1.47074	2.53158	2.62355	2.98146	2.84957	1.64704	1.2968	2.23569	3.33328	2.10413
Capana00g000118	1.27649	1.12748	1.44446	3.26213	3.30432	1.54616	7.1392	5.23895	9.20386	0.778568	1.0045	1.84397	7.68223	7.63602	5.94806	1.28416	2.00132	2.28223
Capana05g000519	5.0566	5.13507	4.1933	8.83961	8.51502	6.23295	24.2099	23.0237	26.9465	6.04022	9.5713	6.35136	24.2752	16.0898	14.4884	7.53741	7.24634	12.4423
Capana05g000518	23.9267	38.2465	29.1401	44.0834	30.739	30.6305	40.4903	32.1777	39.1857	15.8283	17.3867	18.2138	38.4641	33.7685	29.3043	14.5688	18.9231	15.2354
Capana00g004601	1.19528	1.74785	1.38671	1.05969	0.923469	0.541108	1.88211	1.7581	1.68985	4.82869	4.82316	5.90707	2.62684	3.24873	4.18348	5.34652	6.74017	7.01295
Capana00g004603	5.83175	6.59042	6.99755	13.8368	12.3911	10.0584	2.22028	0.893423	2.37142	0.42358	0.29776	0.151924	3.32299	6.0114	3.95936	0.354384	0.645988	0.466903
Capana00g004604	1.99421	1.79717	2.48372	0.841165	0.855725	0.67832	5.36811	10.1669	5.50478	29.9215	44.6831	16.4144	3.89981	4.22598	5.56242	19.0129	10.28	15.7172
Capana00g004605	8.4092	9.23531	9.62454	10.206	8.83482	8.31628	4.68385	4.95079	3.34578	5.51569	4.61954	4.67178	8.29501	7.38266	6.08798	5.18398	9.8985	7.75207
Capana03g003473	23.7003	29.9196	29.9936	14.9876	12.7261	13.7678	4.5123	5.07043	6.31746	6.2751	7.59905	6.30248	4.1137	3.92545	4.59096	10.7386	13.62	12.6635
Capana03g003471	27.0931	35.905	29.7477	28.1365	22.7015	33.1902	17.4792	22.687	22.8211	2.47947	2.04821	2.00597	13.3954	12.6012	7.65829	3.13984	5.4569	4.2959
Capana12g001247	7.01267	9.11344	6.79808	8.58545	8.02386	7.36438	14.3278	13.2032	13.4757	21.1181	29.7947	27.876	15.0461	19.3943	19.7552	21.2743	10.5941	16.5626
Capana00g001645	0	0	0	0	0	0	0	0.064145	0.023311	0.086199	0.070283	0.193619	0.03371	0	0.071259	0.357384	0.217205	0.218354
Capana01g001394	1.66043	0.854319	2.33674	1.1369	0.932103	1.10182	3.42803	3.11603	4.85162	15.502	12.6197	27.7872	5.82817	3.74416	12.6718	8.13267	4.46625	11.4547
Capsicum_annuum_newGene_20326	0.062159	0.161228	0.107451	0.044241	0.014215	0.02733	0.673537	0.412066	1.07337	0.907577	1.28025	1.41626	0.370817	0.252491	0.662395	2.4286	1.10912	2.90288
Capsicum_annuum_newGene_20325	0	0	0.076431	0.08241	0.040685	0.05886	0.684114	0.744661	0.821079	0.676024	1.6427	2.27203	0	0.687686	0.063209	2.60924	1.98087	5.72406
Capsicum_annuum_newGene_20323	0.319383	1.29582	1.09242	0	0	0	7.30312	4.08481	11.0828	5.10713	7.80422	3.55496	1.9411	2.83378	3.23606	9.64238	3.10437	5.0828
Capsicum_annuum_newGene_20322	0.191691	0.168395	0.280892	0	0	0	3.09027	1.11905	3.1978	0.324308	0.589384	0.456579	0.600269	0.488185	1.06796	1.37681	0.151064	0.927561
Capsicum_annuum_newGene_20329	0.843613	1.20103	1.50865	1.15862	0.735579	0.944162	1.53994	1.43691	1.80158	2.92152	2.1249	2.81733	1.24573	0.946571	1.20924	2.99262	2.37427	4.64946
Capana06g001579	26.7345	30.1017	25.6842	20.8776	16.5062	11.6711	27.4765	31.2486	25.4088	39.3761	48.9327	41.4199	27.4987	24.4212	27.6503	31.597	25.2085	31.9602
Capana06g001571	2.66189	2.46035	3.05934	8.93911	6.14479	7.23735	21.555	31.9686	16.5046	32.0581	29.9639	29.5181	19.7071	20.1604	22.5579	21.3074	13.2645	18.4268
Capana04g001024	72.4735	91.6099	114.965	113.986	91.9877	102.846	29.7638	22.6159	38.5451	8.53398	7.56029	8.89504	29.9984	37.9393	21.4083	38.1729	56.0052	41.3785
Capana06g001577	0.551796	1.09594	0.541707	0.747424	0.478824	0.810151	2.72058	3.91144	4.70155	5.16563	7.63774	5.49224	2.60623	2.29269	2.33918	5.0973	1.60962	3.2072
Capana08g001738	30.544	25.4722	29.5187	45.6558	44.0394	44.1762	18.6497	13.8779	25.6724	20.2671	18.6388	25.2212	34.3497	40.3019	40.486	19.1067	19.1663	13.5701
Capana08g001736	2.28877	2.31784	1.52991	3.06692	2.05307	2.39421	5.28159	2.53755	6.35463	8.74385	7.56716	8.88655	4.25544	3.48245	5.0373	7.37921	2.67097	6.59705
Capana11g000680	7.18809	9.16258	8.12464	9.61181	7.65486	8.6345	18.633	18.1644	18.0773	16.7058	15.6295	15.4818	15.7897	13.9288	14.2251	14.9945	17.6447	14.8438
Capsicum_annuum_newGene_7244	0.867422	0.845845	0.81691	0.385343	0.326132	0.573973	0.449953	0.725122	0.594136	1.74754	1.10178	0.794806	0.881644	0.889901	3.82881	3.07915	1.84344	1.85804
Capsicum_annuum_newGene_7245	3.70839	3.5774	3.06843	1.57294	1.95694	0.929627	1.55627	2.22742	2.18451	3.17538	2.55865	2.80126	2.30098	2.32295	5.79939	4.11792	5.26932	3.66067
Capana05g001269	2.08698	1.59438	1.73342	1.6828	1.6773	1.91631	1.63217	3.38449	3.04712	7.51624	5.50986	8.12588	2.92927	3.41155	2.22794	6.84884	3.22071	6.95777
Capana11g000196	0.27184	0.183597	0.302276	0.827763	0.748606	0.777027	1.32874	1.62928	0.67425	0.491371	1.00014	0.870025	0.670397	1.74092	0.822423	0.283737	0.570032	0.359372
Capana05g001264	19.5118	22.2794	23.9851	19.4918	16.3016	14.7281	31.446	34.2154	36.2357	48.1521	44.8597	48.7394	45.6791	46.7857	41.2002	41.5539	44.3403	38.8118
Capana05g001265	22.5196	20.3158	22.941	18.4265	18.2917	16.7907	38.4922	37.3158	43.0057	57.7518	50.1947	60.7127	52.4424	43.5801	49.6745	51.9969	34.8538	43.8546
Capana08g001085	78.0061	86.3226	81.1631	102.436	94.9977	128.316	185.81	178.8	230.009	138.723	142.302	102.504	131.323	141.094	135.794	212.027	156.571	191.541
Capana08g001084	42.516	50.6814	43.7442	34.9914	31.9824	22.9925	24.8835	19.3549	31.0436	45.1943	25.2536	33.3648	53.6244	97.0499	71.1388	33.5177	41.4773	34.1748
Capana08g001086	0.501983	0.206331	0.236892	0.302144	0.146322	0.237255	0.967413	1.84212	1.80153	1.74695	1.43474	2.56218	0.640655	0.429716	0.317721	2.24837	3.21575	2.99621
Capana08g001080	2.22217	2.91833	1.74944	1.65614	1.62277	1.49061	3.00552	2.27423	3.6703	2.11286	2.62547	3.02165	4.26831	3.87267	2.64228	2.99063	4.3392	3.15787
Capana08g001088	0.205729	0.526752	0.415837	0.197579	0.109621	0.244249	0.238867	0.453593	0.374933	0.617306	0.432199	1.04165	0.349387	0.401226	0.222151	0.712185	0.766743	1.12544
Capsicum_annuum_newGene_21055	0.139677	0	0	0.035492	0.397945	0	0	0	0	0.659034	0.376928	0.336013	0	0.169807	0.192636	0.254307	0.19305	0.213729
Capsicum_annuum_newGene_21050	1.96919	1.72175	1.38431	1.63765	1.25898	1.57337	3.85279	2.62553	2.93624	5.07116	4.75362	4.72704	2.39755	2.78322	4.39886	3.5625	1.20221	3.18739
Capsicum_annuum_newGene_21058	0.115296	0.289197	0.178942	0.300775	0.332027	0.466354	0	0	0	0	0	0	0	0	0	0	0	0.213497
Capana02g002680	0.822512	0.675572	1.07539	1.91748	1.36427	2.58069	14.0029	14.2073	6.17202	4.48332	10.2714	1.84867	17.2564	9.67786	27.6803	6.17314	1.69868	3.5229
Capana09g000077	8.06086	4.6973	5.74675	8.04332	10.8642	10.3081	3.12798	3.79174	3.77705	4.1731	4.44583	4.81137	3.51038	4.07888	4.17896	3.07164	2.68095	2.36992
Capana07g000377	21.7109	13.5337	9.81226	13.8157	17.8534	10.8703	0.231574	1.79217	0.767309	3.79898	2.32598	4.02552	6.52171	10.3303	12.9258	0.265022	1.50771	0.370316
Capsicum_annuum_newGene_23564	0	0.03629	0	0.048315	0	0	0	0	0	0.48277	0.305729	0.182341	0.070101	0	0.298005	0.333416	0.055251	0.402908
Capana07g000378	1.98179	2.97331	2.82243	3.81667	2.63644	3.33621	1.68073	1.9285	2.26785	2.08543	1.64214	2.14937	1.84948	2.1082	1.21404	1.84984	4.71045	1.65046
Capsicum_annuum_newGene_19288	6.09307	7.99596	8.28526	7.596	7.1901	6.5461	8.3622	6.9565	10.6382	23.9001	19.6864	21.382	9.84941	9.74216	11.9319	18.1269	11.2338	19.3849
Capsicum_annuum_newGene_19281	0.218212	0.488447	0.343727	0.7279	0.351883	0.461234	0.180178	0.4145	0.20192	0.042092	0.112456	0.242441	0.129967	0.03898	0.172129	0.41913	0.223782	0.256234
Capsicum_annuum_newGene_19285	0.376002	0.391227	0.168655	0.247687	0.661616	0.477194	0.619102	0.102685	0.243771	1.23579	1.63515	1.48304	0.574666	0.588533	0.856811	0.885148	0.529994	1.71329
Capana02g002688	50.7399	36.5099	44.8139	29.0666	29.0276	34.7792	6.89247	6.76932	8.96208	39.3901	25.0043	70.0435	12.7629	16.4039	15.6025	37.6172	30.3126	42.9866
Capana05g002005	0.506378	0.321154	0.327428	1.15122	0.682316	0.702897	2.19786	3.26178	1.06741	0.502126	0.590156	0.489736	2.49702	1.40789	0.875581	0.153384	0.489673	0.098332
Capana07g000089	18.5711	20.9529	15.3759	14.1785	15.7418	11.6633	12.9951	15.7736	14.9876	19.0873	14.9573	18.7442	12.5526	11.4662	7.65846	27.2683	38.0844	31.4605
Capana07g000083	43.3045	50.4821	54.4012	57.4374	52.2318	47.8083	35.5487	32.2956	41.3084	27.7457	20.2934	31.7363	44.4405	48.998	41.4743	27.6602	36.4988	33.2293
Capana07g000081	16.3312	29.2731	25.1156	26.5581	20.0385	17.3953	48.6685	68.5397	49.5795	68.3636	69.0963	63.1753	64.2688	62.641	51.2234	41.4249	54.1486	45.0903
Capana07g000087	33.9243	30.7254	33.1639	34.9351	35.1589	32.5594	18.7563	16.6003	24.8596	18.6547	16.3063	18.4538	25.3613	29.2674	28.2356	19.941	16.2619	17.0603
Capana07g000086	11.9972	17.2357	14.2166	21.2231	14.8835	18.9794	20.9465	21.7423	16.3682	9.49178	11.8818	11.3643	13.4938	11.2186	11.6007	15.2808	11.3073	9.69892
Capsicum_annuum_newGene_23698	0.377791	0.747092	0.728601	0.362143	0.374431	0.232752	1.45867	1.31599	0.762938	1.31062	1.29576	2.57167	0.989499	0	1.0333	1.6793	0.517661	0.933468
Capana11g001249	5.00538	5.56492	4.70899	5.98566	4.88256	6.24666	10.073	9.86429	10.8713	11.7101	12.2917	13.699	9.34376	8.95084	12.7945	7.91488	7.41328	7.13376
Capana11g001244	84.6486	105.341	126.093	142.061	125.617	166.538	40.9137	44.1611	48.5528	60.3136	59.8462	68.9427	64.2795	59.1619	56.4276	47.4255	85.4787	82.2616
Capana11g001241	5.87152	2.96193	3.8144	1.12638	2.44284	1.27461	5.11913	5.05115	3.68714	4.6174	8.14119	5.31802	5.18508	3.21813	4.67061	8.7157	7.42312	8.89517
Capsicum_annuum_newGene_5650	24.9325	13.6202	18.0643	13.997	20.7387	21.396	9.5818	9.29955	11.1665	14.8231	15.5812	15.7091	10.2796	9.56237	14.6765	13.696	11.4309	15.06
Capana03g003930	73.2035	75.6457	79.6987	145.741	139.218	201.092	178.788	177.82	168.213	183.435	203.001	209.689	222.318	254.247	275.599	253.193	256.424	320.157
Capsicum_annuum_newGene_13636	1.95111	2.66338	2.305	2.81268	2.09482	2.77877	0.871952	1.60082	1.34952	1.19775	1.60601	1.75493	1.31225	1.12198	0.991864	1.74159	1.3619	1.51849
Capsicum_annuum_newGene_18629	0.222218	0.231515	0.285601	0.254405	0.267849	0.229633	0.814044	0.928753	0.733021	1.56339	1.96218	1.5439	0.899425	1.37287	1.17585	1.36587	0.693449	1.86893
Capana02g001292	0	0.363513	0.22969	0	0	0	0	0	0	3.71049	18.5888	9.43039	0	0.126309	0	7.91204	17.7935	12.4827
Capana02g001297	7.82829	9.73337	10.7382	9.19583	7.37444	6.97214	15.6469	17.2776	17.5713	20.8765	23.5158	17.8849	14.2034	14.6309	13.0802	23.5857	21.2022	20.5806
Capana02g001298	7.9087	6.65191	3.32479	2.93361	3.5274	3.26557	2.57055	1.7935	2.45267	2.42642	2.78767	1.61123	3.07824	0.856461	2.08947	4.53866	3.22076	3.58659
Capana02g001299	62.0667	59.7655	52.4457	38.0056	31.7134	21.6226	23.1868	16.5052	21.3656	17.7961	16.1384	16.2272	19.7193	23.3892	18.8067	32.3276	35.8533	25.6378
Capsicum_annuum_newGene_16378	2.12745	1.73136	2.53977	3.96307	3.40578	5.85783	4.74291	2.47115	3.7794	3.21229	4.20199	3.11212	4.05481	4.51434	3.36092	5.45801	3.49428	4.70694
Capana07g001568	5.94735	7.62488	4.01974	8.3024	6.47914	8.49234	10.4921	10.8839	11.1068	16.9144	18.4586	16.6216	10.5867	10.8714	13.1045	18.1446	8.0506	14.4456
Capana06g001896	10.5949	10.8013	10.1304	10.3702	13.1335	15.5105	4.74259	5.02058	3.63508	5.07315	4.4304	3.32673	7.52412	5.06001	6.14895	5.11479	3.16779	4.94018
Capana06g001899	6.98945	8.85811	9.10409	6.98044	5.34558	6.13125	9.41358	10.7754	9.23052	4.83787	8.34705	4.25315	6.11057	5.60488	6.65436	6.06487	7.329	6.71112
Capsicum_annuum_newGene_9798	0.202359	0.087568	0.089384	0.129092	0.176281	0.120653	0.09631	0.137302	0.089048	0.356162	0.303452	1.2088	0.311781	0.232543	0.277886	0.464267	0.438057	0.568997
Capana08g000238	0.428344	0.125113	0.081432	0	0.470427	0.441338	4.30633	2.26191	2.33317	3.23642	2.55686	6.58135	2.74549	0.53646	2.73232	2.71776	0.281394	2.72328
Capana11g002295	96.374	102.264	105.418	86.8221	79.212	65.0371	60.1496	34.6829	58.91	43.9211	47.1645	53.68	48.054	60.3625	66.6368	42.8184	36.53	34.958
Capana11g002294	32.6469	61.4599	54.9802	31.4626	28.3717	28.6186	13.0728	13.7148	13.6663	25.4181	19.7392	30.5545	30.2094	29.1986	22.7064	17.6224	26.7155	13.4815
Capana11g002299	33.0014	47.8772	34.7722	57.6764	37.6968	36.5626	18.5702	23.415	16.9016	25.6859	25.482	28.1608	25.6704	36.8081	37.1541	5.39434	12.3783	7.18212
Capana11g002128	1.06633	1.2429	1.26893	2.71289	2.55577	1.74135	0.645364	1.037	0.315766	0.525792	0.615117	0.62031	0.819848	1.25056	2.4212	0.1834	0.159738	0.257446
Capsicum_annuum_newGene_12271	0.375046	0.188314	0	0	0.043196	0.030561	0.069629	0.406686	0.021945	0	0	0	0.364994	0	0.023045	0	0	0
Capana01g004201	191.108	190.124	120.647	118.094	105.239	69.1966	158.722	151.361	148.838	213.392	167.927	236.555	179.66	185.937	232.492	66.4036	83.5389	97.046
Capsicum_annuum_newGene_21874	0.517391	0.934204	0.412806	0.498795	0.501988	0.496871	0.508863	0.336808	0.751367	1.52111	2.54715	2.17085	0.890564	0.29862	1.51612	0.975214	0.601606	1.19404
Capsicum_annuum_newGene_21876	0.9551	1.46376	1.28308	1.02917	1.02746	1.30619	0.332971	0.087299	0.423818	0.488222	0.246558	0.563331	0.612592	0.448485	0.717909	0.656644	0.499463	0.434938
Capsicum_annuum_newGene_21877	0	0	0.026728	0.030257	0.160331	0	0.792724	0.128833	1.14976	0.364246	0.267493	0	0.549552	0.289339	0.459335	0.069814	0.049644	0.273102
Capana07g000648	3.01612	2.50624	2.87782	3.63076	3.04182	5.15855	1.77282	1.48845	1.31496	1.3731	1.24519	1.48398	1.5533	0.77287	1.13244	1.4119	1.23897	1.478
Capsicum_annuum_newGene_21878	0	0	0	0.057317	0	0	0	0.211925	0.152833	0.099035	0.319789	0.294628	0	0.045198	0.035315	0	0.026924	0.052961
Capsicum_annuum_newGene_14849	0	0	0	0	0	1.7804	0	0	0	0	0	0	0	0	0	0	0	0
Capsicum_annuum_newGene_15136	2.14432	3.92433	3.98435	1.87669	2.46572	2.95011	1.02938	1.53309	1.1385	2.21192	1.74414	1.91663	0.74205	0.587277	1.86101	1.95928	2.82846	2.3795
Capana09g002311	0.20838	0.149059	0.853032	0.676971	1.40572	0.471378	1.66042	3.12559	0.045589	0.547143	0.20118	0.055164	0.944115	1.75649	0.184447	0.046985	0	0
Capana09g002310	0.601217	0.517521	0.253287	3.02788	5.73696	3.91678	1.73564	1.78508	1.01359	2.86509	9.39668	1.83719	1.68795	1.93682	0.992116	1.42475	0.548903	0.375341
Capana09g002317	0.219715	0.27322	0	0.149953	0.284125	0.159024	0.310178	0.409137	0.702318	1.42422	1.58218	0.990681	1.20943	0.545473	0.84641	1.25246	1.90472	1.75697
Capana06g000303	0.649777	0.727641	0.357895	0.823644	0.761838	0.819129	0.251573	0.262989	0.505255	2.63834	2.41328	3.54143	0.502868	0.447135	0.150576	1.05557	0.837449	1.402
Capana06g000306	18.2275	19.7847	13.5047	15.6367	10.9554	16.0945	6.48221	6.22493	9.11244	14.3682	15.7781	19.2455	6.90534	8.41255	10.0236	4.1232	2.33918	5.55953
Capana06g000305	21.5366	32.4705	21.7087	20.5857	15.5476	18.011	12.0124	10.9093	11.2051	8.29043	8.97244	10.9887	9.4723	6.37321	7.93882	6.8756	4.40809	8.45217
Capana11g002264	15.7821	20.2002	14.7674	14.5111	13.5915	15.345	4.56944	3.7404	5.90353	4.71545	4.93532	5.08825	5.35305	4.49666	2.07345	12.8369	11.2599	12.4513
Capana00g004209	8.04831	8.8611	8.47414	13.6384	12.8507	13.08	7.19146	7.82057	9.85051	7.27481	7.50457	9.01958	8.87185	6.71241	7.47685	8.75938	5.95673	7.16673
Capana12g001223	0.387875	0.74061	0.534688	0.867497	0.693073	0.953707	0.888766	0.946329	1.0943	2.49319	1.92712	1.79811	1.15274	1.30661	1.21861	0.758032	1.32107	0.905531
Capana10g000108	60.6813	43.7159	52.3193	37.4002	52.428	52.9836	102.34	107.732	103.676	122.59	114.386	119.771	85.0637	70.2879	106.438	121.753	76.8373	118.551
Capana03g000598	12.1388	19.1719	18.2534	11.437	9.1773	9.00329	16.2308	17.8937	18.3414	25.3067	27.4401	26.8389	17.8319	17.519	17.4876	23.5049	29.3428	25.4517
Capsicum_annuum_newGene_24965	3.55889	4.49492	4.77516	2.93758	2.69716	2.68326	8.25341	10.8499	10.199	3.95976	2.96408	3.0362	10.0317	5.8787	10.4162	2.78622	1.55595	1.80048
Capsicum_annuum_newGene_24960	8.75249	6.3217	4.73364	10.0298	9.59596	11.0419	17.3396	10.2766	19.3727	9.19981	8.34443	5.72878	20.823	21.0766	16.9162	2.26504	1.51279	1.4075
Capana03g000593	34.4961	66.0118	58.1927	26.9345	21.2306	22.5179	26.8154	53.4841	27.95	47.6339	44.8921	55.7234	29.9585	26.2381	22.9416	82.8509	143.206	149.734
Capsicum_annuum_newGene_11728	20.3851	11.9866	5.24055	5.16774	10.3111	25.5961	2.54469	2.04517	6.66676	3.75559	6.58695	13.3538	4.63162	7.37998	3.20578	2.4749	4.64961	8.08467
Capana02g002173	1.31746	0.474039	0.063982	0.841004	0.737683	0.696076	0.171362	0.531923	0.154622	1.72687	2.2653	1.77838	0.377927	0.884214	2.07637	0.680873	0.106037	0.193506
Capana02g002170	7.81568	13.0393	13.5473	7.56993	5.24069	5.82322	5.58727	6.44336	5.98049	5.96471	4.5053	5.40757	5.69405	6.07612	6.0188	5.74782	7.5028	5.60689
Capana02g002177	141.174	61.8033	65.4447	288.487	350.805	363.511	277.05	398.572	262.486	128.461	97.1693	78.3195	218.16	223.258	167.694	95.1382	88.2913	75.4087
Capana02g002175	55.9093	67.1476	105.056	44.8281	46.6279	51.3596	21.3883	21.5264	26.4354	29.0747	29.6043	31.3979	23.5992	24.5736	25.907	30.8357	29.4261	33.896
Capsicum_annuum_newGene_14265	9.22352	6.20904	5.99885	5.49311	9.10661	7.8144	3.99636	4.0665	4.40016	3.25403	3.19676	3.09859	3.97336	3.6856	2.2941	2.90007	3.63007	3.57705
Capana02g002178	3.05729	2.37571	1.3673	2.97486	3.07321	2.28055	4.15797	4.43296	3.57724	1.58985	2.06455	2.21195	2.36508	2.47393	2.42504	1.15479	1.08542	0.872972
Capsicum_annuum_newGene_14260	9.32602	14.0104	12.4708	9.19552	6.13195	7.84673	17.0874	16.946	15.9181	8.39894	9.67555	8.42784	13.4463	9.2319	13.7066	8.4355	6.3557	7.63244
Capana08g002468	76.5216	178.737	203.169	4.80357	5.73989	6.89249	310.587	195.751	342.613	139.325	114.695	116.808	140.703	145.985	158.828	288.547	239.67	319.649
Capana08g002466	32.9702	39.6266	38.6071	37.6085	32.0778	32.077	16.2199	19.5693	15.8979	20.9259	22.1141	20.8493	20.5556	20.7402	18.9644	20.7366	18.8991	18.8548
Capana08g002467	0.919899	0.76301	0.425214	0.59161	0.249285	0.747315	5.80616	4.02304	6.34181	3.42434	5.40076	2.77238	3.11698	2.95876	3.84825	4.63164	2.5902	4.11762
Capana08g002464	0.048787	0.05806	0.23104	0	0	0	0	0.254625	0	0.096977	0.225461	0	0.602539	0.114666	0.433308	0	0	0
Capana08g002465	0	0.105117	0	0	0.129177	0.049713	0.220461	0	0.051169	0.342573	0.658709	1.11984	0.285648	0.366844	0.744929	0.592847	0.139959	0.442625
Capana12g002195	1.73619	1.26781	0.885566	0.977955	1.07983	0.293706	0.46556	1.60764	1.58519	2.84816	4.56905	3.36077	2.12496	1.0113	1.66967	3.56707	4.0449	5.82229
Capsicum_annuum_newGene_17767	0.153501	0.258803	0.388339	0.801369	1.062	1.21068	0.672064	0.180585	0.433582	1.22579	0.148104	0.919715	0.728447	0.742891	1.45991	0	0	0.053554
Capsicum_annuum_newGene_17189	1.45461	2.99551	3.30176	3.42031	2.16118	2.02695	2.98924	2.25756	3.00744	1.64276	1.4607	2.7386	5.04646	2.62914	4.47112	4.88865	3.85993	4.78416
Capsicum_annuum_newGene_17186	14.3349	13.2777	11.0917	6.37449	9.63813	6.61067	7.62395	6.12464	14.2934	5.50626	8.96913	4.16855	1.43044	1.09976	0.990127	2.49694	1.00282	3.16205
Capsicum_annuum_newGene_17556	1.52259	1.6929	1.70647	1.65842	2.64729	1.53795	2.51553	1.75536	1.88621	1.19779	0.145531	0.460082	3.4671	2.68884	1.93324	1.22058	0.559232	0.487857
Capana02g003338	32.1147	40.2258	37.0214	36.0743	33.7758	25.0475	18.1212	15.2542	23.3939	18.4894	13.0277	15.969	26.9014	37.8558	28.5505	20.4985	29.9917	18.1083
Capana03g004459	0.482268	1.02424	1.34371	0.716305	0.668642	0.578007	0.643765	0.843631	1.46315	1.78937	2.32753	2.99656	1.26701	1.02995	6.24381	2.46194	1.45785	2.04671
Capana00g004448	23.1896	23.6747	25.6203	29.3188	30.6716	21.9845	10.5647	11.4981	9.51291	16.5979	13.4588	17.1809	19.3668	25.3577	24.2579	8.68509	10.9233	5.90189
Capana03g004455	8.76325	6.43101	4.51331	4.23441	3.79797	5.13051	7.119	5.82723	12.1223	14.2569	16.1788	9.9928	7.22605	12.3573	16.6545	9.66358	5.44054	8.26404
Capsicum_annuum_newGene_13618	0.212296	0.278868	0.142495	0.150144	0.186859	0.155991	0.279066	0.018412	0.27318	0.492097	0.516615	0.626634	0.536407	0.511282	0.652081	0.90038	0.916919	0.91577
Capana12g000788	1.56488	2.2624	2.24061	3.20913	2.2791	1.85519	3.46183	4.75069	4.23811	4.42803	4.31815	3.69962	4.40168	3.20965	3.92433	4.77238	2.96604	4.32909
Capana11g001830	64.9354	53.4172	47.3498	41.8727	41.5223	58.0567	78.7484	64.9442	97.5119	48.1366	59.5431	43.0946	71.2571	54.3575	57.3994	48.88	39.6699	38.4884
Capana02g000302	4.63633	5.50792	2.99702	4.0461	6.23488	2.46965	1.21146	2.68388	2.65162	2.85696	1.99625	2.20349	2.69123	1.71968	2.25772	4.12184	4.49073	4.8701
Capana10g000748	1.23009	1.96286	2.46408	1.49964	1.41263	1.33788	2.29117	2.83389	5.81597	9.7734	12.3294	11.4899	2.22201	2.3958	4.56226	18.9578	10.9413	23.5237
Capana11g001836	5.23862	3.13866	1.5352	8.34128	10.6259	5.04357	79.5912	40.399	95.2375	71.4811	83.4594	57.2508	91.8605	193.624	121.917	34.6882	35.1431	20.075
Capana03g002850	3.58318	3.60749	4.88311	3.97935	3.33215	2.98657	7.04015	6.65541	6.72236	22.0643	27.8598	30.938	8.92381	4.96661	8.09547	23.4632	19.8895	23.1836
Capana02g001888	120.469	121.712	69.8177	175.047	165.093	88.4344	381.669	195.421	437.562	1115.54	1000.08	862.582	416.718	616.966	726.908	240.431	269.571	225.225
Capana02g001886	28.5882	31.4149	31.0787	33.9454	35.8768	33.3728	16.6292	19.4991	18.8006	27.6407	35.1478	32.2263	25.4604	27.0782	24.4162	21.4928	18.6949	22.742
Capsicum_annuum_newGene_1097	0.059647	0.422484	0.293681	0.309873	0.282683	0.144097	0.149183	0	0.208843	0	0	0.129365	0.130025	0.328846	0.028436	0	0	0
Capsicum_annuum_newGene_2211	4.52775	2.69196	2.88713	1.4733	3.61038	1.44154	4.33239	4.21372	3.68434	2.84217	3.92076	3.79741	2.70675	2.69714	3.11152	4.14476	2.27205	3.86531
Capsicum_annuum_newGene_2214	347.281	165.282	150.207	163.455	212.533	140.424	363.073	460.68	313.001	122.328	104.906	90.9305	227.182	171.585	141.066	127.597	113.856	142.347
Capsicum_annuum_newGene_2215	0.223371	0.136817	0.249599	0.24985	0.373093	0.168288	0.958505	0.91423	0.760555	0.748044	0.320782	0.451942	1.61019	1.20161	2.44598	0.219946	0.077019	0.016614
Capsicum_annuum_newGene_15851	6.17063	4.55381	4.74306	8.28237	9.50757	10.6103	2.32948	2.0781	3.71448	3.16984	0.634126	1.67899	2.76048	4.30006	4.14529	3.31089	3.42576	3.18089
Capsicum_annuum_newGene_1541	0.69351	0.635953	0.827824	1.53844	0.843986	0.615205	1.72554	2.29324	3.32242	0.878121	1.26484	0.693431	1.92504	1.42302	1.00164	1.76552	1.33901	1.54607
Capsicum_annuum_newGene_1547	8.86569	13.6627	10.5847	7.94827	5.88915	5.49576	9.24097	9.49756	9.23939	7.64805	5.53745	6.23709	9.76678	6.55078	7.18053	5.18151	6.42132	6.23777
Capsicum_annuum_newGene_4680	0.372668	0.373868	0.422519	0.402589	0.340674	0.354158	1.25452	0.61151	0.81912	0.980477	0.534467	0.915637	1.04803	1.23873	1.36323	2.91429	2.62907	2.30314
Capsicum_annuum_newGene_4689	3.21253	2.06933	1.89886	2.2816	6.85695	1.1646	1.6887	10.7502	1.92393	4.95237	3.29933	3.28762	6.76335	3.23526	9.75775	0	1.02793	1.45439
Capana02g001829	0.249515	0.25304	0.11506	0.368679	0.269406	0.385736	0.931561	0.707074	1.99775	0.438097	1.30973	1.05985	0.242078	0.484314	0.318194	0.482265	1.73341	0.95384
Capana05g001067	9.98212	14.7337	14.3961	12.7441	8.67158	10.5362	23.9613	24.5524	26.6035	24.1626	30.3561	23.5277	21.8158	19.5543	19.3508	27.9702	18.8023	25.4267
Capana10g002368	20.3625	19.2327	18.8462	22.7812	21.8855	25.9864	30.5074	30.9976	36.424	44.0067	53.1959	46.2258	35.9369	31.5964	40.4936	51.6908	39.7999	47.7706
Capana10g002362	7.58059	11.9607	12.2576	11.3866	9.57609	9.46291	13.7147	12.159	11.4192	25.3417	26.1287	26.4173	10.8374	13.911	14.7853	14.5752	11.6181	16.2774
Capsicum_annuum_newGene_6013	44.1767	55.1365	47.5764	38.7157	31.5804	42.7343	104.671	121.486	99.319	118.982	115.387	115.046	91.7014	73.6127	106.744	136.291	80.6336	120.163
Capana10g000740	83.2437	102.174	101.137	109.73	98.9779	82.126	94.379	73.5113	99.1881	62.896	58.3832	60.3806	102.465	119.788	101.958	65.8739	85.6971	61.9226
Capana00g001259	4.96864	5.13633	2.2226	4.62336	4.57432	4.29717	7.58763	8.26626	5.67924	10.3066	14.4412	11.1488	4.74017	2.9435	8.28662	13.3364	6.10067	11.8661
Capana10g000741	304.553	257.447	222.513	361.074	290.265	356.656	487.08	542.792	539.902	155.163	155.984	141.952	275.628	268.773	227.144	227.493	190.142	199.066
Capana00g001250	12.9519	13.4425	3.181	4.49843	9.40408	5.43331	1.44297	2.48826	1.35893	1.71333	2.02112	1.16938	6.66463	1.03435	6.1271	1.29286	7.00515	2.91357
Capana00g001253	10.1632	13.4752	10.7515	9.65103	6.64561	6.53817	8.77621	10.9429	8.26651	6.2694	5.81515	7.44942	10.8141	6.44937	4.95957	4.14522	9.70684	7.86834
Capsicum_annuum_newGene_7653	0.516204	0.694982	0.209917	0.926306	0.615144	0.508686	0.028395	0.291736	0.239871	0.221189	0.317508	0.190436	0.076181	0	0.073232	0.109114	0.197243	0.093335
Capana02g002230	17.8198	14.8373	24.0508	9.89453	8.82901	7.77429	12.5318	18.1473	12.2889	18.0738	21.732	24.1054	10.2094	8.04929	9.17121	41.3189	31.4486	42.5684
Capana02g002232	4.08125	2.66844	2.18688	1.66984	1.69975	1.15011	2.3907	1.72731	1.92557	5.30737	7.27097	7.84285	1.41913	2.5074	5.17318	3.64385	0.774301	4.99685
Capana07g002304	48.5097	61.7509	62.8902	42.8098	38.1758	33.6737	62.3899	69.0806	58.5612	98.8305	106.843	103.856	65.6934	59.325	64.3497	86.2726	106.875	95.0983
Capana09g000175	3.34631	4.873	4.54661	4.79537	4.08788	3.37672	8.62132	8.93465	8.9356	3.28561	2.87401	3.27766	8.04423	8.61797	6.5321	2.89214	2.54052	3.15079
Capana09g000177	32.9192	40.0267	40.0552	38.9879	31.7392	25.6518	82.7605	62.3246	72.4975	46.276	36.9127	51.9248	88.1188	78.0784	94.7769	32.1564	30.3796	25.2674
Capana00g001878	1.48748	0.793564	0.727961	1.11996	1.40427	1.39942	2.68229	1.59329	3.31226	11.0613	13.5581	9.24345	4.55512	3.67503	9.21473	5.98248	2.34307	7.43373
Capana09g000172	10.8913	14.7324	11.6016	17.3775	13.453	12.8222	15.591	19.8084	16.8795	36.1163	41.5757	33.8262	23.3926	24.8031	23.5222	27.6985	26.4905	24.5127
Capana02g003489	277.763	355.767	354.937	146.54	128.96	158.312	265.878	329.695	291.237	376.459	554.629	441.139	316.852	217.543	224.945	454.187	696.463	556.906
Capana00g001876	3.3215	3.19259	4.61956	6.39545	4.17384	3.8823	2.81378	2.74675	2.48322	2.63563	2.74088	1.65326	3.91913	3.5378	3.2738	3.32971	3.43653	3.04979
Capana00g001872	2.17812	2.90567	1.99022	2.48197	2.23213	1.69712	4.26271	8.59199	8.01218	10.9663	10.7243	9.61131	5.1062	5.08939	4.79242	6.09271	7.41879	6.15398
Capana05g000083	37.6443	52.2626	33.8902	45.9682	31.2607	32.4326	64.0876	68.6269	77.451	86.5939	97.5788	93.4982	83.2396	64.922	81.1754	46.2776	53.8238	45.0371
Capana05g000082	134.787	182.835	196.231	157.305	134.755	141.797	91.8756	98.8789	94.8092	68.1178	70.3052	65.6614	94.1516	82.7528	78.5027	62.325	70.8961	67.2682
Capana05g000085	0.787914	0.487103	0.478781	1.00403	1.4633	0.971342	3.78532	3.23391	2.04287	3.04471	3.26562	4.77833	1.99904	2.57897	3.32391	1.04955	0.75683	1.30781
Capana05g000086	0.045447	0.338608	0.110682	0.436875	1.09156	0	0.095382	0.242238	0	0.623701	0.192755	1.00397	0	0.135921	0.020671	1.69283	10.4125	2.99737
Capana05g000089	9.58975	15.2243	13.7241	23.1551	17.3382	16.7331	9.20067	9.59526	10.9052	9.67531	9.08102	9.4152	17.8145	18.685	13.6251	9.02547	9.09529	7.66254
Capana05g000088	11.9813	19.2912	15.4508	18.2484	12.6345	14.0983	18.5129	17.3989	20.9145	21.5243	25.6365	20.5964	18.6038	18.4652	18.922	38.2875	41.1336	40.7959
Capana10g001180	1.35988	2.18307	1.83133	2.64295	2.64412	1.63034	2.72763	3.89683	2.7829	5.85786	8.19327	5.69467	2.9846	3.86798	4.17553	4.47804	1.50061	2.73969
Capana01g002052	6.10824	4.35203	3.5378	5.56229	7.49103	8.36959	9.45232	6.83385	5.8487	13.3659	12.698	9.95957	9.34099	8.03161	10.8573	11.245	6.26627	10.402
Capana01g002059	17.8526	16.3041	15.8399	11.7031	11.3432	12.2887	23.9842	29.1711	27.7692	41.2292	36.8974	34.7425	20.7419	20.4442	22.4014	41.0007	28.2905	35.6886
Capsicum_annuum_newGene_4305	0.610202	0.48449	0.480669	2.82682	16.1396	0.366521	0.211278	1.66765	0.52072	0.586855	2.0901	0.700435	0.254907	0.493893	0.168941	0.349233	0.385193	2.28982
Capsicum_annuum_newGene_4306	0.720682	0.327887	0.275953	0.193855	0.711159	1.05735	0	0	0	0.096203	0.190857	0	0	0	0.143345	0.298816	0	0
Capsicum_annuum_newGene_4307	0.054499	0.065571	0.037914	0.55411	5.19633	0	0	0	0.038363	0.032164	0.31784	0.054211	0.082327	0	0	0.368574	0.059594	0.425012
Capana03g002035	0.405253	0.612982	0.45634	0.363637	0.35637	0.300795	0.888058	1.06262	1.54125	1.59789	2.79678	1.72364	0.725295	0.720534	1.32068	1.67143	0.929243	1.88393
Capsicum_annuum_newGene_4308	3.20152	3.24937	3.74383	5.25046	19.9422	2.22621	1.54768	3.6139	2.16212	2.61916	4.96267	5.52981	1.61216	1.78874	1.98014	7.6963	6.86715	10.1677
Capana12g000526	0.801352	0.431922	0.378273	1.02914	3.12887	1.67482	2.2675	0.533647	0	1.12768	0.922009	1.54265	0.089176	0.672412	1.45856	0	0.356049	0
Capana12g000520	8.12676	10.3667	9.75117	13.2938	11.387	12.0082	5.24779	5.05834	5.74948	12.2475	12.9916	20.5775	8.73914	9.33509	9.48987	19.6778	15.9611	15.3761
Capana12g000528	18.5687	18.2404	16.0357	15.3995	16.2558	11.8649	39.1805	26.893	33.261	36.0919	36.0989	39.6445	34.4339	24.6046	41.1797	44.6278	27.4757	37.9188
Capana06g002569	0.306768	0.049687	0.424636	0.045238	0.226306	0.08415	0	0.648663	0.380346	0	0.694186	0.304503	0.242533	0	0.206062	0.482763	2.25593	0.911497
Capana06g002565	2.82036	4.91302	4.01028	3.4754	2.58724	2.74167	6.5565	8.54967	7.9624	0	9.83312	8.21404	6.71719	4.93434	8.01106	8.57534	11.6909	8.91727
Capana01g002587	3.63001	1.65029	1.9797	3.06132	0.941292	1.68271	1.26814	1.23967	1.09331	5.50021	4.49119	3.93128	0.675263	0.988385	2.72981	5.03434	3.85553	6.52927
Capana06g002567	2.56287	3.67194	3.22664	2.77221	2.43445	2.15633	3.13862	4.71072	3.80965	5.13764	6.13732	3.90451	2.32133	3.63277	2.62096	5.5959	7.92289	5.67553
Capana06g002566	2.67547	4.97757	3.29706	3.86982	2.53613	2.5531	4.97668	6.20515	5.80654	8.9633	7.88918	7.18684	5.38365	4.34521	4.10298	8.00276	8.73399	7.15231
Capsicum_annuum_newGene_9774	0.844666	0.340285	1.01086	0.445774	0.646941	0.361169	0.364923	0.496934	0.53121	0.295217	0.754733	0.911995	0.848583	0.752817	0.257324	1.54152	1.45182	1.02223
Capana04g001423	48.6916	59.2439	60.6869	59.7397	47.1836	44.581	28.8539	24.4061	27.3864	29.0001	23.0356	30.6895	39.3025	50.3278	45.272	33.5414	40.5251	30.6165
Capana04g001422	0	0.233617	0.268296	0.089889	0.055483	0	0	0	0	1.23675	1.46724	2.64756	0.308272	0.092459	0.403267	0.382894	0.424584	0.796989
Capana10g000271	20.5384	17.8913	18.934	7.46067	9.95102	6.20017	9.32609	13.3565	18.1783	29.2087	26.7426	23.5549	23.9322	21.9373	15.8584	71.5967	60.9299	55.5183
Capana10g000275	0.298551	0.234865	0.349574	0.220359	0.083385	0.178448	0	0.219149	0.588109	0.764412	0	1.56364	0.521335	0.516524	0.63108	6.08593	5.97287	2.56676
Capana10g000277	5.0701	3.105	4.13426	2.91249	2.43353	2.57002	0.984661	1.19962	0.899453	1.26117	1.70106	1.07942	1.39487	0.800282	0.938987	2.89537	0.970195	2.23453
Capana10g000278	68.4658	65.8435	52.8847	37.9729	41.6162	36.6327	10.176	10.8912	21.1512	22.0016	20.2004	28.0252	24.0926	24.4121	11.3016	90.4101	109.893	97.4197
Capana10g000279	0.154702	0.117943	0.05248	0.200644	0.054916	0.10622	0.45034	0.266877	1.02615	0.306531	0.255314	0.11831	0.499107	0.192402	0.713609	1.7089	1.50012	1.29663
Capana01g000562	10.8129	13.7727	13.5673	7.04785	6.46619	5.78598	6.12111	5.80895	8.33714	12.7226	13.0384	12.8889	11.1217	10.1547	6.60376	22.8352	21.4339	23.9049
Capana01g000561	5.9255	6.60298	5.87197	6.61013	5.99511	5.24467	17.5274	14.5753	15.1412	17.1397	17.6443	15.5882	16.9104	15.7978	18.5163	11.4741	11.7856	13.0032
Capsicum_annuum_newGene_128	93.7062	25.1116	8.53987	29.9765	87.3385	63.762	15.1759	9.28454	30.3473	52.1125	54.8847	46.3591	16.1662	15.3249	27.3927	16.7585	10.5009	16.2483
Capana07g000948	8.00075	9.60024	10.2812	9.35421	9.34084	8.46092	5.10285	4.25205	3.80041	5.981	5.32994	8.06145	4.48499	3.67447	5.56318	7.71183	7.97076	6.46772
Capana07g000945	22.7247	18.316	20.9137	20.3019	19.0128	16.9473	14.3073	12.6282	15.5308	7.6811	9.85521	8.18984	16.1886	21.3607	16.9056	11.4415	12.4034	11.8916
Capana01g000691	51.2544	34.8827	28.0672	17.5835	22.0392	16.4938	19.6364	24.0904	16.1791	25.2052	21.2867	26.8642	23.8647	16.6191	18.7825	35.4112	37.3921	35.7651
Capana01g000692	0.181046	0.047459	0	0.177592	0.295649	0.126928	0.37252	0.568809	0.056051	0	0	0	0.091995	0.078939	0.029654	0.121718	0	0
Capana01g000693	93.7172	67.6254	48.1105	93.9652	120.392	83.5827	172.503	130.267	132.949	123.226	122.288	134.873	99.3174	126.334	204.901	66.5994	49.6775	70.4145
Capana01g000694	312.605	307.65	357.586	330.083	307.72	260.484	257.713	157.041	265.512	127.006	100.4	147.283	228.04	322.018	289.963	199.072	212.347	175.54
Capana01g000695	15.4606	13.0845	13.441	12.6657	10.9092	16.0906	27.9225	25.7367	26.9548	35.274	39.1731	34.0957	22.73	20.1767	31.4819	50.9833	29.7143	46.747
Capana01g000697	512.975	829.747	1289.8	367.311	320.473	317.807	170.809	156.373	192.078	210.561	213.258	238.678	199.21	158.374	175.456	344.576	335.406	344.135
Capana06g000548	110.864	127.158	149.558	115.528	103.491	110.798	46.6319	35.298	52.8444	25.0796	24.7297	27.9099	50.9845	54.2253	51.4709	33.0594	30.4779	28.0635
Capana10g001603	4.70833	5.91485	2.33911	6.29585	6.01864	8.64983	4.81893	8.20416	10.3465	1.64153	3.09337	4.08668	5.15085	4.07596	4.01253	2.40625	2.33659	2.52654
Capsicum_annuum_newGene_23887	2.35339	3.78362	2.85438	3.03339	1.69128	1.54249	2.7779	2.49916	3.18497	1.23896	0.957716	1.65656	3.37739	2.40662	2.00826	1.1941	1.98633	1.45403
Capana05g000707	1.89085	1.97426	1.78783	2.60447	2.09856	1.70791	4.48968	3.3721	4.02436	4.79688	6.87373	5.53834	3.73316	4.65586	6.42012	1.32773	1.59758	2.19817
Capsicum_annuum_newGene_23885	24.0527	14.8156	16.914	16.5424	22.3499	25.3548	11.5018	11.1773	12.564	11.8059	10.5121	13.4099	10.2168	9.16507	11.591	11.2826	11.5939	14.1809
Capsicum_annuum_newGene_23889	7.99	4.6409	4.90635	4.90745	7.78871	7.15392	0	0	0	0.622009	0.836654	1.01573	0.09011	0	0	0.595274	1.30832	0.552019
Capana06g000899	10.3828	7.26961	5.39694	11.7599	11.7446	8.11207	22.2269	23.4165	22.741	26.8425	29.0782	36.4773	26.5831	18.9791	27.9709	16.9027	16.2964	19.3259
Capana00g002487	1.05479	1.27979	1.32963	1.19455	1.12544	0.867568	1.58916	2.56279	0.790284	15.9532	15.7755	11.9735	4.20805	5.87388	6.37911	3.64965	3.63518	4.57791
Capana06g000893	0.071409	0	0	0	0	0	0.135648	0.187115	0.334097	0	0.498039	0.576283	0	0.185976	0.985055	0.638917	1.92206	0.430577
Capana06g000891	46.3247	33.685	33.5901	55.6928	61.2348	38.6447	21.2502	12.6246	20.7739	10.8007	5.59973	12.3846	24.0106	37.867	45.0136	9.64612	9.04834	4.38675
Capana06g000897	26.6994	32.8015	30.5542	36.8203	33.7941	27.7295	59.6414	55.1713	58.3771	61.8368	63.8668	81.2337	63.9171	65.208	71.8143	49.4691	50.0467	51.352
Capana11g001410	2.83546	3.19647	3.07019	2.45753	2.16659	3.02054	1.36839	0.940494	1.50333	2.58469	2.8666	3.96987	1.12699	1.2885	1.77148	1.77503	2.54384	2.78278
Capana06g000894	0.057192	0	0	0	0	0	0.394317	0.009263	0.129861	0.152176	1.23175	1.03315	0	0.473186	0.03774	0.727015	1.96998	1.2652
Capana08g000655	3.22752	4.29065	3.93238	4.92188	4.58909	4.0959	3.6578	2.7325	3.0983	2.33343	2.24929	2.28294	2.98115	3.6099	1.78358	2.71405	3.56771	3.17813
Capsicum_annuum_newGene_20284	0	0	0	0	0	0	0	0	0	0.606318	0.241689	0.526319	0	0	0	0.462484	0	0.218372
Capsicum_annuum_newGene_20286	0.241887	0.276385	0.185199	0.218593	0.049072	0.263622	0.12968	0	0	0	0	0	0	0.161947	0	0	0	0
Capana00g000452	37.549	39.9071	38.3663	30.7177	30.7557	27.8181	106.865	98.4073	95.5816	94.1977	100.033	92.121	89.4986	65.1438	91.7596	91.7653	57.73	92.7754
Capana01g002876	7.33264	8.95577	7.39039	4.6117	5.18137	4.07713	13.6928	13.1413	15.6697	12.4418	15.9575	13.2021	12.6141	8.69764	11.3358	17.8544	16.6519	19.3131
Capana01g002874	3.26282	3.40583	2.98526	3.5191	3.42671	4.04378	1.40521	1.661	1.28863	4.2394	3.98782	4.35249	1.75809	1.27803	1.624	6.06514	7.54073	6.10513
Capana01g002871	3.6587	4.07526	5.68164	4.46481	5.26445	3.40128	6.9347	10.3019	6.30719	12.2486	13.008	13.2858	9.32538	11.4657	8.53858	8.06027	7.51921	7.75241
Capana06g001025	0	0.085883	0.028835	0.052004	0.05685	0.053988	0.154834	0.039664	0.354255	0	0	0	0	0.093442	0.112259	0	0	0
Capana06g001024	2.96307	2.47999	2.83087	3.63662	3.03692	2.98052	10.537	21.1262	9.68721	25.238	17.2876	19.1942	15.3938	14.2597	10.3688	8.55742	15.5088	10.8127
Capana06g001020	1.63456	2.46663	3.26627	6.70729	4.37921	4.20612	12.8388	24.1419	10.9188	19.8133	10.808	16.2571	8.35938	8.01992	11.365	8.18004	8.30028	8.5616
Capsicum_annuum_newGene_21621	1.96402	3.01687	3.62604	3.93046	3.53057	4.24624	1.47137	1.81097	1.59561	1.46191	1.64566	2.12142	1.38144	1.11635	1.65381	2.70922	1.60112	3.14903
Capana05g001546	18.1984	18.9877	23.4265	14.712	11.4231	12.2432	15.7134	21.21	22.4924	28.1636	26.8414	25.4707	15.61	12.6601	11.3986	35.1945	31.474	35.139
Capana11g000013	8.20368	9.16587	5.20837	40.3656	33.1815	36.6683	18.6104	31.2998	17.4367	58.8027	55.3267	60.5809	39.499	42.8922	49.4022	28.4468	17.3301	25.8251
Capana11g000012	0.117348	0.0979	0.095074	0.118668	0.156342	0.13282	0.107108	0.209331	0.300738	0.373508	0.374768	0.710562	0.181405	0.353107	0.428099	0.643573	0.385163	0.335398
Capana11g000011	0.034511	0	0	0	0.02536	0	0.153152	0	0	0.216624	0	0	0.171299	0	0.209966	0.139014	0.455524	0.611338
Capana11g000014	78.3045	84.0846	73.4516	128.136	101.296	105.424	81.6165	71.9008	84.1406	27.726	27.37	31.7684	115.861	107.394	101.336	43.7115	37.1017	25.5657
Capana11g000019	1.07262	0.552871	0.333813	1.12379	1.39143	0.903862	0.629669	0.250532	0.492538	0.931612	1.00139	0.804004	0.683167	1.06671	1.34923	0	0.179422	0.081729
Capana11g000018	1.79725	2.25219	2.29775	2.56122	2.19637	2.12612	3.66299	4.05869	3.76795	4.50514	4.08363	5.06369	2.9699	4.46534	3.08009	5.12658	5.31812	4.87379
Capana06g002977	0.387607	1.86349	1.96893	0.054516	0	0	0	0	0.085587	0.016732	0	0.528957	0.20443	0	0	0.11855	0.241085	0.040129
Capana06g002975	29.9877	27.7156	28.0979	31.0022	34.4876	38.5651	13.0408	11.1549	15.7168	7.11748	12.9381	13.2037	18.8763	25.13	18.4531	21.3244	14.0113	11.8328
Capana09g001341	7.94059	15.5229	10.8563	12.9738	9.52918	11.8054	7.09416	6.59348	7.42815	7.76799	6.7387	5.45023	7.14184	7.98837	5.81379	6.32055	10.1478	6.69581
Capana09g001340	5.9439	8.82939	8.19361	9.17637	6.44125	7.25992	3.09012	6.39185	4.36725	6.1476	2.97162	4.72964	5.63959	6.01616	3.48802	4.59134	8.36538	3.30101
Capana09g001343	121.114	138.878	29.4362	28.5332	54.5317	49.8295	15.3974	40.3144	13.6405	7.75972	8.2585	7.03803	68.4527	7.26643	23.0839	13.4206	48.3023	22.0208
Capana09g001342	21.9962	32.8318	32.3752	37.7003	25.6437	33.5771	16.7283	18.2639	17.1857	18.2186	17.3516	19.0667	19.7344	15.9742	16.5681	17.4326	19.2344	18.5988
Capsicum_annuum_newGene_12256	0.150511	0.124562	0.242617	0.380261	0.335401	0.17348	0.667118	0.436556	0.805181	0.999526	1.12699	0.70548	0.676829	0.517277	0.517767	1.37829	0.329983	0.246784
Capana08g001296	0.695894	0.185261	0.058032	0.04106	0.343642	0.209142	1.98339	0.833969	0.064957	2.12182	1.26923	2.90497	1.3476	2.6275	7.02975	0.067862	0	0.103054
Capana02g000048	40.2903	36.9362	37.8025	19.2622	24.9823	23.06	29.65	40.4225	34.7142	58.2009	62.514	55.5316	32.0154	31.6416	32.3162	61.8089	55.3766	59.9087
Capsicum_annuum_newGene_23713	0.428307	0.421721	0.397371	0.347726	0.236454	0.144375	0.754466	0.398106	0.145932	0.642594	0.390861	0.901867	0.408604	0.331549	0.381489	1.26697	1.33691	1.4079
Capsicum_annuum_newGene_23711	0.776994	0.705595	0.816027	0.420921	0.501477	0.531914	0.966561	0.790746	1.10806	1.6253	1.62599	1.62949	0.883366	0.860222	1.39768	2.06661	2.07717	2.76262
Capsicum_annuum_newGene_19745	1.91716	2.06356	1.95436	1.45298	1.00478	1.66596	0.828053	1.05672	1.24311	0.425802	0.882698	0.472536	0.839818	0.975498	0.973701	1.18635	1.4953	1.28946
Capsicum_annuum_newGene_19744	0.776246	1.76358	2.74951	0.824831	0.870323	1.04181	0.410542	0.705365	0.511873	1.82895	0.962616	2.39248	0.521996	0.837649	0.818525	2.68985	1.70586	2.88647
Capsicum_annuum_newGene_19748	0.021126	0.040028	0.035489	0.037123	0.046711	0.066717	0.415912	0.335466	0.177573	0.840171	1.5977	1.4809	0.196189	0.130894	0.394316	1.37599	0.742714	1.13185
Capana10g000581	110.204	106.923	121.054	137.347	122.712	118.138	67.9717	65.0141	73.4769	58.647	43.2699	59.583	98.1097	111.729	88.8512	65.6216	70.9036	57.5028
Capsicum_annuum_newGene_8326	0.127126	0.010801	0.304281	0.025507	0.166657	0.065763	0.051558	0.054156	0.056961	0.120476	0.308452	0.367613	0.1198	0.185872	0.356764	0.574583	0.751317	1.1188
Capana11g002106	0.089917	0.041658	0.123311	0.113501	0.117473	0.015185	0	0	0	0	0	0.182274	0.088057	0	0	0.584455	0.149647	0.20989
Capana09g000437	9.77106	11.3082	9.85747	11.535	11.4255	9.95258	7.09207	9.16996	13.0145	12.1188	10.7082	10.5609	18.1721	17.4188	9.91412	37.5858	35.2534	30.9301
Capsicum_annuum_newGene_13460	2.65737	1.0865	1.61989	1.79896	2.3676	0.858334	1.16872	0.514225	1.12323	1.46223	0.808293	2.46208	3.49589	4.69008	5.49518	0.612667	0.36205	0.141073
Capsicum_annuum_newGene_13464	3.93206	5.71766	4.92666	4.8081	5.29456	3.43745	13.6245	13.7877	8.20534	13.112	14.0303	13.6289	13.1926	10.9268	12.0674	7.43168	10.1054	12.5482
Capana02g001316	0.159519	0	0.040535	0	0.051289	0.130757	0.026013	0	0	0.196003	0.203708	0.096489	0.195611	0	0	0.738593	0.726795	0.500875
Capana02g001313	1.59258	1.36985	0.778537	1.21248	0.851495	1.83016	1.71982	2.89627	3.01826	3.69812	5.37604	4.48639	2.08411	1.76041	1.82847	12.0848	8.46966	8.43929
Capana02g001311	0	0.17823	0.058166	0.077272	0.106852	0	0	0	0	2.47409	2.35405	1.77961	0	0.480386	0	3.96241	2.33659	1.79062
Capana02g001318	132.235	142.497	168.649	143.384	122.574	137.97	111.453	96.033	113.156	81.5838	71.2439	87.3717	103.091	104.285	99.3062	121.586	119.197	129.809
Capana04g000752	1.21855	2.73393	4.06631	2.55534	1.14524	1.66573	4.99015	3.51047	5.65676	5.26412	4.93143	5.48096	7.56935	2.33911	4.5694	9.82707	4.67506	6.26706
Capsicum_annuum_newGene_9058	0.428069	0.09042	0.073955	0.470918	1.74461	0.526303	0	0	0.167465	0	0.168345	0.393867	0	0	0	0.37904	0	0
Capsicum_annuum_newGene_9056	1.68104	0.812542	1.11185	1.23278	1.36433	1.46167	0.137717	0.166533	0	0.410489	0	0.160974	0.065667	0.068902	0.040667	0.417063	0.408528	0.263005
Capana01g002129	28.1801	27.3486	22.8265	31.5885	30.2038	24.4911	107.279	98.7247	75.2255	64.8542	54.7831	67.0619	67.154	49.4061	82.0931	65.8484	21.8337	51.2367
Capana04g000751	0.292421	0.298612	0	0.030922	0.119874	0	0.097145	0.536147	0	0.356335	0.40408	1.00908	0.358396	0	0	0.363905	4.23805	0.950673
Capana04g000756	5.74674	6.19771	4.60642	8.9187	10.2285	7.23727	4.4314	4.65798	4.44112	4.70563	4.56373	6.10103	5.58524	7.53827	6.81287	4.3821	4.64434	4.24406
Capsicum_annuum_newGene_12595	9.06852	11.5705	8.87035	13.3284	8.86072	8.68229	7.35461	6.2946	10.4992	3.55269	2.41605	2.20025	11.6227	7.47128	6.64815	2.11657	2.61317	2.17235
Capsicum_annuum_newGene_12597	0.152826	0.053039	0.113328	0.064867	0.136604	0	0.305038	0.312306	0.360124	0	0.166768	0.201719	0.697158	0.407965	0.138752	0	0	0
Capsicum_annuum_newGene_12596	8.21139	11.906	9.35964	13.4149	10.0438	11.761	27.8949	22.2801	24.0737	9.9645	10.0339	10.1328	30.4774	20.9405	29.9356	6.01086	4.43849	6.36542
Capana01g001773	0.200483	0.541263	0.200039	0.259519	0.475656	0.436611	0.674722	0.901723	0.882559	1.09179	1.29439	1.44838	0.736687	0.563379	0.557597	1.62656	1.04982	1.31978
Capsicum_annuum_newGene_4885	0.152437	0.147187	0.167311	0.251516	0.137886	0	0.667818	0.609571	0.468645	1.46597	1.33444	0.644274	0.329773	0.14241	0.3744	0.816044	0.195302	0.832114
Capsicum_annuum_newGene_12337	0.534771	1.2016	1.03886	0.345383	0.362229	0.390158	0.131673	0	0.244408	0	0	0.026327	0.080776	0.184715	0	0.172112	0.218778	0
Capana08g001908	7.27086	5.23666	3.89653	4.4534	7.70608	4.29067	30.7622	32.1855	18.2024	40.4843	36.2351	46.0825	31.0111	21.7436	35.938	7.16228	10.9078	12.1774
Capana08g001909	101.603	170.23	180.722	115.743	86.7251	97.2392	176.212	239.828	169.749	85.4477	71.9005	83.9158	115.945	102.809	64.8411	134.996	150.573	145.558
Capana08g001904	11.5817	17.9905	11.9885	13.4282	9.53376	16.4238	14.0437	21.6948	23.0614	29.4887	23.8399	26.6769	20.338	25.0746	15.1465	25.6573	57.4226	27.8195
Capana08g001905	48.5761	78.5255	70.7791	29.0905	22.5244	25.2272	190.813	143.303	236.602	137.465	115.282	109.024	97.1619	118.548	107.501	236.534	215.329	244.329
Capana08g001906	1.71279	0.887604	2.01253	3.7351	4.11146	3.12267	3.61053	1.00974	1.62753	1.8835	3.97943	1.62772	1.79434	2.95226	2.6789	2.74996	0.265399	1.52968
Capana08g001901	4.56148	6.19135	2.85597	10.5296	7.58752	14.5824	3.78374	2.45161	3.28091	7.4623	6.32914	7.23954	9.13031	6.45098	9.36083	3.06714	2.13693	3.24987
Capana08g001903	17.3772	29.6398	23.3787	24.6303	17.1711	23.3723	37.0241	35.9926	45.7025	73.747	74.1164	73.5445	39.1715	39.5573	44.3452	83.5009	87.2286	80.4148
Capana09g002109	58.2864	56.718	61.0228	35.237	38.1728	42.308	74.2631	75.8853	75.6278	76.2067	105.795	92.3689	66.2005	55.8026	59.7884	100.716	112.399	120.8
Capana03g001665	1.38552	2.57474	1.56523	1.29281	1.15258	0.777992	3.26271	2.32805	2.57977	3.67795	3.26157	2.93823	3.05241	2.16331	2.65509	3.25325	3.91365	3.0885
Capana09g002102	1.1874	0.988256	0.899982	1.21912	1.30004	0.799299	2.0753	1.46556	1.76736	5.51005	4.57731	4.58776	2.66976	3.09624	4.89098	1.25142	0.756809	1.29476
Capana09g002100	5.18551	6.42736	5.82482	6.58248	5.38785	3.86531	14.676	12.9484	13.5018	12.6841	13.2751	13.1734	11.3465	10.5044	14.7618	7.3145	8.62987	9.36533
Capana09g002106	5.71647	5.47551	3.42888	10.8784	13.0873	5.12339	7.51059	5.42415	6.07322	6.15251	5.68705	5.26946	9.5044	11.1845	13.5314	3.36641	2.61738	3.20437
Capana09g002105	9.13307	11.2873	13.47	14.7626	11.1227	12.9783	6.87289	6.63512	6.49479	4.69517	7.70848	6.00211	9.49091	6.87672	5.23868	9.84785	11.6972	10.3939
Capana03g001660	47.9921	54.8767	50.7432	40.1932	39.8516	34.5794	89.2129	107.144	124.544	121.296	129.401	106.148	67.9578	61.0605	43.4624	142.336	113.225	104.981
Capsicum_annuum_newGene_14656	21.0381	24.7188	23.1431	23.7643	15.2512	26.1265	2.48199	2.6822	2.61211	4.33616	6.97638	4.89603	2.66651	1.66312	2.18911	5.39671	5.13577	6.85472
Capsicum_annuum_newGene_888	1.02892	0.432381	0.541464	0.497355	0.732756	0.852813	0.57371	1.20956	1.40804	2.90794	4.13929	4.67776	1.51818	2.4894	2.71316	2.1414	1.13607	2.80117
Capana12g001203	21.778	20.0257	27.1666	24.4324	24.3753	20.2813	15.5119	12.9488	21.6048	14.1651	8.81037	11.7342	16.4408	18.6697	16.3106	21.0552	19.7286	17.7084
Capsicum_annuum_newGene_11026	10.1076	3.90603	3.97146	3.10322	6.73807	7.46637	4.55215	3.87039	3.62705	2.09626	3.95525	2.8969	4.43727	2.86771	4.25576	0.3881	1.01676	0.837983
Capana03g002526	0	0	0	0	0	0	2.16521	0.66405	2.88405	0.397771	0.528296	0.648144	2.04153	1.28826	0.704917	0	0.171043	0
Capana03g002527	6.39331	4.25721	4.55312	8.12628	8.53511	3.10995	3.46093	3.68361	2.67863	2.49199	2.47836	2.2397	3.68588	9.29818	11.4125	1.3175	2.66109	6.33191
Capana03g002523	1.37987	0.613583	0.470413	0.93465	1.3474	0.720538	3.91809	9.61547	1.91429	1.64853	1.60359	2.3389	1.99286	2.15904	2.46746	1.38127	1.84429	1.79841
Capsicum_annuum_newGene_2829	2.10879	2.99724	2.47218	3.62394	2.0075	3.22432	1.72031	2.4475	2.24706	1.74812	2.40972	1.10248	2.10123	2.78959	1.62305	1.72162	1.17337	1.04061
Capana02g002034	37.0163	31.2743	20.9357	14.456	14.9255	10.5006	12.8714	13.6627	12.7144	25.4899	28.0394	21.0598	11.8663	11.6417	13.0131	19.4838	23.1451	26.8957
Capana02g002031	15.984	9.46824	9.87048	8.81419	14.9693	8.35283	11.7721	31.4881	10.4552	38.4852	42.5547	22.9141	9.4731	7.79804	10.3715	6.53319	5.86362	6.52011
Capsicum_annuum_newGene_2822	18.9745	23.4005	22.3794	31.7302	24.8652	25.9048	18.771	17.76	17.8005	11.4778	10.1284	13.3355	23.6948	22.0362	23.5969	17.3303	21.7324	15.9781
Capana02g002039	3.51771	5.48761	2.53601	3.78218	2.54488	3.34747	3.62817	4.05878	4.26617	5.97349	6.80604	5.04646	7.2484	5.78791	5.49367	10.1306	10.7503	9.91446
Capana02g002038	3.75893	4.1964	3.79579	3.19247	2.68914	2.69005	3.30859	4.68651	4.30332	8.17317	7.08446	9.28984	4.54968	6.33561	5.80383	11.1191	8.00925	11.2036
Capana03g000969	7.06465	6.68629	4.34036	4.64972	5.36738	7.41471	5.69251	7.3374	6.68428	15.7519	14.606	15.4806	6.24265	3.06552	9.12758	14.5769	7.49059	13.1911
Capana03g000963	13.3867	13.3327	13.649	13.2094	12.2571	8.93282	12.2083	18.4455	15.2723	39.3471	33.1214	27.145	14.7407	14.3368	19.332	16.6651	13.1804	19.3122
Capana03g000967	1.00023	0.655395	0.242312	1.80294	0.329643	0.997706	1.9409	1.37401	2.17511	3.17767	3.55327	2.94802	2.09454	2.81125	2.9588	0.882536	1.26197	2.12511
Capana08g001159	10.5122	12.6959	10.8549	11.7803	11.8457	12.107	36.4751	32.6537	28.4368	31.5256	33.2743	38.6368	15.6123	14.1703	18.5181	32.6562	51.7025	59.0136
Capsicum_annuum_newGene_15300	1.42808	6.62863	6.16473	0.559842	0.286184	0.901924	2.05498	2.82286	1.83897	88.8645	82.5735	111.739	34.7455	10.0012	16.2009	47.3019	40.0044	41.0809
Capana03g001387	47.2164	35.6135	41.8973	51.8967	51.434	37.1997	35.98	30.4754	36.6434	27.3019	23.2123	31.7132	45.9854	52.871	52.7891	25.8876	28.13	22.4645
Capsicum_annuum_newGene_11686	3.88033	2.78922	2.00044	2.30031	4.47154	6.43108	1.01411	1.60561	1.13085	1.15807	1.30865	1.92499	0.787172	1.49168	1.58157	1.25548	0.646172	1.17222
Capana03g001384	0.622907	0.225337	0.47093	0.251074	0.364316	0.149552	1.21925	1.18022	1.14682	0.411488	0.231116	0.082427	0.30042	1.11647	1.76185	0.596032	0.566815	0.57979
Capana03g001389	5.32017	7.27894	7.17816	7.65973	7.25152	7.41192	8.10313	8.82131	7.52187	15.441	15.7263	14.0229	12.6443	17.7528	14.8007	14.5978	18.5043	16.5779
Capsicum_annuum_newGene_10373	0	0	0	0	0	0	0	0.158766	0	0.772342	0.925231	0.877113	0	0	0.077936	0.106593	0.342086	0.388978
Capsicum_annuum_newGene_10377	2.27286	1.74843	1.43257	1.19275	1.55073	1.25196	2.92369	3.32121	3.60445	2.763	3.30232	5.34143	2.69842	1.98633	2.61048	4.3208	3.63902	3.80349
Capsicum_annuum_newGene_8510	2.01818	2.72487	2.3202	2.32844	2.23579	1.75082	2.42758	1.64385	2.49639	2.68439	2.27163	3.36858	1.73838	1.53218	1.84841	3.90945	3.41798	4.96834
Capsicum_annuum_newGene_11972	0.743008	1.57526	1.31177	1.35333	0.825247	1.28352	0.890123	1.15697	0.95479	0.840391	0.709426	0.503564	1.97312	1.42772	1.00441	0.659327	1.18472	0.859665
Capsicum_annuum_newGene_1328	8.78546	8.24087	8.73944	6.82894	10.0343	9.9659	4.1837	6.48199	4.45138	7.13326	9.37296	6.51896	4.80136	4.22551	5.35563	6.45006	6.12757	6.24372
[truncated: 14,245 more rows]

## Sheet: TWvCW
#ID	CW-1_FPKM	CW-2_FPKM	CW-3_FPKM	TW-1_FPKM	TW-2_FPKM	TW-3_FPKM	FDR	log2FC	regulated
Capsicum_annuum_newGene_22729	13.7839	15.0639	15.9895	33.1177	39.504	33.7456	3.46147e-09	1.00248	up	UP:2049
Capsicum_annuum_newGene_22728	0	0	0	0.304163	0.955999	0.888783	0.000168071	6.92989	up	DOWN:2494
Capsicum_annuum_newGene_22722	5.63517	5.81558	0.245181	0	0	0	4.47744e-05	-9.6696	down	4543
Capana07g001551	20.2974	28.2828	18.0985	11.7452	6.82944	16.8538	0.00515261	-1.15376	down
Capana08g000894	9.82587	11.1869	12.2368	32.3656	49.9667	36.7926	2.92973e-13	1.60006	up
Capana07g001882	1.74193	5.99078	3.70075	21.1806	22.2534	22.9062	1.20903e-09	2.30626	up
Capsicum_annuum_newGene_15698	11.1132	6.22072	12.0353	1.3455	1.38092	1.36952	9.72793e-27	-3.19966	down
Capsicum_annuum_newGene_15690	0.306352	1.93815	0.812395	0	0	0	2.47776e-05	-7.51706	down
Capana01g001608	10.6349	10.1508	13.0141	27.6566	32.2646	29.0316	1.06777e-10	1.15112	up
Capana08g000277	0.655835	1.58261	0.679786	2.70541	3.28325	3.01289	0.00452599	1.39417	up
Capsicum_annuum_newGene_23096	12.5407	10.011	14.1676	5.5427	5.31481	5.18149	4.51465e-12	-1.44081	down
Capana09g002325	22.0815	33.4392	18.4889	14.9055	12.2016	12.2134	1.04721e-05	-1.1526	down
Capana12g000347	1.01952	0.447076	0.522588	0	0	0	0.000883605	-6.60748	down
Capana06g000333	58.0704	62.4139	57.6797	31.1356	29.3459	24.9795	8.29188e-20	-1.30352	down
Capsicum_annuum_newGene_13645	12.6525	11.0734	12.4217	6.92834	6.37747	6.75025	2.93254e-09	-1.0966	down
Capana08g000897	0.117209	1.24233	0.954159	0.066243	0.042931	0.122437	0.000841353	-3.41372	down
Capana03g001619	3.52836	4.14188	5.71426	1.0457	1.18842	2.22496	0.000161852	-1.81847	down
Capana03g000562	130.665	132.047	117.651	58.4954	60.4147	61.3611	1.2569e-25	-1.32234	down
Capana06g001065	0.252273	0.568931	1.04903	4.30554	4.40613	4.49164	1.86199e-06	2.56333	up
Capsicum_annuum_newGene_6813	5.37228	4.8671	6.06857	4.40225	3.03953	2.05062	0.00806689	-1.00455	down
Capana11g001970	0.36946	0.574443	0.368764	3.2074	4.90277	5.71777	5.08696e-16	3.13874	up
Capana02g003471	0	0	0	0.51994	1.22446	0.618571	1.94283e-06	7.66856	up
Capsicum_annuum_newGene_13324	0.171186	0.101514	0.543635	0	0	0	0.000411161	-6.9444	down
Capsicum_annuum_newGene_2223	2.71068	4.03987	2.68704	1.69268	1.41108	1.33599	0.000744318	-1.28031	down
Capana04g001255	7.88531	4.65981	10.5217	22.7694	20.406	17.4698	0.000650472	1.14432	up
Capana04g001253	4.70202	5.29623	7.46701	96.9673	128.879	100.692	4.1213e-72	3.98011	up
Capsicum_annuum_newGene_2480	0.79737	2.00602	0.636599	0	0	0.036652	0.00174326	-6.24126	down
Capana04g002783	15.0945	29.0019	18.9213	7.83315	9.43557	7.5467	5.49144e-07	-1.57913	down
Capana04g002782	0.650922	1.18314	1.0066	2.83523	3.48089	2.60259	7.29618e-05	1.41098	up
Capana04g002789	0	0	0	1.53464	1.98317	0.74032	2.25508e-07	8.02561	up
Capana01g004230	4.26818	13.9873	2.84692	0.455845	1.31041	0.619481	7.89031e-08	-3.35628	down
Capsicum_annuum_newGene_24033	0.290372	0.284297	0.573896	0	0	0	0.000131875	-6.98117	down
Capana01g001602	0.181787	0.101097	0.031833	1.1576	0.800435	0.95751	6.46218e-05	2.85357	up
Capana02g002249	68.3652	93.9723	74.769	25.5175	45.7155	40.6279	1.71299e-07	-1.32236	down
Capana04g002257	4.77874	5.24852	6.92761	57.9928	80.2796	61.4589	1.89844e-55	3.31588	up
Capana00g001823	5.23617	5.58448	7.24872	15.8409	13.6452	15.7804	3.0575e-07	1.07871	up
Capsicum_annuum_newGene_1861	12.2975	19.1196	7.98116	5.54811	5.61747	7.48396	8.6774e-05	-1.29679	down
Capsicum_annuum_newGene_1866	0.027133	0.069839	0.076395	1.1055	1.21627	1.89877	2.14786e-09	4.3375	up
Capsicum_annuum_newGene_11411	0.520294	1.06125	1.94227	13.1925	9.74759	11.2459	8.14678e-13	2.98011	up
Capana01g002007	115.283	105.469	117.819	65.4981	69.4541	54.974	3.45209e-11	-1.07909	down
Capana10g001718	6.97262	9.74826	4.71826	0.917734	0.411118	0.175512	4.40981e-10	-3.95077	down
Capana08g001127	6.76646	7.39501	6.10673	3.68438	2.79128	4.02025	1.57895e-05	-1.19271	down
Capana01g000535	11.0287	7.14378	13.3177	2.90761	3.93551	1.85043	6.54817e-07	-2.0984	down
Capana01g000534	30.8115	30.0724	22.7395	13.5971	10.1034	9.70097	5.69415e-13	-1.5699	down
Capana01g000530	36.2186	34.3723	33.3572	5.37248	5.46559	5.52559	7.75286e-117	-2.91282	down
Capana05g000287	49.1652	48.713	46.6757	119.353	147.09	149.821	2.04487e-16	1.28077	up
Capana05g000349	7.1565	8.25241	9.32477	12.1727	39.7749	31.0005	0.000879069	1.504	up
Capana08g000663	80.0035	85.0771	97.6549	14.4112	23.3661	23.7942	3.95956e-25	-2.33519	down
Capana01g002821	6.94352	8.57845	15.2157	55.6943	37.0521	58.1178	1.29339e-10	2.0504	up
Capana11g001995	36.7488	29.6137	34.6883	16.6279	10.5402	11.526	5.45876e-12	-1.63313	down
Capana11g001379	20.1841	13.4753	23.7838	1.41026	2.15987	1.4735	2.60834e-36	-3.75123	down
Capana09g000469	90.3455	77.6176	101.444	371.244	331.804	290.924	1.80438e-21	1.63716	up
Capsicum_annuum_newGene_18792	175.86	133.164	165.118	55.0092	26.2981	58.256	1.50097e-11	-2.03244	down
Capana01g000073	0.631808	0.804944	0.543791	4.70159	4.9161	3.7697	1.81909e-16	2.51391	up
Capana02g001322	2470.6	1625.89	1972.48	448.572	393.061	355.358	1.32928e-37	-2.59292	down
Capana02g001321	1519.17	1040.13	1322.68	371.057	303.463	285.587	4.86285e-30	-2.26586	down
Capana04g001859	2.62026	3.98852	0.256888	0.451657	0.26077	0.18126	0.00669695	-3.11611	down
Capana03g001614	3.46418	6.29089	4.12988	25.5065	32.4273	35.8263	4.87399e-22	2.51754	up
Capana12g000830	0.042075	0	0	1.46494	8.89227	1.87143	3.58542e-05	7.5714	up
Capana03g001611	889.981	1019.34	715.359	584.487	201.183	420.372	0.000110944	-1.37177	down
Capana11g000564	1.96467	0.076424	2.5733	0	0.031529	0.042486	6.67686e-05	-5.75234	down
Capsicum_annuum_newGene_12309	5.89003	9.79796	4.02668	0.587695	0.818171	1.31575	1.9545e-12	-3.0997	down
Capana01g004373	22.3607	34.1471	23.8809	10.1005	17.1515	12.504	7.95514e-06	-1.25281	down
Capana01g004370	47.5054	58.791	31.4334	2.68188	4.99297	2.70484	3.47461e-35	-3.96959	down
Capsicum_annuum_newGene_14686	39.1142	60.2606	28.0479	13.916	8.92207	11.742	1.01365e-13	-2.1244	down
Capana03g001006	1.40004	2.36029	1.8812	0.37693	0.397052	0.292476	4.5334e-11	-2.62653	down
Capsicum_annuum_newGene_25189	9.30065	5.64248	8.14675	1.3298	1.21866	1.32825	7.30024e-24	-2.8019	down
Capana02g002002	2.9023	3.09283	3.45226	7.8122	6.12669	9.14885	1.10318e-05	1.04133	up
Capsicum_annuum_newGene_10307	0.406812	0.761967	1.19571	2.61884	5.19958	2.00557	0.00687567	1.79211	up
Capana03g000069	9.94969	10.029	9.86389	2.52465	4.38854	3.04429	2.00198e-12	-1.82823	down
Capana03g000062	1.47119	1.44571	1.67202	12.4176	11.8666	13.8826	1.21702e-31	2.79633	up
Capana10g000025	1.50996	1.88178	1.51463	0.966913	0.86187	0.856843	0.00173603	-1.10913	down
Capana08g002379	40.0167	42.4928	26.1575	9.72724	6.29647	8.53326	1.46095e-16	-2.38673	down
Capana00g003777	18.2381	22.442	16.6159	7.97929	7.96132	6.58722	7.40178e-10	-1.58623	down
Capsicum_annuum_newGene_13829	0.579586	0.909376	0.628742	2.00968	1.78784	2.00916	1.09326e-05	1.27352	up
Capana02g002913	0	0	0	0.174362	0.060616	1.92874	5.9377e-05	8.01058	up
Capsicum_annuum_newGene_6607	5.10723	7.66316	0.833833	0.516395	0.639389	1.50337	0.00289876	-2.58183	down
Capana12g000777	4.54531	5.20741	8.31384	17.4374	15.2979	14.2618	0.000104403	1.13483	up
Capana12g002736	3.70861	7.48478	8.38129	17.7333	17.8429	12.2275	0.00322542	1.05434	up
Capana03g004524	3.04176	3.84642	4.58675	23.5599	22.9436	47.256	1.78577e-16	2.77853	up
Capana10g001865	49.7029	59.9221	34.9864	20.8923	15.0398	18.2274	2.19305e-11	-1.66129	down
Capana05g002511	3.92292	3.08509	2.6676	1.22214	0.445189	0.922168	0.000712164	-2.11589	down
Capsicum_annuum_newGene_1657	2.28684	0.887655	1.76557	0.097969	0	0.229552	1.56351e-05	-4.10901	down
Capana00g000451	24.6411	24.8859	19.9549	7.30234	9.92264	10.229	3.16557e-09	-1.58654	down
Capana03g002038	3.28665	2.40391	2.92789	28.1619	25.1362	37.0439	2.9848e-40	3.13161	up
Capana05g001374	3.06057	3.98177	1.18206	1.27666	0.764482	0.971754	0.00184358	-1.68769	down
Capana04g001427	16.2964	15.3719	12.2663	6.25954	6.74435	6.72325	1.63643e-12	-1.40208	down
Capana04g001429	4.01579	3.40314	5.68073	1.49734	2.3592	1.16028	0.000385929	-1.62844	down
Capana10g002077	1.46538	1.73318	2.76963	7.90932	4.89726	6.96748	0.000357723	1.47665	up
Capana10g002073	57.4372	57.4925	69.3843	29.5543	32.3213	29.2336	2.31019e-18	-1.26015	down
Capsicum_annuum_newGene_8515	1.98337	2.30432	2.91621	1.194	1.24247	1.58183	0.000805622	-1.07522	down
Capana00g002143	0.036696	0.070049	0.072313	0.63827	0.805795	0.299601	0.000233543	2.98438	up
Capana11g001763	5.3299	8.07571	7.15622	3.26164	3.05042	3.16796	4.61459e-07	-1.34981	down
Capana01g002611	96.6063	152.655	95.3407	40.4787	79.4511	49.3219	4.51709e-05	-1.2608	down
Capana10g000345	11.6766	13.7858	10.2272	39.9173	69.4858	68.6603	1.17483e-13	2.07392	up
Capana04g000294	5.60788	3.93544	6.71233	2.15446	2.07133	2.00209	7.72736e-10	-1.63144	down
Capana06g000703	13.9205	15.5319	18.5754	47.3948	47.1009	48.1237	1.11165e-16	1.3264	up
Capana08g000146	16.5019	13.9266	23.7463	71.3259	88.3002	75.6553	1.15736e-14	1.87214	up
Capana08g000143	2.29694	1.764	2.37298	19.2517	26.059	33.3744	1.02826e-26	3.34305	up
Capana08g000497	10.8822	10.0626	11.8871	2.56443	2.33366	3.72107	1.58687e-17	-2.17466	down
Capsicum_annuum_newGene_21799	4.47096	5.05308	8.23728	5.50639	2.08612	2.76998	1.23835e-05	-1.05718	down
Capsicum_annuum_newGene_20772	0.134316	0.480467	0	6.08147	4.88254	10.7146	0.00180576	4.86106	up
Capsicum_annuum_newGene_22684	1.02848	0.783465	0.619037	0.107473	0	0.03162	1.27515e-06	-4.24004	down
Capsicum_annuum_newGene_21428	2.86353	1.64173	3.3615	0.738365	0.730164	0.53071	3.66622e-07	-2.18663	down
Capana08g001369	1.99322	3.41873	2.25829	5.55246	8.97231	7.08153	9.93289e-06	1.25842	up
Capsicum_annuum_newGene_8254	2.94977	2.70023	2.22465	0.985369	0.716171	1.52995	0.000403979	-1.48961	down
Capsicum_annuum_newGene_18328	14.3914	20.7649	12.3422	3.46548	3.86723	2.85688	1.43079e-17	-2.45765	down
Capsicum_annuum_newGene_23488	2.10979	2.43583	2.30585	6.48163	7.59924	7.31514	1.18741e-14	1.39609	up
Capsicum_annuum_newGene_18323	0.756777	0.072517	0.458034	0.020049	0	0	0.00163769	-5.63163	down
Capana07g000728	1.68642	0.860452	0.999575	4.03148	4.2387	4.90883	9.14618e-05	1.6253	up
Capsicum_annuum_newGene_17858	0.141838	0.036966	0	0.202158	0.533654	1.28228	0.00365959	3.44591	up
Capana07g000256	0.290506	0.548512	0.97057	5.11154	3.51226	3.78243	1.86202e-05	2.49364	up
Capana02g001485	62.8089	58.1009	53.5494	21.1284	11.7068	14.8166	2.65662e-20	-2.12096	down
Capana02g001151	0.86479	1.75318	0.404768	0.376493	0.199248	0.432706	0.00837981	-1.81253	down
Capana02g003476	6.49231	5.76172	6.46786	17.5493	15.9727	14.0537	2.68948e-08	1.0975	up
Capana12g001969	0	0	0	1.81165	2.3396	1.55229	2.7089e-06	7.49602	up
Capana03g001908	184.902	1279.27	88.4554	17.4307	27.1433	14.4181	5.75725e-05	-4.93494	down
Capsicum_annuum_newGene_14760	0.40775	1.11932	1.24255	0	0	0.015226	6.12684e-05	-6.65894	down
Capana12g001343	0.303487	0.171968	0.257167	8.41953	9.1722	7.94098	3.98189e-36	4.81935	up
Capana03g001270	3.09092	2.03734	3.40533	5.90485	9.53115	6.83166	0.0012883	1.13537	up
Capana03g001275	81.1703	77.6952	102.273	18.3104	20.3544	13.1212	1.46413e-33	-2.57657	down
Capana03g001278	0.426454	0.451261	0.604656	2.29609	4.52655	2.32906	4.11319e-07	2.36707	up
Capana10g001589	3.31668	2.99638	2.84227	18.084	12.9936	27.0343	2.70971e-10	2.39897	up
Capana02g003140	7.94359	6.32907	8.40321	3.50134	2.11477	3.69013	1.80157e-07	-1.53152	down
Capana02g003143	4.3164	4.23513	4.82559	1.86301	1.0365	2.24013	0.000179467	-1.61714	down
Capana00g001542	0.619769	0.461891	0.612707	2.2328	3.52615	2.88334	0.00574032	2.06729	up
Capana04g000056	17.8865	19.1636	20.3468	9.71852	13.4803	10.4953	9.06028e-06	-1.01182	down
Capana04g000050	7.11405	8.14448	3.58208	1.07374	0.798062	0.460461	9.51352e-13	-3.23533	down
Capana04g000059	311.909	277.731	275.854	173.526	159.982	143.782	7.64318e-14	-1.10546	down
Capsicum_annuum_newGene_2396	8.19637	5.9698	8.85021	3.97721	3.64786	3.40222	5.15152e-12	-1.35346	down
Capana07g002048	3.7195	2.54214	3.70876	0.501488	0.823738	0.315839	1.56059e-08	-2.82203	down
Capsicum_annuum_newGene_2640	3.17277	5.8087	3.72077	0.813991	1.30078	0.806594	2.83291e-10	-2.3531	down
Capana00g002897	1.39263	1.18213	1.53316	16.4851	20.25	16.0119	2.24443e-55	3.43007	up
Capana00g002896	28.648	66.6772	38.1064	252.989	341.866	288.3	4.31385e-18	2.49381	up
Capana00g002895	2.07155	1.38736	2.13987	4.59574	6.00653	11.9601	7.29618e-05	1.75438	up
Capana00g002894	20.1798	23.9635	18.6828	8.74439	11.4603	10.5488	1.51369e-11	-1.27294	down
Capana04g000945	108.302	90.6678	63.933	35.3186	32.9075	73.5613	0.00290381	-1.14356	down
Capsicum_annuum_newGene_4496	0.414758	2.33737	0.804051	0.177154	0	0.097127	0.000595117	-3.74233	down
Capsicum_annuum_newGene_4725	0.154832	0.153383	0.077064	3.05694	2.5372	2.9933	3.5139e-25	4.09833	up
Capana09g001079	1.15689	0.612487	1.1602	10.275	11.0865	9.30226	5.81304e-14	3.10173	up
Capana00g003858	22.4358	51.58	18.5096	6.15602	6.95042	9.42815	4.74445e-09	-2.27102	down
Capana01g000937	0	0.033088	0.037573	0.283672	0.222219	1.50246	0.00486761	4.36395	up
Capana05g000812	0.62972	1.09954	1.06074	2.09552	3.20708	2.58757	0.000309736	1.26148	up
Capana05g000813	1.54153	2.84918	2.97483	8.67802	6.42458	8.20549	1.12404e-05	1.42131	up
Capsicum_annuum_newGene_8725	7.12298	7.68686	6.05291	3.61207	3.55838	4.42725	9.19787e-07	-1.09056	down
Capana01g004107	32.3968	34.4889	38.4458	104.799	91.6019	104.969	5.31175e-21	1.27173	up
Capana09g000030	14.4367	11.911	13.8662	9.50885	5.35026	8.32429	0.00278849	-1.04206	down
Capana09g000032	172.009	122.96	143.893	50.4377	58.8754	43.5783	1.40115e-16	-1.76939	down
Capana07g000601	5.60307	5.11755	6.71038	14.0835	16.0398	12.7681	4.50702e-05	1.0523	up
Capsicum_annuum_newGene_15611	7.03672	4.97219	9.88063	2.01174	2.38773	1.57525	1.67296e-06	-2.1073	down
Capsicum_annuum_newGene_15610	17.828	24.3537	22.5012	17.2098	15.5609	15.0167	3.64843e-09	-1.37086	down
Capana11g002226	6.93509	5.14844	8.13487	1.60603	1.34366	1.65411	2.97029e-17	-2.37655	down
Capana11g002227	6.58567	8.90411	4.3754	2.8928	2.70053	4.55158	0.00296773	-1.2088	down
Capana01g000485	8.76311	7.88022	8.68115	29.3522	20.5285	25.6693	3.75137e-10	1.32634	up
Capana01g000487	22.9932	17.7426	23.9888	9.22913	10.2809	6.28842	1.40195e-09	-1.5718	down
Capana01g000486	7.45477	5.65606	6.1621	20.7046	17.5016	17.0531	1.53331e-07	1.26737	up
Capsicum_annuum_newGene_14565	0.55031	0.336289	0.098779	3.49768	3.41625	1.01172	0.00735379	2.42396	up
Capsicum_annuum_newGene_14563	0.518805	1.27889	1.05767	3.0154	6.05339	2.99804	0.00102389	1.75717	up
Capana01g000150	82.7157	95.8095	75.6409	45.6298	23.7439	32.8844	2.04369e-10	-1.5603	down
Capana07g001661	0	0.044059	0.090765	0.316682	0.998093	0.471482	0.00717338	3.2711	up
Capana08g001503	3.71696	6.3799	3.44216	1.13339	1.75809	1.49828	0.00102983	-1.84481	down
Capsicum_annuum_newGene_319	0.515809	0.112206	0.077059	3.92208	3.01233	2.50387	4.40371e-06	3.40909	up
Capsicum_annuum_newGene_20096	15.4601	4.75215	15.8284	0.583731	0.229673	0	0.000577087	-5.72529	down
Capana04g000259	2.81953	2.6488	1.97869	6.1983	8.63221	5.66179	2.68564e-05	1.21439	up
Capsicum_annuum_newGene_20630	0.271293	0.195762	0.195679	1.6231	0.772407	1.5411	0.000119369	2.29669	up
Capana06g000918	11.2367	9.17957	9.74656	4.67102	4.98801	6.04894	3.79444e-07	-1.18961	down
Capana08g000757	1.16824	1.13078	0.992898	2.64912	3.52279	2.79331	0.000152013	1.19825	up
Capana11g001868	4.62925	4.21425	5.17675	17.4608	15.2095	11.5704	2.49986e-08	1.40969	up
Capana02g003389	3.29509	2.17943	1.60324	1.25679	0.271833	0.849246	0.00722296	-1.80933	down
Capana02g003382	26.5853	25.8886	25.4199	13.1616	15.1839	16.941	1.23819e-09	-1.02805	down
Capana02g003386	2.27423	3.98129	3.53795	7.88113	15.5424	11.5893	7.59307e-06	1.60247	up
Capsicum_annuum_newGene_17132	0.528199	0.669395	0.48515	2.09895	2.1809	2.15596	0.000381526	1.47393	up
Capana08g002625	11.4054	11.3518	8.70973	32.5926	27.0061	31.5154	1.04858e-09	1.28582	up
Capsicum_annuum_newGene_2403	9.45667	7.34087	9.43264	3.18271	2.1091	2.59431	1.85496e-12	-1.95995	down
Capsicum_annuum_newGene_24523	0.886267	0.341091	0.615156	2.1363	1.11852	1.43827	0.00646757	1.37352	up
Capana04g002784	14.0193	27.5173	18.2855	7.84393	9.3093	7.03051	2.33181e-06	-1.53964	down
Capana02g002710	0	0	0	0.348422	0.208448	0.245262	0.00227445	6.24141	up
Capana04g002707	2.14949	2.22336	4.54469	29.1663	26.1106	20.3884	2.8815e-18	2.83924	up
Capana06g002666	36.3784	52.5339	22.1264	12.5176	14.5974	18.3141	7.30536e-06	-1.5298	down
Capana08g000362	0.16038	0	0	2.02956	1.60151	1.92688	0.000681486	4.61377	up
Capsicum_annuum_newGene_11498	0.55572	0.574275	0.497717	1.64302	1.75179	1.68366	4.02891e-06	1.53638	up
Capana12g000068	0.618577	1.21905	1.00508	9.706	4.45059	5.03916	9.30759e-08	2.50605	up
Capana12g000067	0.339019	1.03297	0.774856	3.30746	3.96	2.72101	0.000299648	1.98457	up
Capana12g000066	1.45963	0.508871	1.71342	5.30311	4.66987	4.00916	0.00206557	1.66269	up
Capana12g000065	0.124795	0.227442	0.249603	1.0146	1.13466	0.849285	0.000786689	2.07471	up
Capana12g000064	0.073142	0.091729	0.073277	0.60837	1.38726	1.15614	1.60412e-06	3.41443	up
Capana01g001442	31.9138	51.4387	35.4633	17.4619	29.6175	17.6275	0.000168601	-1.11181	down
Capsicum_annuum_newGene_24119	0.477709	0.610523	1.14435	0.144591	0.10466	0.116155	0.000451214	-2.75681	down
Capana10g001795	39.1666	24.177	39.6984	114.412	62.3927	107.077	9.47154e-05	1.2077	up
Capana10g001796	3.16474	4.61856	1.94247	12.0156	15.0823	15.8111	2.46089e-09	1.90092	up
Capana10g001790	8.90038	8.91842	8.33055	24.3584	24.0224	23.5	1.42447e-13	1.21282	up
Capana00g002511	10.8401	6.52884	11.8835	1.09325	0.847318	0.658426	1.74392e-17	-3.71666	down
Capana10g001799	37.5368	36.9073	24.5758	8.83901	4.94447	7.96085	6.63864e-18	-2.4329	down
Capana00g002514	5.90065	3.15306	6.53276	0.495301	0.135308	0.079279	1.04877e-08	-4.48096	down
Capana05g000208	16.6317	9.02455	12.7136	2.0559	1.54377	1.64883	7.6827e-24	-3.11876	down
Capana05g000206	0.443323	0.538758	0.37203	3.88397	1.81734	3.3809	3.86607e-07	2.48777	up
Capana00g004915	8.98427	6.49093	6.54927	3.00465	3.88573	3.96555	8.18637e-06	-1.26921	down
Capana00g004911	0	0	0	0.455197	0.408061	0.362417	0.00211652	6.23601	up
Capana00g004913	4.15034	3.91618	4.33572	2.17109	1.59184	2.42678	2.92092e-06	-1.24543	down
Capana01g000314	0	0	0	0.141675	0.189173	0.178948	0.000559172	6.53487	up
Capana01g000318	0.735456	0.279312	0.813786	1.8209	1.57445	2.35223	0.00995915	1.38389	up
Capana12g002356	1.9425	2.70235	2.83178	7.3868	6.99124	6.74728	2.12455e-09	1.2571	up
Capana07g002485	1.8656	3.07963	5.06741	20.1079	21.2526	18.2688	2.09153e-09	2.33187	up
Capana07g002488	6315.65	5271.07	5131.63	2735	1987.28	2188.72	2.80724e-17	-1.52408	down
Capana00g001730	13.0277	26.1361	8.96542	7.82212	2.74351	4.14707	9.42078e-05	-1.94752	down
Capana04g001112	2.52786	1.70952	1.91274	1.27963	0.993139	1.26923	0.0019267	-1.04926	down
Capana04g001119	39.2193	28.5076	38.6874	5.87393	8.94479	6.49295	1.83731e-26	-2.56483	down
Capana04g001118	0.750417	1.44906	1.31231	6.01551	9.70808	6.87677	2.19305e-11	2.44638	up
Capana02g001451	302.695	318.005	283.331	99.8273	103.766	97.2866	2.64946e-51	-1.83136	down
Capsicum_annuum_newGene_21129	0.951335	1.19108	1.03197	0.050051	0.179472	0.343323	0.000440145	-2.67829	down
Capsicum_annuum_newGene_21122	0.679352	1.00249	1.30155	0.523115	0.791788	0.46456	0.00440764	-1.18752	down
Capana01g002201	0	0	0	0.55864	0.5288	0.289574	0.000159609	6.83121	up
Capsicum_annuum_newGene_8689	1.54737	2.51384	2.52149	5.39053	6.70314	5.96361	9.34821e-06	1.21858	up
Capsicum_annuum_newGene_8976	0.21092	0.151976	0.449259	1.40589	1.0723	1.43934	0.0006762	1.99541	up
Capana11g000292	60.3052	128.142	46.6861	22.4282	21.2112	21.2327	1.68719e-09	-2.0925	down
Capana01g003632	1.45215	3.15652	3.08966	0.663921	0.252794	0.164401	5.86495e-07	-3.0282	down
Capana09g000201	25.8778	61.7464	23.5906	7.39098	6.99097	6.7828	1.19974e-13	-2.62677	down
Capana07g000417	25.9597	21.5412	40.8287	229.594	223.011	206.239	3.74371e-28	2.65336	up
Capana12g001533	12.7901	13.9673	13.6828	6.28231	8.41221	7.40195	7.12771e-09	-1.11456	down
Capsicum_annuum_newGene_14068	0.329563	0.372482	0.586092	0	0	0	4.73534e-07	-7.87822	down
Capana08g002045	0.28771	0.398003	0.247163	1.42824	3.37436	1.95589	9.65549e-07	2.5936	up
Capana08g002046	0.043093	0.24644	0.094086	23.76	64.8522	38.9711	5.72883e-26	8.12046	up
Capana06g001149	14.6332	27.8512	14.5697	136.116	49.5932	109.828	3.11805e-08	2.12975	up
Capana08g001327	10.868	14.6793	16.4696	38.716	33.1143	39.2999	1.02067e-08	1.1611	up
Capana02g001615	16.3087	13.5723	25.9633	49.5786	77.7326	57.3254	4.30262e-07	1.48308	up
Capana03g000350	17.836	14.1683	13.7685	0.138684	0.576696	0.202265	3.91935e-44	-5.89935	down
Capana03g001876	1.43411	2.32614	2.1689	11.087	13.1433	11.7373	5.97586e-24	2.36013	up
Capana02g002996	192.059	297.2	154.805	89.6285	92.3986	75.6853	3.30491e-10	-1.56081	down
Capana02g002990	4.61158	7.61223	5.22668	78.2858	200.881	166.67	2.07946e-40	4.44009	up
Capana02g002991	23.0293	23.0717	19.9707	6.71355	5.01791	5.2615	1.13125e-24	-2.20031	down
Capana02g002998	13.0105	14.593	10.289	6.38439	6.3378	9.37304	0.000333908	-1.02219	down
Capsicum_annuum_newGene_13240	17.0156	17.2051	16.0782	9.00197	6.48828	7.02115	3.21686e-21	-1.42254	down
Capana02g001642	2.69076	4.42408	4.83876	24.9168	28.8551	28.8108	1.15439e-24	2.54764	up
Capana09g002222	18.9264	22.5432	23.5433	51.9043	57.362	55.5265	2.67571e-15	1.09998	up
Capana08g002818	2.0439	3.92691	1.81812	0.509132	0.836354	0.807406	0.00017318	-2.0875	down
Capana12g002033	2.61894	3.93084	1.67753	0.589035	0.282284	0.329701	4.4913e-10	-2.98217	down
Capsicum_annuum_newGene_5646	3.31337	3.01615	1.33768	0.377372	0.552024	0	0.00224002	-3.23694	down
Capana03g003925	0.06833	0	0	0.947164	1.18195	0.501734	6.02943e-05	4.94542	up
Capana03g003927	0	0	0	0.161454	0.247053	0.056511	0.00142395	6.49591	up
Capana04g002116	7.2838	7.47424	7.27002	2.44871	2.20793	1.35318	8.78016e-13	-2.11114	down
Capsicum_annuum_newGene_1947	0	0.028991	0	0.113134	0.872716	0.210629	0.00389979	5.26772	up
Capsicum_annuum_newGene_1940	2.33989	4.9908	2.03145	9.30901	7.50812	6.90297	0.0011328	1.13441	up
Capana02g000964	5.92171	6.36695	6.49656	3.35544	2.29395	3.99927	1.64804e-05	-1.20518	down
Capana08g002740	236.458	209.071	253.684	132.94	119.601	144.777	6.32358e-12	-1.06254	down
Capana02g002525	1.13008	2.55756	1.39112	0	0.239111	0	0.00181945	-4.46195	down
Capana02g002526	646.621	514.612	589.955	275.385	246.862	204.155	5.73999e-17	-1.51719	down
Capsicum_annuum_newGene_4277	3.56446	3.59038	3.15999	1.75284	1.6267	1.55891	1.82362e-13	-1.44042	down
Capana00g002497	6.33611	7.58543	5.92094	0.58548	1.47543	1.88817	1.63692e-07	-2.56027	down
Capana00g002493	18.3165	39.2614	11.8853	2.36747	7.63881	10.758	0.00162566	-1.97261	down
Capana00g002729	54.9733	44.0492	58.1616	9.28342	9.23578	6.74754	2.47666e-46	-2.88192	down
Capana00g002726	4.04727	3.13488	1.58817	0.676994	0.156857	0.332941	1.5199e-05	-3.10058	down
Capana04g000745	0.188452	0.380595	0.484804	4.12083	4.91374	4.66976	1.49515e-20	3.44458	up
Capana04g000746	0.423356	0.811151	1.65643	8.43086	5.59333	7.68638	3.01815e-07	2.65034	up
Capana04g000742	0.545391	1.57408	1.39716	10.4465	10.4667	10.9893	9.95805e-18	2.9509	up
Capana04g000748	0	0.180977	0.542848	3.33022	2.43674	1.74815	0.00382468	3.07851	up
Capana09g000168	644.9	386.498	541.233	115.279	83.0133	81.4796	9.42537e-30	-2.74273	down
Capana00g004892	0.864915	0.984615	0.835437	2.371	2.93981	3.14771	0.000832882	1.40132	up
Capana04g001059	12.7563	11.9105	10.176	37.9902	16.225	31.7301	0.00742526	1.04776	up
Capana00g000653	3.25734	5.85115	5.23544	11.1382	20.8058	13.1594	0.000566254	1.41586	up
Capana00g000651	0.289525	0	0.239862	0	0	0	0.00801825	-6.90329	down
Capana00g000656	0.521491	0.155985	0.161582	2.75438	1.40175	2.18689	0.000100951	2.62133	up
Capana00g004764	1.18169	1.11787	1.08567	6.07402	7.46688	10.9462	4.32849e-17	2.60008	up
Capana06g001437	0.599034	0.248355	0.54206	2.87935	8.05322	2.34542	7.14787e-07	2.99537	up
Capana06g002808	9.35238	11.237	5.35642	2.42219	3.30682	3.72188	2.98627e-07	-1.69942	down
Capana06g002803	1.39278	2.03197	1.31759	0.196994	0.29658	0.198219	3.39681e-09	-3.00261	down
Capsicum_annuum_newGene_13089	0.042026	0.091438	0.05588	0.600061	0.310207	0.743515	8.9328e-05	2.89059	up
Capana02g001409	83.558	81.7509	89.7616	39.1469	38.3329	33.869	1.02504e-24	-1.44056	down
Capana02g001405	1.9045	2.04435	2.92996	8.12864	10.0496	9.01323	2.21458e-11	1.73339	up
Capsicum_annuum_newGene_9123	0	0	0	0.169318	0.825769	0.872445	0.00499832	6.20701	up
Capana05g001589	97.1347	100.974	78.1444	50.5695	52.6971	43.9602	7.24952e-11	-1.15235	down
Capsicum_annuum_newGene_15901	4.2869	5.25983	2.57241	0.608478	0.439935	0.622948	2.09732e-20	-3.2765	down
Capana11g000739	0.418415	0.471847	0.383571	1.12022	2.99409	6.83559	0.000587462	2.80819	up
Capana12g001470	11.6528	7.85025	10.1581	6.39879	4.0925	4.64505	2.05038e-05	-1.222	down
Capsicum_annuum_newGene_23380	3.50678	3.33388	3.48533	1.57551	1.7544	2.41881	0.000353085	-1.09266	down
Capana07g000596	0.201609	0.385143	0.32626	0.837055	0.869957	0.746027	0.00320257	1.19056	up
Capana09g002217	4.72101	2.93279	4.4138	10.4016	11.2385	8.78559	0.00150671	1.07808	up
Capana02g002321	4.44348	3.17359	6.96087	2.36347	2.10224	3.09498	0.00491031	-1.19463	down
Capana10g000100	9.96368	11.2716	14.6936	98.6966	58.3178	74.6003	3.09657e-23	2.44134	up
Capana10g000101	8.15512	9.51634	12.1229	56.4368	60.4455	49.3456	4.93136e-28	2.23635	up
Capana02g003138	30.3649	39.3947	12.5906	6.04329	5.74257	8.18143	1.8445e-09	-2.28839	down
Capana12g000438	92.9919	83.9651	106.126	59.8996	47.9626	43.4321	1.50806e-09	-1.14954	down
Capsicum_annuum_newGene_3925	0.642178	0.57763	0.820608	1.68605	2.33151	2.37452	5.3378e-07	1.5758	up
Capana02g003131	12.8365	13.386	8.86664	2.8447	1.58445	4.11005	7.28485e-11	-2.28668	down
Capana03g004643	14.3087	24.7451	9.66713	10.6657	4.36357	6.65204	0.00134463	-1.41021	down
Capana00g004560	578.525	400.899	606.144	135.802	132.187	104.679	2.24834e-28	-2.33676	down
Capana01g002564	5.37397	7.22165	5.53082	16.5875	18.1421	21.3442	5.63914e-10	1.38693	up
Capana10g000131	4.24741	6.08313	3.32128	12.5782	25.5408	23.9338	4.53007e-08	1.94446	up
Capana07g000372	5.84398	5.7214	4.53026	1.88848	1.81671	3.40422	0.00942307	-1.41602	down
Capana08g002261	19.9568	16.2831	19.835	8.27974	10.2423	7.43965	2.89095e-11	-1.35603	down
Capana00g000717	0.19414	0.380502	0.17326	6.17435	6.78147	7.70592	7.48726e-41	4.5634	up
Capana10g000134	333.451	285.019	284.975	119.908	62.4374	61.7627	3.79685e-15	-2.13779	down
Capsicum_annuum_newGene_4414	1.42309	5.77429	0.854203	0.222244	0.163527	0.256071	5.01132e-07	-3.69526	down
Capana10g002240	1.55601	2.57283	3.01867	18.7729	13.2089	19.6182	1.16087e-19	2.60857	up
Capana10g002246	5.63994	6.23524	7.43995	20.6852	26.7774	23.4344	2.42934e-17	1.63328	up
Capana08g002622	6.81897	5.23348	7.2917	3.02782	4.66313	2.89976	0.00050275	-1.11529	down
Capsicum_annuum_newGene_7996	1.40735	2.96831	0.880072	0.399564	0	0	0.00710622	-3.93141	down
Capana04g002322	7.5647	7.51411	4.20644	4.38186	2.25178	2.68106	0.00621602	-1.29591	down
Capana01g003447	82.8344	86.0939	83.0791	51.551	27.1964	39.4176	2.24392e-08	-1.33994	down
Capana05g001819	34.9251	77.4395	97.5421	542.328	383.765	472.245	1.21368e-14	2.49922	up
Capana06g001952	1.22226	1.54756	2.4889	11.9126	11.1844	8.96723	1.88019e-13	2.3593	up
Capsicum_annuum_newGene_22094	1.11513	0.934041	0.97758	0.445484	0.617475	0.488636	0.00872662	-1.18176	down
Capana08g002704	18.5964	10.8977	15.0333	6.54431	3.04578	7.01708	4.76327e-06	-1.67861	down
Capana12g000375	43.2177	37.8994	29.5239	89.0559	162.084	143.235	4.32864e-09	1.58785	up
Capana12g000374	5.67802	4.84591	3.31531	14.1406	21.518	20.0329	1.40828e-09	1.75976	up
Capana12g000373	5.39457	5.33491	2.80134	8.46806	13.3271	15.0291	0.00416036	1.19657	up
Capana01g001351	4.70077	5.65837	5.48747	14.1924	17.4254	14.3252	2.66513e-10	1.29371	up
Capsicum_annuum_newGene_9456	4.04526	3.02328	4.0462	0.073221	0.458871	0.223188	5.90007e-12	-4.09082	down
Capana08g001855	1.72253	1.97144	1.65151	0.453759	0.860589	0.492858	7.28435e-05	-1.79283	down
Capana00g003377	2.62922	2.71547	2.86505	1.27134	1.13789	1.38547	3.43023e-05	-1.35891	down
Capana08g001588	120.465	99.2491	134.473	38.7572	32.6833	42.2795	7.85102e-24	-1.88648	down
Capana08g001589	6.61158	5.67694	11.1412	50.5304	40.0485	39.7135	1.95143e-16	2.22884	up
Capana08g001582	3.3837	4.09045	4.04145	10.4703	8.71784	9.35757	3.84576e-09	1.06562	up
Capsicum_annuum_newGene_18983	27.2931	14.548	11.9299	9.50658	3.35362	8.86849	0.000468628	-1.54299	down
Capana07g000861	4.39266	2.51211	2.54968	0.336422	0.783763	1.04333	6.69152e-05	-2.36238	down
Capana06g000622	6.86552	3.33785	3.59373	1.0361	0.658418	1.69511	9.78005e-07	-2.27557	down
Capsicum_annuum_newGene_22252	0.060119	0.052735	0.057931	1.05771	0.381941	0.802771	1.60304e-05	3.42139	up
Capana03g001237	0.488804	0.980534	0.842191	7.41517	11.9928	9.1507	6.61084e-17	3.38697	up
Capana08g001008	143.294	188.021	137.147	25.4067	28.2327	63.2435	4.44503e-11	-2.24795	down
Capana08g001006	9.404	20.4575	10.1973	42.1618	62.5002	46.4184	1.2649e-06	1.68094	up
Capana08g001000	10.7841	7.95747	7.87819	1.01081	0.61866	1.03686	3.61219e-27	-3.54691	down
Capana08g000841	0.244906	0.15923	0.608037	0.820552	3.22856	6.03731	0.000128801	3.04687	up
Capsicum_annuum_newGene_13547	0.113825	0.068084	0.130869	0.613664	0.279638	1.72815	0.00822332	2.62471	up
Capsicum_annuum_newGene_6172	0.017789	0.028462	0.022384	1.3355	1.93903	0.976316	8.00201e-18	5.63326	up
Capsicum_annuum_newGene_3357	5.80502	4.70905	3.70761	2.86145	2.1222	3.29331	0.000215579	-1.09236	down
Capsicum_annuum_newGene_3350	0	0.052466	0	1.05241	0.475693	0.97158	0.00141821	5.19014	up
Capana07g001870	2.03247	1.96641	2.75914	12.3751	12.0634	13.9227	1.44166e-21	2.24906	up
Capana07g001874	11.616	18.6712	16.2875	42.9739	38.4658	28.7596	6.91095e-05	1.00469	up
Capsicum_annuum_newGene_25611	0	0.123449	0.096196	1.5896	0.985674	1.27534	4.49779e-06	3.92334	up
Capana09g002398	0	0.073106	0	0.711291	0.781146	0.427401	0.00984585	4.66701	up
Capsicum_annuum_newGene_11147	0.440199	0.56177	1.09137	2.18456	2.92041	2.51702	0.00050275	1.61822	up
Capsicum_annuum_newGene_2906	10.4133	8.19681	8.83178	6.04317	1.99212	4.33582	0.000595726	-1.38195	down
Capana03g000846	12.0829	11.9207	10.0022	19.1914	31.7871	33.2509	7.75013e-05	1.06379	up
Capana03g000268	18.7023	13.289	12.4405	5.16752	3.0996	5.77178	4.34568e-09	-1.91235	down
Capana03g000263	141.412	97.3853	123.529	56.986	30.0978	44.6975	7.0856e-10	-1.71067	down
Capana03g000262	6.63297	4.42392	5.0987	1.62071	1.24602	1.4266	9.58468e-11	-2.15137	down
Capana09g000466	0	0	0	7.50711	4.22491	3.64443	9.42977e-11	9.07152	up
Capsicum_annuum_newGene_1780	583.459	348.694	487.171	160.957	139.598	129.465	6.06424e-18	-1.97437	down
Capana00g003170	32.6156	41.979	30.3799	15.9166	15.394	11.0613	5.14924e-11	-1.54868	down
Capana10g002460	5.83803	3.484	4.5428	3.04539	2.24594	2.76222	0.00930267	-1.03451	down
Capana03g003769	0.328103	0.662035	0.900023	7.83356	6.20761	8.99679	4.87233e-14	3.33793	up
Capana03g003767	9.07646	7.55157	9.97897	5.18768	0.889974	2.97022	0.0067085	-1.79417	down
Capana03g003765	0.869521	0.888032	1.12542	3.32431	2.81389	3.52645	0.00240919	1.48266	up
Capana04g000310	357.78	296.153	383.61	165.729	168.39	135.169	1.89091e-15	-1.39045	down
Capana12g002600	0.244172	0.357993	0.184862	6.98883	7.1222	5.35507	3.4099e-42	4.39808	up
Capana04g000869	0	0	0	0.294094	0.18121	0.151716	0.00765414	5.94152	up
Capsicum_annuum_newGene_4607	8.35868	14.5492	9.33738	6.42573	7.45774	4.40345	0.000726357	-1.03744	down
Capana05g000560	20.2335	25.2062	15.9991	3.96295	3.79799	3.53064	4.00403e-22	-2.67739	down
Capana05g000569	15.5447	26.5006	19.5391	84.1896	101.755	118.687	1.70423e-19	2.0679	up
Capana00g003957	0.635702	1.20631	0.239839	0.083815	0.146712	0.153897	0.00250896	-2.626	down
Capana04g002423	3.81573	4.31358	1.79522	0.697966	0.809287	0.648947	1.84321e-09	-2.44472	down
Capana09g001623	2.97184	2.66137	4.04615	20.9418	28.5973	24.2166	2.48561e-32	2.68217	up
Capana06g002387	15.0814	12.6841	16.6336	3.02756	4.7675	6.18582	5.0477e-10	-1.91255	down
Capana11g000211	16.5754	16.551	12.9476	4.39	4.92547	4.95159	2.59302e-24	-1.93636	down
Capsicum_annuum_newGene_8608	0.200137	0.391429	0.381812	1.61293	1.11575	1.79903	0.00124898	1.96054	up
Capsicum_annuum_newGene_8602	0.455054	0.151537	0.087406	0	0	0	0.00288436	-6.49327	down
Capana05g000008	3.30393	11.3505	2.63165	1.81348	1.16143	1.78101	0.000568838	-2.08532	down
Capana05g000006	2.57417	5.89225	0.23765	0	0.083211	0	0.0069818	-6.68973	down
Capana10g001106	2.08014	1.97358	1.87591	8.96851	4.26468	8.56747	0.00262037	1.61278	up
Capana11g001166	0.27369	0.112917	0.467512	1.97176	0.714638	1.26347	0.00241116	1.94219	up
Capsicum_annuum_newGene_22864	0.163456	0.093994	0.406031	2.04655	0.966738	2.05878	0.0014616	2.68787	up
Capsicum_annuum_newGene_19188	4.07814	5.81182	3.76759	14.9108	16.1897	16.7678	2.26619e-15	1.56043	up
Capana01g002507	1.57065	1.64323	1.97094	6.00449	3.89173	6.75462	2.06294e-05	1.43041	up
Capana01g002503	2.6705	2.20533	2.40451	21.7286	15.2784	23.428	3.09237e-20	2.79048	up
Capana01g002508	1.26103	1.04893	1.57857	0.801329	0.767429	0.569496	0.00707781	-1.10525	down
Capana01g002509	8.02846	3.77756	4.60696	1.45778	1.52896	1.0843	4.69196e-09	-2.26028	down
Capana01g000611	21.7023	27.7534	25.1956	5.6278	8.39145	7.25323	7.32331e-24	-2.05099	down
Capana01g000614	0.906327	0.516328	1.24412	2.53366	3.01198	2.37304	0.00990709	1.30326	up
Capana02g003135	76.2966	76.2096	91.6822	42.9339	37.4919	43.5614	4.7383e-16	-1.22286	down
Capana04g000459	0.75969	0.916027	1.48265	3.45161	3.792	3.80972	3.08091e-05	1.55566	up
Capana04g000455	8.13213	11.0085	7.07643	4.05315	4.09557	3.22657	1.24445e-08	-1.44311	down
Capsicum_annuum_newGene_14357	7.28871	16.6297	4.00801	2.06454	1.60011	3.66859	0.000119308	-2.16199	down
Capana01g004494	2.24449	1.90095	0.902845	0	0	0	2.87861e-08	-8.39411	down
Capana06g000816	0.392464	0.502256	0.562708	2.67984	1.68577	3.42684	0.000706556	2.132	up
Capana06g000815	0.184279	0.320817	0.274126	1.84007	1.17681	2.27626	0.0020123	2.42303	up
Capana11g001943	0.163077	0.365954	0.545502	0	0.038224	0	0.00349115	-5.10602	down
Capana07g002142	23.1599	19.9745	17.1966	5.84153	6.10777	5.04767	2.34396e-23	-2.07424	down
Capana07g001250	13.2022	18.5401	9.52202	2.87631	3.80199	2.62841	5.69859e-16	-2.3862	down
Capana07g001253	10.2489	9.98516	7.4485	2.88388	1.05066	1.92895	3.51334e-10	-2.47702	down
Capana07g001254	32.7749	27.2914	28.1193	17.7382	8.16448	12.3278	1.39955e-06	-1.4553	down
Capana04g002597	2.86808	2.4765	1.92967	8.4042	9.34836	8.00489	7.35979e-10	1.57564	up
Capana08g002542	28.9653	23.1066	25.1572	4.97128	2.11933	3.31923	7.91496e-26	-3.13695	down
Capana02g001979	12.5477	8.581	13.2564	4.57295	5.37569	5.13605	3.61813e-08	-1.43827	down
Capana02g001972	4.08514	4.03887	2.00479	0.384268	0.107349	1.20954	0.000386046	-2.7907	down
Capana02g001975	3.93071	7.31141	2.46931	0.435692	1.00185	0.492519	4.32255e-09	-3.05765	down
Capsicum_annuum_newGene_6439	1.63478	1.20543	0.584484	4.42028	10.6451	11.2629	3.66453e-07	2.67855	up
Capsicum_annuum_newGene_6432	5.41324	4.69766	5.64821	2.32681	2.48427	2.75838	1.44306e-13	-1.32835	down
Capsicum_annuum_newGene_5424	28.4109	27.1823	37.8521	21.7983	8.4068	12.7755	0.000211441	-1.36728	down
Capana02g001021	6.36132	5.40878	9.6238	34.3439	16.6367	18.049	0.000538838	1.43646	up
Capana02g001020	0	0	0	16.3782	13.9954	13.4913	1.10649e-14	10.054	up
Capana12g002881	27.0234	15.0276	20.7397	12.84	8.15912	10.7737	0.000154323	-1.23625	down
Capsicum_annuum_newGene_25793	0	0	0	0.945425	1.82033	0.518853	3.04144e-05	7.28721	up
Capana04g002624	41.9582	40.0877	37.4768	8.15957	9.22865	8.99996	1.02022e-64	-2.4251	down
Capana04g002626	100.195	153.595	96.2748	40.8979	57.9	60.4336	3.1313e-08	-1.37556	down
Capana00g001941	6.87369	12.0583	7.26935	30.7796	42.2598	33.9683	1.15583e-10	1.79433	up
Capana00g001942	185.612	159.023	321.144	1272.76	1427.09	1866.98	5.56575e-20	2.53343	up
Capana00g001947	14.9825	12.7863	14.355	7.31226	6.68346	7.21368	2.21996e-13	-1.23687	down
Capana03g001706	10.5174	10.6028	10.5452	5.62592	6.22345	5.16114	0.000185573	-1.14018	down
Capsicum_annuum_newGene_10001	25.8094	27.5276	26.3807	11.9483	11.8092	14.3434	2.25136e-19	-1.37193	down
Capana10g001341	14.011	21.3929	24.745	71.9534	106.799	84.0012	3.1665e-14	1.8905	up
Capana03g000650	57.6803	71.671	45.6396	25.4391	16.5979	23.4513	4.62915e-12	-1.66252	down
Capana03g004371	17.9944	13.5743	19.3311	4.14668	6.34115	3.99643	4.29751e-14	-2.05808	down
Capana00g002415	5.61282	8.43212	2.64017	0.501456	0.128123	0.893746	1.34611e-07	-3.64405	down
Capana10g000564	24.0879	23.5848	28.0428	7.06177	6.14086	7.49163	2.23821e-35	-2.11588	down
Capana03g004088	472.86	580.22	375.382	57.6157	90.527	84.0353	1.29903e-35	-2.86276	down
Capana03g004084	599.684	636.456	462.932	174.875	220.007	216.752	7.11121e-21	-1.71851	down
Capana00g004817	0.090617	0	0.258726	0.85112	1.61378	1.26315	0.00215084	3.11182	up
Capana05g000494	4.90835	4.91476	4.51532	26.8175	26.4802	20.3466	1.74443e-26	2.11532	up
Capana03g003681	2.24864	1.2128	1.83004	7.75341	4.49521	6.46979	7.19094e-05	1.55892	up
Capana03g003686	37.8129	31.5534	42.2063	12.2006	11.8523	12.9058	4.41126e-25	-1.84043	down
Capana03g003687	5.8244	4.12096	7.13688	2.1182	2.76716	2.04581	1.16712e-05	-1.5486	down
Capana03g003688	5.7341	8.93462	6.20028	2.68044	3.938	3.02979	3.69593e-05	-1.34757	down
Capsicum_annuum_newGene_5854	3.9372	3.06667	3.83436	1.69779	1.79199	1.33412	3.99282e-08	-1.49754	down
Capana03g003539	1723.93	2555.02	979.317	88.8272	170.803	194.61	8.30049e-26	-3.77321	down
Capana04g000120	1.47058	5.09593	2.47343	47.7974	19.6815	25.0056	1.04727e-05	3.11983	up
Capana04g000123	32.6531	41.4131	21.5419	10.2864	18.5239	18.1332	0.000124885	-1.26753	down
Capana04g000129	1160.33	876.215	895.537	721.226	509.587	485.125	7.23963e-06	-1.02355	down
Capana00g001160	0.192438	0.070332	0.269587	2.89383	2.63116	2.81371	1.89247e-14	3.66503	up
Capana00g001161	0	0	0.447705	5.24526	2.73588	4.8402	9.28073e-05	4.54437	up
Capsicum_annuum_newGene_7568	0.516098	0.602916	0.624992	1.68402	1.72412	1.66492	0.00276312	1.29782	up
Capana01g002986	18.4129	13.5132	20.3056	3.78834	2.79297	4.08055	4.70278e-25	-2.53947	down
Capana00g000173	0.157853	0.347083	0.815688	3.1991	5.00415	3.93017	0.000295376	2.87736	up
Capana05g002239	4.48817	1.96642	3.4101	0.617462	0.992754	1.0731	7.03224e-05	-2.12542	down
Capana06g002889	81.5163	111.268	58.7104	43.5179	46.7339	46.0559	1.28452e-05	-1.12502	down
Capsicum_annuum_newGene_4035	0.623536	0.43014	0.769284	1.98335	1.86017	1.81714	0.00181039	1.28412	up
Capana09g001182	8.83549	8.76126	7.66291	3.54783	3.67259	3.58387	3.21222e-06	-1.46488	down
Capsicum_annuum_newGene_18055	5.72731	5.18001	4.79237	3.18241	2.58661	3.08702	2.58892e-10	-1.24478	down
Capsicum_annuum_newGene_13007	2.46851	1.85427	2.79188	1.14265	0.942086	1.00498	0.000347426	-1.44271	down
Capana09g000580	23.8619	21.6317	26.2324	4.90808	3.95532	5.43255	2.37347e-43	-2.57232	down
Capana07g001645	0.111553	0.311439	0.455912	5.33572	12.0715	7.57866	1.92384e-21	4.58601	up
Capana11g000405	20.0841	14.3498	20.6846	7.73998	9.24523	9.2091	1.17935e-08	-1.32179	down
Capana11g000402	1.29346	3.02173	2.37126	13.0682	9.38545	10.7318	2.05892e-09	2.07613	up
Capsicum_annuum_newGene_8839	0	0	0.039723	0.420253	0.573804	0.697112	2.70555e-05	5.11939	up
Capsicum_annuum_newGene_8833	0	0	0.125402	1.57775	0.81065	1.49641	0.000264479	4.52055	up
Capsicum_annuum_newGene_18584	0.337623	0.266214	0.760305	4.43897	3.72884	4.02616	1.80695e-12	2.57137	up
Capana01g001048	0.273503	0.170819	0.345133	0	0	0	0.00156904	-6.44016	down
Capana09g000327	37.0502	51.4391	28.7667	16.5489	15.9719	18.2744	3.04881e-10	-1.44912	down
Capana11g002310	13.3344	13.3852	8.31064	26.7152	25.185	36.9394	0.000128344	1.09324	up
Capana05g000609	0.190774	0.117919	0.385242	2.16051	1.14505	1.02583	0.00145551	2.34536	up
Capsicum_annuum_newGene_25225	1.24827	1.36843	0.922406	0.280857	0.794428	0.399738	0.00820309	-1.49713	down
Capsicum_annuum_newGene_678	0.491436	0.395834	0.969421	2.69881	2.3437	2.46881	0.00100862	1.70036	up
Capana09g001847	10.6458	15.7232	38.6175	489.121	797.214	554.401	1.68697e-12	4.5883	up
Capana09g001848	0	0.089696	0.089947	0.59403	0.460986	0.831613	0.00261176	3.06486	up
Capana03g000412	51.2759	44.6312	66.1741	151.472	119.54	144.207	8.19918e-08	1.1094	up
Capana03g000413	0.994126	1.3133	1.35806	2.62812	3.12886	2.99797	0.00011125	1.0137	up
Capana02g000945	26.1269	73.4214	30.6642	5.5301	3.67518	5.62683	3.56575e-16	-3.36416	down
Capsicum_annuum_newGene_6960	37.9179	34.5435	37.1549	11.6123	11.2861	13.5832	1.93127e-44	-1.94972	down
Capsicum_annuum_newGene_21214	3.46055	2.7125	1.58876	9.0153	7.048	7.11726	0.000208475	1.32788	up
Capsicum_annuum_newGene_19046	3.58076	2.00616	2.56426	1.65246	0.435677	0.572995	0.000546317	-1.96261	down
Capsicum_annuum_newGene_20196	1.07336	1.39867	1.53862	0.247446	0.291496	0.128554	1.46364e-09	-2.84823	down
Capana03g002309	250.379	238.396	283.723	114.177	73.1771	79.2648	4.18251e-18	-1.78125	down
Capana02g000496	10.2629	13.5743	5.40616	38.3563	60.2898	104.568	2.2256e-09	2.55151	up
Capana02g001726	0	0	0	1.76091	0.278656	1.46305	3.97978e-05	7.3707	up
Capana02g001725	0	0	0	3.78812	3.30931	2.75666	3.81973e-12	9.34327	up
Capsicum_annuum_newGene_16179	0.457193	0.699292	0.958238	3.07346	1.28466	2.42365	0.00277949	1.41024	up
Capsicum_annuum_newGene_20806	10.3921	14.6646	9.40332	2.80698	4.58927	3.90111	5.09816e-11	-1.84764	down
Capana08g002375	9.05406	13.4163	5.94089	2.29769	2.21274	2.41349	9.79359e-10	-2.26761	down
Capana03g002675	97.9105	66.3586	88.5296	27.3601	14.5202	25.649	1.73776e-14	-2.15697	down
Capana04g000698	16.7625	22.5881	11.7656	7.34864	5.96663	7.43617	1.72938e-08	-1.5419	down
Capana03g003804	3.55266	5.3647	5.42879	13.6062	14.2762	14.1125	3.15414e-08	1.30864	up
Capana04g002019	119.552	91.2357	106.806	55.1323	21.4857	38.7862	1.91217e-07	-1.71284	down
Capana12g002920	64.902	51.7729	63.5086	13.2412	13.661	11.892	4.98355e-48	-2.46171	down
Capana03g000755	40.86	29.0999	37.9206	20.8667	11.4495	20.4582	1.79044e-05	-1.28394	down
Capana10g001552	2.67537	4.49845	1.64519	0.732919	0.485174	0.723072	8.10724e-09	-2.41828	down
Capana10g001551	1.25647	1.17699	1.2795	8.53343	11.4058	7.75466	1.11273e-24	2.64836	up
Capsicum_annuum_newGene_9980	0.909666	2.83452	2.3426	0	0.472841	0	0.00834471	-3.91282	down
Capana04g000086	67.1215	80.9022	101.399	501.569	591.188	593.841	6.6101e-45	2.51649	up
Capana04g000084	0.907942	1.67584	1.4126	5.47724	5.10799	7.41097	5.4985e-09	1.92594	up
Capana04g000085	73.0258	100.454	63.3056	24.1593	32.5324	25.0829	9.9897e-16	-1.77336	down
Capana00g000118	7.1392	5.23895	9.20386	1.28416	2.00132	2.28223	1.52152e-06	-2.18692	down
Capana05g000519	24.2099	23.0237	26.9465	7.53741	7.24634	12.4423	7.96103e-12	-1.69289	down
Capana05g000518	40.4903	32.1777	39.1857	14.5688	18.9231	15.2354	2.30368e-14	-1.44491	down
Capana00g004601	1.88211	1.7581	1.68985	5.34652	6.74017	7.01295	4.61015e-15	1.59257	up
Capana00g004603	2.22028	0.893423	2.37142	0.354384	0.645988	0.466903	0.00120304	-2.15483	down
Capana03g003471	17.4792	22.687	22.8211	3.13984	5.4569	4.2959	4.40595e-23	-2.52701	down
Capsicum_annuum_newGene_20325	0.684114	0.744661	0.821079	2.60924	1.98087	5.72406	0.000146496	1.98077	up
Capsicum_annuum_newGene_7244	0.449953	0.725122	0.594136	3.07915	1.84344	1.85804	9.90341e-05	1.69229	up
Capana11g000196	1.32874	1.62928	0.67425	0.283737	0.570032	0.359372	0.000956647	-1.81915	down
Capana02g002680	14.0029	14.2073	6.17202	6.17314	1.69868	3.5229	0.000269889	-1.84372	down
Capsicum_annuum_newGene_23564	0	0	0	0.333416	0.055251	0.402908	0.00228746	6.46196	up
Capana02g002688	6.89247	6.76932	8.96208	37.6172	30.3126	42.9866	9.02059e-17	2.04107	up
Capana05g002005	2.19786	3.26178	1.06741	0.153384	0.489673	0.098332	3.15698e-06	-3.3416	down
Capana02g001292	0	0	0	7.91204	17.7935	12.4827	1.40863e-17	11.1325	up
Capana11g002299	18.5702	23.415	16.9016	5.39434	12.3783	7.18212	1.28284e-05	-1.47587	down
Capsicum_annuum_newGene_12271	0.069629	0.406686	0.021945	0	0	0	0.00887556	-6.40771	down
Capana01g004201	158.722	151.361	148.838	66.4036	83.5389	97.046	4.07152e-10	-1.13966	down
Capana09g002311	1.66042	3.12559	0.045589	0.046985	0	0	0.000236258	-6.27155	down
Capana09g002317	0.310178	0.409137	0.702318	1.25246	1.90472	1.75697	0.00338278	1.52726	up
Capana06g000306	6.48221	6.22493	9.11244	4.1232	2.33918	5.55953	0.00373453	-1.10642	down
Capana06g000305	12.0124	10.9093	11.2051	6.8756	4.40809	8.45217	0.000234554	-1.03915	down
Capana11g002264	4.56944	3.7404	5.90353	12.8369	11.2599	12.4513	1.53607e-05	1.11063	up
Capsicum_annuum_newGene_24965	8.25341	10.8499	10.199	2.78622	1.55595	1.80048	5.53833e-08	-2.44827	down
Capsicum_annuum_newGene_24960	17.3396	10.2766	19.3727	2.26504	1.51279	1.4075	4.27216e-24	-3.41789	down
Capana03g000593	26.8154	53.4841	27.95	82.8509	143.206	149.734	1.89958e-06	1.56045	up
Capana02g002177	277.05	398.572	262.486	95.1382	88.2913	75.4087	1.80059e-25	-2.09795	down
Capana02g002178	4.15797	4.43296	3.57724	1.15479	1.08542	0.872972	1.00939e-17	-2.20342	down
Capsicum_annuum_newGene_14260	17.0874	16.946	15.9181	8.4355	6.3557	7.63244	4.80613e-19	-1.3098	down
Capana12g002195	0.46556	1.60764	1.58519	3.56707	4.0449	5.82229	0.00172944	1.64097	up
Capsicum_annuum_newGene_17186	7.62395	6.12464	14.2934	2.49694	1.00282	3.16205	1.01051e-05	-2.25744	down
Capsicum_annuum_newGene_17556	2.51553	1.75536	1.88621	1.22058	0.559232	0.487857	0.00915829	-1.66952	down
Capana11g001830	78.7484	64.9442	97.5119	48.88	39.6699	38.4884	2.67632e-07	-1.17123	down
Capana10g000748	2.29117	2.83389	5.81597	18.9578	10.9413	23.5237	8.96111e-06	2.03349	up
Capana11g001836	79.5912	40.399	95.2375	34.6882	35.1431	20.075	4.3207e-05	-1.50703	down
Capana03g002850	7.04015	6.65541	6.72236	23.4632	19.8895	23.1836	6.17769e-21	1.45659	up
Capsicum_annuum_newGene_2214	363.073	460.68	313.001	127.597	113.856	142.347	1.72973e-23	-1.81039	down
Capsicum_annuum_newGene_2215	0.958505	0.91423	0.760555	0.219946	0.077019	0.016614	4.54559e-05	-3.19982	down
Capsicum_annuum_newGene_4680	1.25452	0.61151	0.81912	2.91429	2.62907	2.30314	0.000296679	1.30559	up
Capana10g000741	487.08	542.792	539.902	227.493	190.142	199.066	7.32175e-38	-1.59199	down
Capana02g002230	12.5318	18.1473	12.2889	41.3189	31.4486	42.5684	8.14856e-08	1.18236	up
Capana09g000175	8.62132	8.93465	8.9356	2.89214	2.54052	3.15079	4.35792e-24	-1.86793	down
Capana09g000177	82.7605	62.3246	72.4975	32.1564	30.3796	25.2674	1.38784e-16	-1.55739	down
Capana05g000085	3.78532	3.23391	2.04287	1.04955	0.75683	1.30781	0.000179653	-1.78052	down
Capana05g000086	0.095382	0.242238	0	1.69283	10.4125	2.99737	8.55156e-08	5.29064	up
Capsicum_annuum_newGene_4307	0	0	0.038363	0.368574	0.059594	0.425012	0.00827216	4.16621	up
Capsicum_annuum_newGene_4308	1.54768	3.6139	2.16212	7.6963	6.86715	10.1677	0.000282437	1.51504	up
Capana12g000520	5.24779	5.05834	5.74948	19.6778	15.9611	15.3761	5.28037e-15	1.42037	up
Capana01g002587	1.26814	1.23967	1.09331	5.03434	3.85553	6.52927	1.83797e-05	1.83763	up
Capana04g001422	0	0	0	0.382894	0.424584	0.796989	2.05146e-05	7.23079	up
Capana10g000271	9.32609	13.3565	18.1783	71.5967	60.9299	55.5183	3.0286e-15	1.96242	up
Capana10g000275	0	0.219149	0.588109	6.08593	5.97287	2.56676	3.40498e-05	3.87673	up
Capana10g000278	10.176	10.8912	21.1512	90.4101	109.893	97.4197	7.15917e-20	2.57726	up
Capana01g000562	6.12111	5.80895	8.33714	22.8352	21.4339	23.9049	3.40107e-15	1.50383	up
Capana01g000693	172.503	130.267	132.949	66.5994	49.6775	70.4145	5.49054e-12	-1.47387	down
Capana10g001603	4.81893	8.20416	10.3465	2.40625	2.33659	2.52654	4.22804e-07	-1.9144	down
Capsicum_annuum_newGene_23887	2.7779	2.49916	3.18497	1.1941	1.98633	1.45403	0.00477344	-1.10524	down
Capana05g000707	4.48968	3.3721	4.02436	1.32773	1.59758	2.19817	1.53258e-06	-1.46505	down
Capsicum_annuum_newGene_23889	0	0	0	0.595274	1.30832	0.552019	0.000217082	6.82524	up
Capana06g000891	21.2502	12.6246	20.7739	9.64612	9.04834	4.38675	0.000164081	-1.49168	down
Capana01g002874	1.40521	1.661	1.28863	6.06514	7.54073	6.10513	2.34045e-08	1.92105	up
Capana06g001020	12.8388	24.1419	10.9188	8.18004	8.30028	8.5616	0.000362312	-1.17207	down
Capana11g000014	81.6165	71.9008	84.1406	43.7115	37.1017	25.5657	1.00155e-09	-1.40498	down
Capana08g001296	1.98339	0.833969	0.064957	0.067862	0	0.103054	0.00355349	-4.23091	down
Capsicum_annuum_newGene_23711	0.966561	0.790746	1.10806	2.06661	2.07717	2.76262	5.99189e-05	1.01121	up
Capsicum_annuum_newGene_19744	0.410542	0.705365	0.511873	2.68985	1.70586	2.88647	3.8076e-05	1.91006	up
Capsicum_annuum_newGene_19748	0.415912	0.335466	0.177573	1.37599	0.742714	1.13185	0.00999519	1.50693	up
Capsicum_annuum_newGene_8326	0.051558	0.054156	0.056961	0.574583	0.751317	1.1188	5.44382e-05	3.32691	up
Capana11g002106	0	0	0	0.584455	0.149647	0.20989	0.00794045	6.03655	up
Capana09g000437	7.09207	9.16996	13.0145	37.5858	35.2534	30.9301	2.30918e-10	1.58462	up
Capana02g001316	0.026013	0	0	0.738593	0.726795	0.500875	0.00120641	5.78919	up
Capana02g001313	1.71982	2.89627	3.01826	12.0848	8.46966	8.43929	1.38085e-06	1.68199	up
Capana02g001311	0	0	0	3.96241	2.33659	1.79062	1.05164e-06	7.72853	up
Capana01g002129	107.279	98.7247	75.2255	65.8484	21.8337	51.2367	0.000997006	-1.27088	down
Capsicum_annuum_newGene_12595	7.35461	6.2946	10.4992	2.11657	2.61317	2.17235	4.9392e-10	-2.04425	down
Capsicum_annuum_newGene_12597	0.305038	0.312306	0.360124	0	0	0	7.82349e-06	-7.3823	down
Capsicum_annuum_newGene_12596	27.8949	22.2801	24.0737	6.01086	4.43849	6.36542	2.55662e-32	-2.38888	down
Capana08g001908	30.7622	32.1855	18.2024	7.16228	10.9078	12.1774	6.34493e-07	-1.66847	down
Capana09g002106	7.51059	5.42415	6.07322	3.36641	2.61738	3.20437	2.0655e-07	-1.29862	down
Capsicum_annuum_newGene_11026	4.55215	3.87039	3.62705	0.3881	1.01676	0.837983	1.25608e-07	-2.66177	down
Capana03g002526	2.16521	0.66405	2.88405	0	0.171043	0	3.56798e-05	-5.29755	down
Capana03g002523	3.91809	9.61547	1.91429	1.38127	1.84429	1.79841	0.00161945	-1.84979	down
Capana02g002031	11.7721	31.4881	10.4552	6.53319	5.86362	6.52011	4.47302e-05	-1.73708	down
Capana02g002039	3.62817	4.05878	4.26617	10.1306	10.7503	9.91446	0.000616934	1.11563	up
Capana02g002038	3.30859	4.68651	4.30332	11.1191	8.00925	11.2036	0.000293075	1.05998	up
Capsicum_annuum_newGene_15300	2.05498	2.82286	1.83897	47.3019	40.0044	41.0809	1.19929e-92	4.00845	up
Capana03g000381	6.18954	5.60842	11.1438	152.548	91.5373	166.173	1.53821e-34	3.90527	up
Capana10g002504	667.728	413.244	666.658	236.334	224.73	199.404	2.51777e-13	-1.65352	down
Capana03g003603	8.38745	9.11423	18.9295	58.36	36.1424	57.9954	1.30518e-07	1.82059	up
Capsicum_annuum_newGene_17532	0.541144	0.751776	1.02818	0	0	0	4.99724e-06	-7.49782	down
Capsicum_annuum_newGene_6675	1.8573	2.30779	2.25785	5.69193	5.66325	6.1136	1.23739e-05	1.19787	up
Capana02g000528	3.80121	3.16143	4.05937	1.46848	0.44395	1.31801	0.000201679	-2.01036	down
Capana12g002768	2.61916	2.43737	3.18439	24.8958	42.9045	29.1557	9.44614e-38	3.31016	up
Capana03g004014	142.057	202.187	191.027	80.2107	110.227	75.2739	7.45652e-09	-1.24771	down
Capana00g002927	0.277319	0.3326	0.03559	0	0	0	0.00903614	-6.16207	down
Capana00g000400	4.21707	3.39909	5.11747	22.7088	15.2424	15.9413	6.60608e-10	1.82868	up
Capana10g000810	1.17774	3.63698	4.28242	33.8387	26.9966	32.8382	5.45541e-14	3.12717	up
Capana10g002088	1.05286	0.742292	0.918838	2.54262	2.80144	3.18628	5.28885e-05	1.39104	up
Capana10g002085	3.81073	4.70959	3.14929	2.30029	1.01717	2.31036	0.00104521	-1.29481	down
Capana10g002080	65.4505	72.3949	59.3761	154.687	167.705	172.263	3.62424e-14	1.0825	up
Capana10g002083	43.1354	32.4131	41.419	16.8478	8.84844	18.619	7.38046e-08	-1.65152	down
Capana09g001107	0.202921	0.052409	0.305598	0	0	0	0.00544389	-6.29986	down
Capana01g000881	5.67019	8.99184	8.35852	23.1523	27.9732	28.0432	2.21397e-13	1.54362	up
Capana01g000883	2.58966	1.86362	1.96549	1.35031	0.92423	1.08952	0.000714084	-1.17826	down
Capana00g000648	5.5765	7.34887	6.08978	1.44841	1.73351	2.41912	6.67863e-14	-2.00137	down
Capsicum_annuum_newGene_5698	0.601718	1.26759	1.01494	2.78589	2.12762	2.93947	0.00272042	1.13176	up
Capana00g004772	528.261	570.076	478.153	206.403	294.938	251.163	5.37245e-13	-1.3096	down
Capana05g000164	0.084879	0.371483	0.59475	0.024665	0	0	0.00226832	-5.46168	down
Capana05g000160	7.02468	5.55301	4.80747	4.34613	2.03371	3.67528	0.00967808	-1.04102	down
Capana05g000161	2.47235	1.59203	2.51853	11.9116	8.4603	7.83918	2.17476e-06	1.82972	up
Capsicum_annuum_newGene_9699	0.135105	0.062611	0.148597	1.106	1.03017	0.694002	1.89975e-07	2.69961	up
Capsicum_annuum_newGene_19832	39.942	41.9727	39.2411	26.0396	22.1991	24.1546	1.76175e-21	-1.01825	down
Capana11g001753	2.25374	1.23181	4.39138	0.325146	0.371427	0.506763	0.000450644	-2.86808	down
Capana01g002627	1.67395	2.19947	1.72277	11.0129	7.59122	6.75768	1.97817e-10	1.93615	up
Capana01g002625	29.3036	23.8111	34.0879	87.2621	83.873	93.6514	1.43892e-13	1.35426	up
Capana01g000716	4.62854	10.5062	6.73783	39.4531	18.3079	22.282	4.04767e-05	1.63327	up
Capana08g000191	8.20121	13.554	11.4791	4.28486	7.30504	4.35959	3.93535e-05	-1.29405	down
Capana00g001033	2.27048	4.06267	3.25188	11.5338	14.2035	12.6649	3.83204e-08	1.75784	up
Capsicum_annuum_newGene_21299	0	0	0.032745	2.11449	0.652675	1.12395	1.15171e-07	5.91341	up
Capsicum_annuum_newGene_21295	0	0.28765	0.310229	2.64812	1.4459	3.06419	0.000646849	3.33147	up
Capana02g003274	5.23813	6.49593	6.04476	1.60384	1.10572	1.33633	4.7629e-29	-2.37366	down
Capana02g003270	726.676	704.744	614.564	445.784	248.829	408.529	1.9419e-06	-1.14085	down
Capsicum_annuum_newGene_14891	0.184372	0.190205	0.542475	1.0799	1.14719	0.836285	0.00658018	1.55984	up
Capana07g001192	16.9962	19.7572	20.4738	9.07145	13.5352	8.02879	5.43368e-05	-1.14063	down
Capana06g001487	5.09026	15.8214	13.7113	47.3102	46.175	41.2155	2.14496e-06	1.72894	up
Capana07g001442	16.1771	12.7747	12.8441	7.11103	8.82199	5.59945	1.802e-05	-1.20276	down
Capana08g001319	39.9004	32.0693	35.8069	17.115	20.7548	14.6812	8.79418e-10	-1.28256	down
Capana08g002757	1.23822	0.884578	1.19087	0.407256	0.440263	0.248133	6.44421e-05	-1.83504	down
Capsicum_annuum_newGene_2570	4.66148	6.96514	4.66979	2.66199	2.32019	2.26652	7.96528e-08	-1.45102	down
Capsicum_annuum_newGene_20955	0.913929	0.757393	0.650519	0.237216	0.158434	0.199767	0.000257416	-2.00048	down
Capsicum_annuum_newGene_15404	0.548109	0.551966	0.349649	0.207506	0.081623	0.087277	0.000278588	-2.31498	down
Capsicum_annuum_newGene_15409	0.553135	0.922898	0.849436	6.38992	9.20612	5.40691	7.57713e-22	2.94296	up
Capana02g001101	5.6054	6.92863	7.19195	12.967	17.6376	16.8569	1.79664e-05	1.02384	up
Capana03g002282	29.4087	27.3256	30.1253	15.826	16.8255	10.6022	6.50942e-08	-1.24927	down
Capsicum_annuum_newGene_14753	0.968474	1.73205	1.75517	4.63602	4.69771	5.60743	3.56477e-05	1.49822	up
Capana03g001489	1.1107	0.564438	0.609634	1.20806	9.57163	6.37261	0.000888004	2.63512	up
Capana03g001486	6.78638	7.14241	6.94805	0.807088	1.47984	0.804789	4.11932e-17	-2.99413	down
Capana03g001487	8.1389	15.8882	1.53687	0.077033	0	0.040429	5.33288e-14	-7.63628	down
Capana04g002862	0.520693	0.903712	0.517315	0	0	0	0.000707794	-6.60534	down
Capana04g002860	9.31338	8.57114	6.535	0.526527	0.462011	0.542657	2.38974e-47	-4.22356	down
Capana04g002861	30.261	68.8691	19.4032	4.2022	6.08517	4.07571	8.45132e-16	-3.2756	down
Capana10g001268	5.59062	2.36622	3.81411	0.312039	0.572049	0.887749	4.89252e-05	-2.96602	down
Capsicum_annuum_newGene_9906	0.548915	0.39063	0.585244	1.40689	1.32334	1.54065	0.000399202	1.20352	up
Capana00g002686	25.2055	31.3802	19.3248	10.4717	12.0261	10.6756	9.93371e-11	-1.43649	down
Capana00g000196	1.17107	1.29487	1.44764	38.521	53.2097	39.624	9.72782e-94	4.81397	up
Capana10g000607	52.1679	78.8557	43.7987	26.3962	38.4761	22.8873	3.84701e-05	-1.23133	down
Capana10g000602	0	0	0	0.454178	0.479506	0.508047	5.27675e-05	6.97348	up
Capana01g000269	36.0799	49.1853	13.4906	18.8757	5.3914	15.1914	0.0067431	-1.57129	down
Capana01g000268	19.3515	16.9482	17.615	4.96555	4.33572	5.59866	4.41106e-38	-2.10315	down
Capana00g003559	5.19525	7.07481	8.62675	37.7142	25.5489	31.6151	7.95107e-13	1.93795	up
Capana00g004028	3.74227	4.84209	6.27044	17.4354	24.0938	19.7653	3.18937e-10	1.80063	up
Capana12g002510	11.1087	9.59931	15.5334	109.817	89.7788	78.9065	2.52222e-34	2.69636	up
Capana05g001777	10.9082	8.8307	7.16925	4.5981	1.39572	4.02647	0.00131629	-1.66364	down
Capana04g002517	43.5686	42.3795	37.7268	23.601	16.2553	17.1713	1.15424e-10	-1.36239	down
Capana05g000823	16.8013	20.8402	11.4726	6.8044	6.83161	7.25834	9.87965e-09	-1.47584	down
Capana04g002510	5.48668	5.98019	6.25235	15.4086	22.4991	26.3974	8.69738e-12	1.61528	up
Capana04g002519	5.82982	4.94473	7.0664	59.9628	87.2818	52.4844	5.90752e-39	3.23977	up
Capana09g000300	3.49589	3.80728	4.19861	0.976408	2.0207	1.39605	1.1554e-06	-1.62744	down
Capana05g001195	6.70378	3.47886	5.28871	17.0511	18.0283	15.1233	7.34059e-07	1.44319	up
Capana10g002294	0	0.093375	0.038662	1.17972	0.365478	0.718511	0.00924844	3.7304	up
Capana07g000205	9.07594	7.01806	7.54484	4.03679	4.77794	3.8038	1.25541e-07	-1.15372	down
Capana10g002290	0.661679	0.344787	1.04295	2.85227	1.57973	3.18839	0.00342529	1.62311	up
Capsicum_annuum_newGene_20839	0.743954	0.271704	0.847987	5.17971	5.40126	5.53197	1.26796e-10	2.83508	up
Capana07g002270	7.24207	9.27141	8.37257	4.27757	2.31461	3.10156	1.28385e-08	-1.6001	down
Capana07g002277	2.58893	6.0158	6.59665	80.4445	82.9882	81.7585	1.07353e-37	3.77572	up
Capana11g000365	15.9076	17.9814	17.9197	42.225	43.6943	44.129	9.40153e-21	1.08444	up
Capana09g000048	1.66635	2.58143	2.44012	11.39	7.74511	13.4495	9.5144e-14	2.04122	up
Capana01g003743	7.87267	8.28873	11.9557	0.292257	1.83345	0.419758	4.30702e-10	-3.69519	down
Capana01g003744	24.182	20.618	28.1287	3.55582	5.13358	5.28177	1.8621e-27	-2.62846	down
Capana07g000405	0.086458	0.054051	0.057044	2.11982	1.10599	0.834429	0.000667678	3.69917	up
Capana11g001095	19.7997	13.0495	23.3682	1.32133	2.10459	1.44421	3.18228e-35	-3.76708	down
Capana11g002210	2.41466	2.98856	3.6301	1.20869	1.17889	1.89741	0.00400454	-1.31398	down
Capana11g001544	3.99294	1.62355	4.14243	0.792637	1.12577	0.590056	1.04184e-05	-2.19991	down
Capana06g001251	20.9864	22.7931	14.7959	10.8701	8.91055	6.68598	5.61205e-06	-1.39001	down
Capana01g000109	1.13458	0.725259	0.940043	0.419137	0.320249	0.452235	0.00269195	-1.48657	down
Capana08g001575	53.9748	83.3595	27.2063	15.9553	15.4396	14.7307	3.49049e-09	-2.07535	down
Capana08g001576	0.537708	0.519213	0.409413	0.03813	0	0.141508	0.0020569	-3.22107	down
Capsicum_annuum_newGene_18939	337.125	132.948	56.3218	41.1097	19.7054	40.5718	0.00345397	-2.6454	down
Capana06g000381	4.62475	2.98857	3.1166	2.16245	1.76355	1.15169	0.00583119	-1.32388	down
Capana06g000387	138.402	227.306	111.61	73.3116	46.85	57.8844	1.55272e-08	-1.66375	down
Capana06g000386	92.0843	157.516	53.8812	37.7078	28.0178	24.1005	7.9381e-08	-1.99526	down
Capana06g000385	77.7947	210.039	22.1976	14.5185	11.8233	10.763	0.000552942	-3.29396	down
Capana03g000515	11.7985	9.87253	11.9036	33.4652	29.2667	30.1555	2.37226e-10	1.21753	up
Capana03g000516	1.87087	1.59036	2.47346	6.21943	6.78885	6.91539	6.50711e-09	1.49405	up
Capana08g000768	10.9033	14.3688	16.5487	33.5757	46.4657	42.8347	5.31392e-09	1.31561	up
Capana08g000767	154.952	108.84	145.655	363.087	408.202	487.513	7.55318e-11	1.37022	up
Capana08g000763	110.038	101.264	103.624	19.6076	20.8901	18.3137	7.75662e-68	-2.66506	down
Capana08g000761	20.7865	14.1814	17.6636	11.3674	5.43748	10.4921	0.000377581	-1.19989	down
Capana02g001804	17.488	21.7173	18.6041	6.21946	9.87708	8.1801	9.90521e-11	-1.49222	down
Capana00g004962	0.194471	0.652107	0.180431	1.38139	1.86011	1.48711	0.000702346	1.96223	up
Capsicum_annuum_newGene_6548	0.139403	0.180509	0.151169	1.35122	0.913522	1.21351	1.33003e-08	2.5644	up
Capana04g001227	1.89872	3.03641	3.42162	7.11767	7.06797	7.83923	0.000262491	1.15309	up
Capana04g001229	5.48633	3.44646	4.66604	1.27716	0.665647	0.725133	6.63255e-09	-2.58503	down
Capana04g002757	5.77904	3.79113	5.33247	19.8708	9.70665	13.2318	0.000157423	1.267	up
Capana00g000839	55.7622	81.6241	45.863	26.8639	16.2404	39.124	7.28907e-05	-1.40091	down
Capana02g002727	6.40038	7.19621	7.0721	17.9506	20.3382	16.904	1.6596e-09	1.17327	up
Capana02g002722	1.77379	1.3987	0.980784	0.11116	0.34536	0.198683	6.08284e-07	-2.90342	down
Capana02g002721	2.18915	3.19581	1.14597	0.037148	0.245418	0.187636	1.68719e-09	-4.00179	down
Capana02g002720	12.4785	9.98841	11.4826	4.85877	5.17266	4.82641	1.59646e-12	-1.43901	down
Capana02g002729	1.53035	0.798025	0.975457	4.3049	4.81763	6.87537	7.43255e-07	2.00966	up
Capana03g000899	62.1905	68.2125	78.4193	25.939	14.4009	22.2237	5.88493e-16	-1.98312	down
Capana03g000896	37.398	28.3491	37.1029	17.3882	20.2585	18.6098	1.29448e-09	-1.11779	down
Capana03g000892	10.9239	11.752	8.07023	50.9384	79.8145	67.1704	1.7369e-25	2.44314	up
Capana04g002288	0	0	0	0.841046	0.355326	0.228966	0.00547625	6.1232	up
Capana06g002656	226.601	173.981	267.096	53.8787	44.4425	45.9982	1.72152e-34	-2.45693	down
Capsicum_annuum_newGene_10850	18.2446	8.46815	12.6128	3.15403	0.837389	2.24865	6.94662e-12	-2.93744	down
Capana00g002523	3.88444	1.08827	2.99712	0	0	0.413195	0.00101371	-4.46891	down
Capana00g002521	2.3443	2.3219	3.10992	0.157968	0.224666	0.179311	1.9471e-08	-3.99965	down
Capana03g003736	12.9986	12.9137	18.265	69.8422	87.7779	75.4039	2.52818e-28	2.15598	up
Capana12g000031	0.046452	0	0.030513	0.998464	0.760563	0.437367	7.98726e-05	4.52823	up
Capana06g000111	10.4836	12.7847	9.21872	5.30781	5.76364	6.30072	1.89256e-08	-1.14541	down
Capana12g000039	0.378448	1.37977	0.74827	0.325642	0.316027	0.200816	0.00327384	-1.78376	down
Capana01g001479	0.492288	0.108105	0.535969	3.38765	2.4809	2.57581	1.65492e-05	2.5908	up
Capana02g000813	67.3124	87.5212	61.9432	25.9669	38.5265	36.1805	1.31077e-09	-1.34714	down
Capana00g000010	6.23383	9.43609	6.45405	1.46383	0.771315	1.04087	4.38496e-10	-2.95735	down
Capana05g000255	0.425133	1.17243	0.598152	2.31267	2.31527	2.02539	0.00168692	1.36633	up
Capana05g000258	0	0	0	1.48999	0.269772	0.914006	0.00230213	6.41791	up
Capana09g002416	0.23561	0.083698	0.04914	1.06884	0.616403	0.656045	0.00854841	2.35868	up
Capana05g000788	12.3649	14.6937	14.3307	41.1906	55.5433	56.9889	5.0484e-19	1.65065	up
Capana05g000782	4.68274	3.45549	4.21321	12.8534	12.4033	14.5181	1.8704e-05	1.42432	up
Capana07g002456	666.068	438.748	588.688	305.368	299.333	283.339	3.63351e-09	-1.18134	down
Capana10g002124	807.879	689.649	597.134	132.185	151.79	308.745	6.21806e-11	-2.07239	down
Capsicum_annuum_newGene_734	10.3694	8.1841	9.4449	2.33551	1.05006	1.44109	1.55011e-21	-2.8469	down
Capana00g001765	4.37839	3.59431	7.71807	10.9951	14.5396	12.175	0.00720948	1.01677	up
Capana03g003225	0.894075	2.44379	0.750091	3.0217	11.1463	6.05032	0.000314532	2.08149	up
Capsicum_annuum_newGene_20208	3.68532	2.7509	2.77463	0.905557	0.647574	0.285997	8.86859e-05	-2.51664	down
Capana00g002556	0.585451	1.15887	1.03885	28.6914	44.679	34.661	1.15588e-73	5.03765	up
Capana04g001148	0.609135	1.47777	1.77094	20.2831	70.5809	45.6023	1.82589e-26	4.90391	up
Capana06g001635	8.21227	8.34237	8.67676	19.5818	23.4601	17.8298	1.03707e-07	1.02663	up
Capana11g000099	9.74573	10.3367	4.557	1.96956	0.19008	0.521835	3.93467e-06	-3.42257	down
Capana07g001980	108.132	156.317	118.369	366.706	293.101	315.333	2.51657e-09	1.10761	up
Capana11g000097	56.2743	77.9114	41.5876	15.5992	41.6011	24.8193	0.000541066	-1.33589	down
Capana08g001162	0.778698	1.13659	1.52839	6.19391	7.39923	8.45782	1.0881e-08	2.41445	up
Capana08g001161	1.04224	1.41508	2.17753	16.1355	14.0848	23.6599	1.98321e-24	3.29377	up
Capana08g001166	0.227859	0.310495	0	1.62628	2.80553	1.59264	0.000897721	3.24767	up
Capana01g003162	2.06223	5.08652	4.07207	15.3725	16.3667	12.0383	1.89609e-06	1.73105	up
Capana03g000086	23.3883	24.5033	19.1229	9.86412	6.66286	10.6185	3.0126e-12	-1.55118	down
Capana07g002335	108.6	137.551	90.134	41.1622	42.6383	41.7325	2.58851e-20	-1.66422	down
Capana07g002334	1.13232	5.85125	1.91206	0.381763	0.571606	0.355604	0.00191713	-2.95133	down
Capana07g001731	30.1487	34.5328	9.25571	1.75401	0.975728	1.97632	9.96969e-18	-4.19329	down
Capsicum_annuum_newGene_18472	0	0	0	0.593624	0.063077	0.232073	0.00337551	6.39879	up
Capsicum_annuum_newGene_18474	14.2208	15.5939	17.0653	44.3475	35.0299	39.734	1.99911e-11	1.10019	up
Capana08g001988	57.5939	49.7633	44.3657	123.763	155.701	183.768	5.39457e-11	1.36233	up
Capana11g002004	7.37401	5.50789	4.31734	2.04676	1.55894	2.99153	3.9116e-05	-1.62943	down
Capana01g004322	0.347426	0.452192	0.820926	3.23908	1.77444	2.93525	8.86231e-05	2.02538	up
Capsicum_annuum_newGene_21931	0.071982	0.070893	0.128252	0.379449	0.758279	0.381149	0.00463319	2.20531	up
Capsicum_annuum_newGene_24263	0.584764	0.262897	0.336578	0.993217	1.24154	2.48813	0.0025068	1.53028	up
Capana06g000220	0.521649	0.348802	0.301012	13.2322	18.6866	20.9215	1.381e-29	5.17503	up
Capana06g000221	16.4415	15.8504	15.7541	6.44765	6.51051	5.55593	2.80997e-25	-1.62067	down
Capana02g002211	4.87836	3.37746	5.38085	12.3761	17.4694	11.7067	2.26355e-05	1.35615	up
Capsicum_annuum_newGene_24884	0	0	0.028895	0.392345	0.88162	0.894491	1.84636e-06	5.40839	up
Capana03g000302	153.401	97.1825	100.224	32.0618	21.9455	19.2996	3.04711e-20	-2.51131	down
Capana03g000309	17.9366	19.9169	16.8725	7.53979	10.8433	12.0084	1.43839e-05	-1.09226	down
Capana06g001179	21.3735	24.197	21.4627	66.4644	45.0677	55.4373	8.62881e-07	1.07088	up
Capana06g001176	22.9539	33.9152	33.8096	205.721	109.988	179.149	4.22686e-17	2.20454	up
Capana04g000815	3.699	2.87527	2.6711	1.2951	0.825637	0.621602	5.57754e-06	-1.99542	down
Capsicum_annuum_newGene_13775	0.067158	0	0.049092	0.852723	0.696316	0.970678	7.5471e-06	3.84765	up
Capana00g004275	1.40796	1.67779	2.31531	12.1186	7.86441	8.72023	6.39638e-08	2.15049	up
Capana02g003614	13.0271	22.7226	16.8787	37.0083	66.3799	47.9983	1.13336e-05	1.28978	up
Capana02g003612	9.98522	11.9052	9.58353	39.9876	39.5871	33.5982	7.75938e-22	1.60342	up
Capana04g002412	0.455325	0.64367	0.511482	1.87088	1.30451	1.85891	9.26905e-05	1.39818	up
Capana02g001614	0.814987	2.43643	2.46957	4.19796	6.45835	6.83324	0.00287776	1.3805	up
Capana05g000942	2.74939	7.84256	7.07535	22.1347	19.5834	17.8657	3.82577e-05	1.52006	up
Capana06g000456	0	0	0	0.762038	0.496139	0.340308	0.00541265	6.04767	up
Capana10g000895	0.709729	1.48983	0.746123	4.50463	4.97952	6.41176	1.9389e-08	2.19815	up
Capana10g002008	4.60773	6.08186	6.43159	36.7597	95.6258	48.6213	1.03669e-20	3.16728	up
Capsicum_annuum_newGene_24749	1.53512	0.887051	0.894892	1.38639	27.6879	15.7643	0.00504016	3.49476	up
Capsicum_annuum_newGene_24748	1.46665	4.47787	1.67027	10.9188	32.6736	23.0863	3.33733e-08	2.8938	up
Capsicum_annuum_newGene_24742	26.4335	54.841	6.49786	1.48039	3.78494	1.85857	7.60382e-05	-3.96518	down
Capsicum_annuum_newGene_14165	0.956928	0.248473	1.15116	0.256735	0.071887	0.182269	0.00222318	-2.5338	down
Capana09g000631	0.740338	0.970631	0.612075	0	0	0	5.03584e-07	-7.83432	down
Capana02g002330	15.9294	17.3639	23.3402	69.2541	89.5653	72.1853	2.09766e-18	1.78658	up
Capana12g000209	10.0386	10.1939	12.6171	29.5564	23.8563	26.7776	4.57865e-09	1.04163	up
Capana12g000208	1.02603	0.650763	0	0	0	0	0.00505661	-7.14199	down
Capana06g002441	3.35232	3.12728	3.27289	101.035	62.8362	120.758	5.7308e-78	4.61362	up
Capana06g002446	86.8281	68.134	69.1937	9.17893	5.47874	8.72977	4.30463e-46	-3.50619	down
Capana10g000333	6.08385	4.90213	4.54559	0.426653	0.30741	0	1.42711e-10	-4.62648	down
Capana04g000717	81.4667	93.9568	94.13	35.1069	45.8328	36.9809	1.66956e-18	-1.43404	down
Capana04g000714	16.7465	20.5447	12.5064	3.8094	6.17312	5.64372	1.38066e-12	-1.9136	down
Capana04g000713	8.81593	6.29623	5.62702	2.28016	2.46039	3.57782	2.71013e-06	-1.56718	down
Capana01g001235	0.117111	0.137812	0.23702	0.91424	0.44708	0.691059	0.00547732	1.80167	up
Capana00g003240	9.52195	10.6636	5.15108	1.43955	0.858494	0.54816	1.66484e-12	-3.38621	down
Capana01g000791	161.028	218.114	171.368	79.4966	87.8008	68.6908	7.47915e-17	-1.46198	down
Capana01g000793	5.87997	4.21727	3.89509	81.43	133.353	88.7292	2.70887e-59	4.19006	up
Capana03g004056	0.197759	0.463653	0.35134	1.28677	3.88418	2.52499	0.000552434	2.69659	up
Capana03g004053	53.8263	49.2453	66.9573	26.0719	27.7513	24.4923	1.08489e-14	-1.3629	down
Capana00g000600	3.21316	2.58637	2.22337	1.57548	1.38331	0.618205	0.0096153	-1.41235	down
Capana06g000755	0.842698	0.764718	0.595654	6.26265	4.69596	5.31422	3.6537e-16	2.63337	up
Capana08g000111	24.1425	22.3249	18.2488	10.046	4.87729	9.59833	9.18475e-08	-1.64967	down
Capana03g001807	1.37808	0.963098	1.30195	0.288762	0.238071	0	0.00733664	-2.95743	down
Capana10g002395	0	0	0	0.426493	0.452086	0.417822	0.0010554	6.38986	up
Capana00g001772	2.74627	3.7474	2.86841	7.32282	8.69835	9.33861	0.00103183	1.19761	up
Capana01g002934	88.4922	55.3601	85.9773	29.8486	33.0193	24.0035	1.20721e-11	-1.65207	down
Capana07g001114	2.36703	2.68985	3.24281	7.59341	7.82173	7.23473	3.74977e-05	1.19956	up
Capana07g001115	2.42602	2.67618	2.84456	8.52519	6.03656	8.00855	1.29812e-05	1.2618	up
Capana06g001402	25.8162	29.2341	22.3023	13.1497	9.52518	10.5401	3.50316e-12	-1.46198	down
Capana08g001642	1.27714	0.384558	1.33177	0.107823	0.143379	0.110776	0.0015838	-3.22965	down
Capana04g002820	7148.06	3989.61	6358.41	364.357	244.915	267.667	1.10529e-73	-4.57178	down
Capana06g002837	0.877944	1.96813	1.87089	0.129375	0.419197	0.164998	0.00170477	-2.82392	down
Capsicum_annuum_newGene_10827	0.235018	0.395567	0.282719	0.022831	0	0	0.000621685	-5.46467	down
Capsicum_annuum_newGene_10821	0.458674	0.604943	0.398799	0.039745	0.086054	0.079047	4.58943e-06	-2.98714	down
Capana06g001620	58.578	40.6839	49.3258	7.30677	2.27222	5.45399	1.90936e-22	-3.55635	down
Capsicum_annuum_newGene_19665	0.268885	0.592877	0.872167	2.43136	1.4851	1.73261	0.00119305	1.4789	up
Capsicum_annuum_newGene_21479	1.96447	1.67163	0.913618	45.1631	17.2197	13.017	3.80998e-20	3.9778	up
Capsicum_annuum_newGene_8207	2.81822	4.88936	4.53119	0.992933	0.607179	1.44313	2.23109e-06	-2.23541	down
Capana09g000572	22.2879	20.3501	7.86145	3.16076	2.77918	0.920638	2.58017e-09	-3.11955	down
Capana09g000577	5.2213	10.1426	4.69153	1.286	2.49516	2.18359	4.56765e-06	-1.97763	down
Capana08g000938	17.2194	14.2047	9.46459	3.1814	4.83423	4.83755	3.04853e-10	-1.91976	down
Capsicum_annuum_newGene_17889	0.892204	0.89836	1.14298	3.56827	2.07018	2.52676	0.000375817	1.2272	up
Capsicum_annuum_newGene_13709	1.67395	1.85131	0.669255	0.386996	0.379981	0.400169	0.00240919	-2.04773	down
Capsicum_annuum_newGene_9154	2.59564	3.10986	2.51562	0.777497	0.783222	1.5146	5.48732e-05	-1.31869	down
Capana02g001184	39.8586	37.0493	39.1706	31.5553	10.5067	22.6659	0.00743146	-1.09161	down
Capana02g001180	9.73505	6.56819	7.45004	5.32453	2.58773	4.35341	0.00340917	-1.20458	down
Capsicum_annuum_newGene_15954	27.7014	29.3488	24.7453	14.302	13.7762	15.816	1.1062e-16	-1.14324	down
Capsicum_annuum_newGene_16282	0.531359	0.505401	0.947531	2.33202	1.56966	1.80171	8.01255e-05	1.45898	up
Capsicum_annuum_newGene_25585	0.972916	1.0905	0.307656	0	0	0.051124	0.000260086	-5.80584	down
Capana09g002220	11.6233	13.0249	4.94663	4.37555	5.72017	5.28726	0.00364364	-1.18852	down
Capsicum_annuum_newGene_24188	0	0	0	0.868028	1.14403	0.6968	9.02199e-05	6.912	up
Capsicum_annuum_newGene_24184	1.84638	1.93822	1.16379	0.389005	0.244393	0.575294	0.00146555	-2.18466	down
Capana03g002209	14.5115	12.4618	16.3026	48.2671	34.2859	44.5434	3.38975e-10	1.30502	up
Capana03g002206	1.03117	2.93342	2.2255	6.1096	97.9733	70.5489	7.80086e-05	4.58621	up
Capana03g002205	0.769879	1.67491	0.822388	2.29493	39.2872	21.4502	0.000627676	4.04228	up
Capana12g001317	238.647	215.474	229.578	84.2619	114.065	82.6782	1.40686e-16	-1.52687	down
Capsicum_annuum_newGene_15220	6.09996	3.09075	4.13187	0.348811	0.226324	0.516691	2.27934e-15	-3.81989	down
Capana06g000415	0.013145	0.105891	0.159519	1.01666	0.453137	0.558831	0.00503455	2.57992	up
Capana08g002269	29.7355	25.6663	12.3754	9.66789	2.98213	8.23586	7.71758e-05	-1.95265	down
Capana08g002262	14.7907	28.3541	8.4747	4.2737	4.27803	5.69144	6.18368e-06	-2.0907	down
Capana10g000688	52.8606	50.0092	52.0437	9.49856	7.85406	9.09812	1.77365e-93	-2.7957	down
Capana12g002599	6.16547	4.31445	3.84428	1.0914	0.537027	0.652134	9.94659e-15	-2.8818	down
Capana00g002844	3.5837	3.60179	4.29603	0.389716	0.702189	0.801018	4.00754e-18	-2.84576	down
Capana00g002846	18.9512	16.8955	19.6169	6.35522	10.5584	8.85997	1.58772e-05	-1.35155	down
Capana00g002847	31.6196	30.0003	34.0281	11.588	17.1422	13.6703	1.62181e-10	-1.41881	down
Capana00g002840	0	0	0	6.64247	10.8729	6.78687	1.75335e-11	9.2322	up
Capana00g002849	660.917	676.95	350.62	79.4855	128.29	109.442	5.56231e-20	-2.65689	down
Capsicum_annuum_newGene_3491	1.49368	1.34493	1.33266	0.865793	0.494828	0.675611	0.00644833	-1.04056	down
Capana05g002374	4.23954	4.56623	3.8392	1.19347	1.19952	1.63597	1.02914e-15	-1.89175	down
Capana04g001640	5.52957	5.69144	6.53807	41.9785	47.7645	52.0446	2.32813e-64	2.7502	up
Capana07g002145	10.257	4.33482	7.88599	0.267822	0.135335	0	1.0534e-19	-5.96893	down
Capana07g002146	68.6619	39.1221	61.9985	14.0861	12.7958	9.38671	1.67737e-20	-2.47709	down
Capana00g001093	0.081473	0.073177	0.224044	1.52949	1.92497	2.35005	0.000347168	3.47544	up
Capana04g002595	5.25314	5.5841	4.89105	25.0312	34.8416	29.2194	5.12761e-31	2.25883	up
Capana09g001791	40.7989	34.5991	34.533	16.2765	16.7322	21.2497	2.80118e-11	-1.26731	down
Capana09g001797	34.2479	59.3041	25.37	91.5292	99.9032	108.786	0.000514457	1.09688	up
Capana09g000777	0	0	0	0.559093	0.31233	0.581329	0.00037038	6.65783	up
Capana09g000773	34.2148	31.1318	36.5296	7.21802	12.3156	8.45805	5.18598e-17	-2.10711	down
Capsicum_annuum_newGene_8779	4.5096	4.9524	2.58479	1.13694	1.79713	1.059	2.31199e-05	-1.82884	down
Capana07g001487	1.7145	1.61404	1.90254	12.5116	11.5382	14.393	9.76243e-25	2.61892	up
Capana11g001014	11.8279	6.90545	11.5158	2.58674	2.08886	1.62326	1.98006e-16	-2.51365	down
Capana01g001362	18.5227	36.3427	17.4664	11.8788	12.3198	10.8757	2.58381e-05	-1.27955	down
Capana08g001863	1.50567	1.79669	1.29977	0.382404	0	0	0.00808621	-3.75042	down
Capana04g000694	6.94223	7.54264	11.0797	23.5263	24.1064	27.1191	1.79132e-08	1.3032	up
Capana04g000699	4.92661	8.81407	5.59487	2.59944	4.04394	2.35676	0.00426753	-1.33355	down
Capana01g000186	19.1176	19.2342	21.4294	12.1173	9.84402	9.69434	9.74391e-12	-1.16171	down
Capana04g000523	108.776	129.203	102.725	11.6459	34.965	27.4898	2.83975e-12	-2.43951	down
Capana05g001948	20.8441	40.2216	13.5976	6.92649	10.6808	15.4011	0.00232161	-1.41435	down
Capana11g000870	2.10091	1.97374	1.15908	0.818851	0.388324	0.390339	0.000163721	-1.94579	down
Capana11g000872	40.6646	33.209	36.3738	112.707	93.0135	99.0095	4.28098e-13	1.2175	up
Capana01g004456	0.690212	0.690064	1.27662	3.66093	4.46231	3.49672	2.59817e-05	1.86662	up
Capana01g004455	6.1472	6.40682	5.06103	2.09089	2.32429	1.82591	3.47534e-12	-1.73922	down
Capana08g000091	0.775965	0.888052	1.23858	4.18187	2.41814	3.04287	0.00342637	1.47381	up
Capana06g001308	27.3948	36.9496	21.2438	5.46675	10.0813	11.6197	9.71464e-08	-1.89495	down
Capana06g001303	1.18516	3.86416	2.5284	12.8475	14.4044	14.5649	9.5701e-09	2.23097	up
Capana06g001305	30.8392	51.8604	25.1111	8.76451	9.52635	11.6358	1.36908e-10	-2.08612	down
[truncated: 3,714 more rows]

## Sheet: TBvCB
#ID	CB-1_FPKM	CB-2_FPKM	CB-3_FPKM	TB-1_FPKM	TB-2_FPKM	TB-3_FPKM	FDR	log2FC	regulated	up:4290
[truncated: 7,936 more rows]

[truncated: 7 more sheets: TRvCR, CBvCW, CWvCR, CBvCR, TBvTW, TRvTW, TBvTR]
