# Supplementary material for: Integrated transcriptome and metabolome analysis reveals anthocyanin biosynthesis mechanisms in pepper (Capsicum annuum L.) leaves under continuous blue light irradiation
Source: BMC Plant Biol. 2024 Mar 23;24:210. doi: 10.1186/s12870-024-04888-x (PMC10960449; doi:10.1186/s12870-024-04888-x)
Supplement: Supplementary file 6 — Supplementary Material 6 [file 12870_2024_4888_MOESM6_ESM.xlsx]

## Sheet: Sheet1
Table S6.Transcription factors identified in this study.
bHLH transcription factors
#ID	CB-1_FPKM	CB-2_FPKM	CB-3_FPKM	CR-1_FPKM	CR-2_FPKM	CR-3_FPKM	CW-1_FPKM	CW-2_FPKM	CW-3_FPKM	TB-1_FPKM	TB-2_FPKM	TB-3_FPKM	TR-1_FPKM	TR-2_FPKM	TR-3_FPKM	TW-1_FPKM	TW-2_FPKM	TW-3_FPKM	NR_annotation						#ID
Capana01g002561	96.7361	91.8191	86.4023	83.3338	74.4174	62.1516	130.163	149.454	119.275	153.362	141.856	148.237	106.194	104.751	109.267	107.568	102.476	123.498	Transcription factor bHLH81 [Capsicum annuum]						Capana01g002561	91.6525	73.301	132.964	147.818	106.737	111.181
Capana08g001640	76.6347	69.8972	66.3035	93.2367	92.5055	77.1568	112.993	56.1807	108.455	151.047	157.113	147.707	141.412	146.874	196.319	98.4387	63.6217	100.109	PREDICTED: transcription factor bHLH149 [Capsicum annuum]						Capana08g001640	70.9451	87.633	92.5428	151.956	161.535	87.3899
Capana04g000890	38.0634	52.9168	40.4594	43.4719	29.7129	31.9248	45.136	43.8869	58.2961	126.333	112.376	108.403	62.9337	74.932	61.8171	119.226	104.536	119.287	PREDICTED: transcription factor bHLH143-like [Capsicum annuum]						Capana04g000890	43.8132	35.0365	49.1063	115.704	66.561	114.349
Capana02g002101	8.75404	11.9935	10.3177	5.10222	3.46822	3.57354	12.4435	11.9842	13.4401	53.679	48.9478	53.3997	18.2814	20.8155	26.3999	50.2015	30.8549	51.1383	PREDICTED: transcription factor bHLH112 [Capsicum annuum]						Capana02g002101	10.3551	4.04799	12.6226	52.0089	21.8323	44.0649
Capana12g000885	45.8824	64.9171	61.0084	58.6459	46.0337	48.0371	44.4314	52.4327	53.1646	50.4704	51.0181	50.3487	53.8926	46.3919	43.3888	50.9748	46.5217	46.256	PREDICTED: transcription factor bHLH143-like [Capsicum annuum]						Capana12g000885	57.2693	50.9055	50.0096	50.6124	47.8911	47.9175
Capana10g002370	68.9786	78.3973	71.8035	88.1879	69.4925	74.0278	98.223	81.9084	100.61	50.1769	47.1087	48.3513	65.5908	73.6438	67.958	36.199	34.0533	36.7747	PREDICTED: transcription factor bHLH48 isoform X1 [Capsicum annuum]						Capana10g002370	73.0598	77.2361	93.5805	48.5456	69.0642	35.6757
Capana03g004551	14.1743	2.28708	1.531	7.28297	9.46749	1.08299	7.18639	38.6079	4.18751	49.921	46.3306	52.5454	11.0656	12.6281	20.8173	71.999	47.6392	110.553	PREDICTED: transcription factor bHLH92-like isoform X3 [Capsicum annuum]						Capana03g004551	5.99744	5.94448	16.6606	49.599	14.837	76.7304
Capana00g002809	42.6945	39.5078	34.1876	27.4761	25.6118	19.0991	36.4027	44.856	33.0433	49.1686	56.9287	50.3185	31.6082	28.5716	36.6074	41.2962	38.6071	39.9056	PREDICTED: transcription factor bHLH144-like [Capsicum annuum]						Capana00g002809	38.7967	24.0623	38.1007	52.1386	32.2624	39.9363
Capana03g001053	29.2347	25.6153	25.5878	29.8272	31.5937	34.2203	39.0453	31.8113	36.4812	48.1351	38.7278	39.8478	34.9815	40.747	40.9389	35.6743	32.7752	36.9893	PREDICTED: transcription factor bHLH79 [Capsicum annuum]						Capana03g001053	26.8126	31.8804	35.7793	42.2369	38.8891	35.1462
Capana01g002059	17.8526	16.3041	15.8399	11.7031	11.3432	12.2887	23.9842	29.1711	27.7692	41.2292	36.8974	34.7425	20.7419	20.4442	22.4014	41.0007	28.2905	35.6886	PREDICTED: transcription factor bHLH148-like [Capsicum annuum]						Capana01g002059	16.6655	11.7783	26.9748	37.623	21.1958	34.9932
Capana03g000411	38.7055	44.8996	42.9698	42.1214	39.1549	42.9995	22.5008	22.1151	27.5606	38.8461	37.5605	42.8414	32.181	33.2814	35.4521	45.7763	38.6243	43.9165	PREDICTED: transcription factor bHLH47 [Capsicum annuum]						Capana03g000411	42.1916	41.4253	24.0588	39.7493	33.6382	42.7724
Capana12g000049	12.5377	16.6794	14.7665	20.4603	12.6786	18.5232	29.893	24.4887	29.6187	37.0064	36.3683	35.5728	34.8645	32.6026	37.833	26.5412	21.0948	24.3437	PREDICTED: transcription factor bHLH122-like [Capsicum annuum]						Capana12g000049	14.6612	17.2207	28.0002	36.3158	35.1	23.9933
Capana09g000184	14.0124	10.8329	10.0962	11.9499	17.9399	11.2476	63.8486	99.63	34.4283	36.35	31.2051	28.2229	25.5395	27.2185	25.2654	39.209	47.5198	35.4462	PREDICTED: putative transcription factor bHLH041 [Capsicum annuum]						Capana09g000184	11.6472	13.7125	65.969	31.926	26.0078	40.725
Capana08g001059	27.16	26.7581	22.2025	41.9458	38.2045	16.2285	28.1722	45.2775	27.9128	35.0903	33.7835	30.7034	31.4478	31.6817	37.5863	25.2102	27.7402	39.2123	PREDICTED: transcription factor bHLH13 [Capsicum annuum]						Capana08g001059	25.3735	32.1263	33.7875	33.1924	33.5719	30.7209
Capana06g000118	33.1738	39.7901	37.9487	40.9265	37.1122	36.5358	25.9771	33.0754	27.0379	30.9751	29.4516	27.9585	29.1504	31.7053	32.3087	30.7595	32.1191	30.9274	PREDICTED: transcription factor bHLH3 [Capsicum annuum]						Capana06g000118	36.9709	38.1915	28.6968	29.4617	31.0548	31.2686
Capana12g002680	50.0136	44.6745	36.7948	20.7453	21.4031	15.5789	19.1369	24.011	20.1487	29.4853	25.9296	19.1203	25.3489	13.4163	16.7138	40.7239	37.1018	40.0467	putative transcription factor bHLH96-like [Capsicum annuum]						Capana12g002680	43.8276	19.2424	21.0988	24.8451	18.493	39.2908
Capana01g004240	15.0507	15.0331	13.128	10.604	11.4134	9.71861	32.4248	39.3728	22.5793	29.235	25.6543	27.7317	14.9431	15.3743	13.6168	25.2839	21.8684	26.585	PREDICTED: transcription factor bHLH35-like isoform X1 [Capsicum annuum]						Capana01g004240	14.4039	10.5787	31.459	27.5403	14.6447	24.5791
Capana09g001076	27.7319	30.2498	27.8923	26.2942	26.0133	27.5968	31.219	20.2925	32.03	25.5006	29.0479	28.0137	23.4515	24.5039	30.2783	37.6063	25.5478	31.1493	PREDICTED: transcription factor bHLH69-like isoform X3 [Capsicum annuum]						Capana09g001076	28.6247	26.6347	27.8471	27.5207	26.0779	31.4345
Capana01g000416	23.0076	20.0175	17.3936	14.3554	18.5655	14.3845	29.418	38.631	18.9934	25.1088	26.9699	33.559	14.7403	16.5192	21.9287	19.7319	34.3809	46.7881	PREDICTED: transcription factor bHLH35-like [Capsicum annuum]						Capana01g000416	20.1396	15.7685	29.0141	28.5459	17.7294	33.6336
Capana09g001124	18.2144	23.9057	20.7262	26.8824	19.6246	20.4386	17.1331	18.4753	18.3943	22.8891	24.2223	26.4286	20.1137	21.1807	18.6865	26.2288	28.1098	26.0072	PREDICTED: transcription factor bHLH140 [Capsicum annuum]						Capana09g001124	20.9488	22.3152	18.0009	24.5133	19.9936	26.7819
Capsicum_annuum_newGene_20872	21.5091	21.7964	19.8395	20.5543	16.9722	26.7266	11.4016	15.2178	3.83143	18.7657	20.5924	17.0568	10.1062	6.04925	3.8475	21.0358	13.9801	23.9417	PREDICTED: transcription factor bHLH113-like [Capsicum annuum]						Capsicum_annuum_newGene_20872	21.0483	21.4177	10.1503	18.805	6.66765	19.6526
Capana07g000221	9.74639	15.7214	17.4898	11.2189	8.54993	8.15299	18.8383	32.9958	12.9178	17.7739	19.022	18.5008	15.8463	15.4487	11.5951	19.541	26.9412	19.4503	PREDICTED: transcription factor bHLH66-like [Capsicum annuum]						Capana07g000221	14.3192	9.30726	21.5839	18.4322	14.2967	21.9775
Capana03g004186	11.582	13.2594	9.48141	19.1395	13.0554	14.0769	19.8586	24.0982	17.5981	16.5544	16.0331	15.0603	17.4175	20.7932	26.2029	7.17548	10.3308	8.93373	PREDICTED: transcription factor bHLH78-like isoform X1 [Capsicum annuum]						Capana03g004186	11.441	15.424	20.5183	15.8826	21.4712	8.81336
Capana01g001076	6.05384	8.49141	5.69146	15.7309	15.0621	5.65276	14.4906	7.65151	20.2397	16.4473	9.85307	14.6732	23.4776	39.2547	43.5757	4.13384	3.72395	3.30444	PREDICTED: transcription factor bHLH71-like [Capsicum annuum]						Capana01g001076	6.74557	12.1486	14.1273	13.6578	35.436	3.72074
Capana03g004496	22.6342	22.6467	21.8485	21.0061	19.0926	23.0225	18.6801	13.9932	26.2196	15.6472	20.2974	18.2112	15.227	20.344	22.0088	36.6049	29.7787	30.7256	PREDICTED: transcription factor bHLH104 [Capsicum annuum]						Capana03g004496	22.3765	21.0404	19.631	18.0519	19.1932	32.3697
Capana01g000418	20.1948	12.5706	8.13196	6.94996	10.6853	5.76064	18.7211	26.4708	8.42482	15.2534	17.151	19.4378	6.71027	8.66962	9.54363	6.83666	17.9268	29.643	Transcription factor bHLH35 [Capsicum annuum]						Capana01g000418	13.6324	7.79864	17.8723	17.2808	8.30784	18.1355
Capana00g003545	7.85938	7.59083	8.29691	12.0126	9.73683	12.9222	9.29668	12.5267	10.8362	15.1816	7.76195	13.3272	11.2487	11.0174	10.341	12.108	12.5457	12.9095	PREDICTED: transcription factor bHLH30-like [Capsicum annuum]						Capana00g003545	7.91571	11.5572	10.8865	12.0903	10.869	12.5211
Capana06g001269	4.65504	5.70653	3.96509	6.60322	5.75317	5.65169	5.65719	7.42121	9.65821	14.0723	16.1161	16.0317	7.34083	7.82024	9.23899	12.6847	7.42654	11.6347	PREDICTED: transcription factor bHLH68-like isoform X1 [Capsicum annuum]						Capana06g001269	4.77555	6.00269	7.57887	15.4067	8.13335	10.582
Capana11g002139	10.362	13.3753	10.4813	14.6077	10.6142	11.4214	11.2099	12.3951	13.703	13.025	13.7311	12.7089	13.0427	12.9269	10.092	10.2633	12.8968	9.61037	PREDICTED: transcription factor bHLH49 isoform X1 [Capsicum annuum]						Capana11g002139	11.4062	12.2144	12.436	13.155	12.0206	10.9235
Capsicum_annuum_newGene_14670	2.12409	1.63064	0.585235	1.49898	1.74826	1.50687	2.17945	2.09216	2.01135	11.6308	13.929	8.56205	1.80679	4.13774	4.09887	6.85191	3.62737	5.15701	PREDICTED: transcription factor bHLH111 [Capsicum annuum]						Capsicum_annuum_newGene_14670	1.44666	1.58471	2.09432	11.3739	3.3478	5.2121
Capana03g002644	11.2956	12.2986	10.9744	6.04008	4.54636	5.73219	3.468	6.2773	4.98747	11.1256	10.1936	8.81985	7.10049	10.1655	9.20732	9.3727	6.78875	6.24709	PREDICTED: transcription factor bHLH51 [Capsicum annuum]						Capana03g002644	11.5229	5.43955	4.91092	10.0463	8.82444	7.46951
Capana11g000952	5.16055	7.14513	6.81548	6.92563	4.74514	6.25291	10.5518	13.0951	14.0224	10.1306	11.4883	9.33722	8.64054	9.53127	7.73543	14.8051	11.9191	14.7012	Transcription factor bHLH81 [Capsicum annuum]						Capana11g000952	6.37372	5.97456	12.5564	10.3187	8.63575	13.8085
Capana01g000441	29.2205	12.0971	4.84141	3.0441	5.27756	2.9118	12.0093	20.7996	4.78112	9.95031	9.54257	11.9842	5.34305	4.66753	6.52804	5.5103	7.32327	12.0459	Transcription factor bHLH35 [Capsicum annuum]						Capana01g000441	15.3863	3.74448	12.53	10.4924	5.51287	8.29317
Capana11g001290	9.38499	12.1654	9.82994	9.92834	6.37287	9.84528	11.5261	16.3184	8.5619	9.77784	9.82936	8.56308	6.11567	7.36105	5.89959	7.99821	7.17517	8.53451	PREDICTED: transcription factor bHLH90-like isoform X1 [Capsicum annuum]						Capana11g001290	10.4601	8.7155	12.1355	9.3901	6.45877	7.90263
Capana08g002682	8.1174	11.0795	11.1278	10.9618	8.2701	8.26784	8.10031	11.5982	11.2982	9.61436	11.1749	11.3551	10.7292	11.1125	10.8811	13.7383	11.6346	11.511	PREDICTED: transcription factor bHLH121 isoform X1 [Capsicum annuum]						Capana08g002682	10.1082	9.16658	10.3322	10.7148	10.9076	12.2947
Capana00g003743	7.40015	8.7696	8.40783	11.4241	11.2489	7.31018	5.92104	7.6853	5.47647	8.15468	5.89642	7.28934	5.03014	4.86568	7.93791	7.16512	7.43059	12.07	PREDICTED: transcription factor bHLH13-like isoform X1 [Capsicum annuum]						Capana00g003743	8.19253	9.99441	6.36093	7.11348	5.94457	8.88858
Capana02g000614	5.29282	3.28467	3.6122	3.70059	4.0388	2.89041	5.47354	2.93542	5.52666	7.8488	9.1347	9.99625	5.55933	5.17449	6.87272	5.56343	4.21924	3.63535	PREDICTED: transcription factor bHLH93-like [Capsicum annuum]						Capana02g000614	4.06323	3.54327	4.64521	8.99325	5.86885	4.47267
Capana11g002227	4.89003	7.8983	4.57446	10.3214	7.77621	9.24503	6.58567	8.90411	4.3754	7.5339	8.27046	8.19332	7.99387	9.00144	8.29625	2.8928	2.70053	4.55158	PREDICTED: transcription factor bHLH30 [Capsicum annuum]						Capana11g002227	5.7876	9.1142	6.62173	7.99923	8.43052	3.38164
Capana04g000661	3.91921	6.3001	5.31359	6.30971	4.05344	4.67972	5.44245	6.87423	6.4514	7.28706	7.13969	6.54407	6.22769	6.80751	5.49495	5.98436	8.19967	6.02794	putative transcription factor bHLH85-like [Capsicum annuum]						Capana04g000661	5.17763	5.01429	6.25603	6.99027	6.17672	6.73732
Capana04g000713	3.4011	2.67231	2.28494	4.98707	4.35678	3.70519	8.81593	6.29623	5.62702	7.24966	6.42819	4.77087	5.2156	4.59543	7.43058	2.28016	2.46039	3.57782	Transcription factor bHLH76 [Capsicum annuum]						Capana04g000713	2.78611	4.34968	6.91306	6.14957	5.7472	2.77279
Capana03g001226	8.19037	6.72174	7.17275	10.2423	10.0187	9.3068	8.14635	8.35839	10.9615	6.89063	5.25913	5.6917	11.6439	9.78048	11.0533	7.00633	5.37672	5.00069	putative transcription factor bHLH47-like [Capsicum annuum]						Capana03g001226	7.36162	9.85595	9.1554	5.94715	10.8259	5.79458
Capana07g002270	3.23258	4.66031	4.49676	2.86926	3.11131	1.65084	7.24207	9.27141	8.37257	6.7625	8.0635	5.58646	4.53382	4.29651	5.41296	4.27757	2.31461	3.10156	PREDICTED: transcription factor bHLH123-like isoform X1 [Capsicum annuum]						Capana07g002270	4.12988	2.5438	8.29535	6.80415	4.74776	3.23125
Capana01g001969	5.45245	7.27045	6.1882	10.9447	7.79004	9.75488	6.23493	4.92249	6.08769	5.27751	5.56491	5.12824	7.27449	8.45052	5.72594	5.19878	4.8281	5.25178	PREDICTED: transcription factor bHLH49-like [Capsicum annuum]						Capana01g001969	6.3037	9.49653	5.74837	5.32355	7.15032	5.09288
Capana00g003180	1.61573	2.12548	2.10743	4.07651	2.17355	2.8232	8.84676	6.28484	8.08292	5.22524	2.63729	8.04617	6.35522	5.5792	6.804	1.01059	0.496752	1.3071	PREDICTED: transcription factor bHLH87-like [Capsicum annuum]						Capana00g003180	1.94955	3.02442	7.73817	5.3029	6.24614	0.938146
Capana10g002460	2.17302	2.02609	2.36245	3.04129	3.28555	3.6552	5.83803	3.484	4.5428	4.78798	5.17711	5.51959	3.26476	4.04023	5.15558	3.04539	2.24594	2.76222	PREDICTED: transcription factor bHLH106 [Capsicum annuum]						Capana10g002460	2.18719	3.32735	4.62161	5.16156	4.15352	2.68452
Capana10g002371	2.3436	2.53748	2.70999	1.66612	1.69233	2.10666	2.43142	1.77665	2.48379	4.31579	5.8703	3.74954	1.68219	2.23851	3.49417	8.97114	1.11969	3.98606	PREDICTED: transcription factor bHLH130 [Capsicum annuum]						Capana10g002371	2.53036	1.8217	2.23062	4.64521	2.47162	4.6923
Capana09g000077	8.06086	4.6973	5.74675	8.04332	10.8642	10.3081	3.12798	3.79174	3.77705	4.1731	4.44583	4.81137	3.51038	4.07888	4.17896	3.07164	2.68095	2.36992	putative transcription factor bHLH66-like, partial [Capsicum annuum]						Capana09g000077	6.1683	9.73854	3.56559	4.47677	3.92274	2.7075
Capana10g000038	1.80824	1.87256	1.58436	3.11639	4.66443	1.72847	4.08851	4.75806	3.63639	4.16957	4.92912	4.07028	4.49448	3.5572	4.9771	2.44608	0.65042	1.28399	PREDICTED: transcription factor bHLH123-like isoform X1 [Capsicum annuum]						Capana10g000038	1.75505	3.16976	4.16099	4.38966	4.34293	1.46016
Capana05g002212	1.69075	1.81174	1.08656	1.85501	1.80322	2.78216	2.29514	1.38299	2.03698	3.99161	9.6713	6.00465	3.29884	2.91926	4.98804	3.16338	1.85368	3.63997	PREDICTED: transcription factor bHLH147-like [Capsicum annuum]						Capana05g002212	1.52968	2.1468	1.90504	6.55585	3.73538	2.88568
Capana02g002736	2.71161	1.95382	1.05912	1.95899	1.42353	1.77952	2.41339	2.99384	1.89427	3.98784	4.85339	3.7386	1.39396	2.28219	2.87276	7.56217	4.91862	9.4299	PREDICTED: transcription factor bHLH110-like isoform X2 [Capsicum annuum]						Capana02g002736	1.90818	1.72068	2.43383	4.19328	2.18297	7.30356
Capana04g000660	8.11524	10.1692	10.2537	9.60809	8.22129	10.23	6.09661	5.00643	6.47325	3.09834	3.56083	2.42793	5.14156	4.62964	5.62548	3.80836	2.98369	3.68255	PREDICTED: transcription factor bHLH84-like [Capsicum annuum]						Capana04g000660	9.51271	9.35313	5.85876	3.02903	5.13223	3.49153
Capana03g001619	3.14699	2.42889	1.65121	0.552156	1.16321	0.29852	3.52836	4.14188	5.71426	3.00062	2.62013	2.02497	2.11545	1.34663	2.60836	1.0457	1.18842	2.22496	Transcription factor bHLH74 [Capsicum annuum]						Capana03g001619	2.40903	0.671295	4.4615	2.54857	2.02348	1.48636
Capana07g000998	0.179862	0.157436	0.287647	0.116985	0.223164	0.076315	0.501959	0.121192	0.508557	2.59367	1.67597	0.836665	0.886868	0.709853	1.4263	1.80036	0.742912	1.49123	PREDICTED: putative transcription factor bHLH041 isoform X1 [Capsicum annuum]						Capana07g000998	0.208315	0.138821	0.377236	1.7021	1.00767	1.34483
Capana04g000815	5.59278	4.33442	5.04215	3.82146	4.14366	2.46738	3.699	2.87527	2.6711	2.54261	5.03362	1.32112	5.16084	4.13927	9.7242	1.2951	0.825637	0.621602	PREDICTED: transcription factor bHLH93-like [Capsicum annuum]						Capana04g000815	4.98979	3.4775	3.08179	2.96578	6.34144	0.914113
Capana06g000216	0.129401	0.056705	0.168054	0.272779	0.346978	0	0.826173	1.15682	0.3816	2.46959	2.91196	2.51749	0.61639	0.628299	1.6218	0.468105	0.31545	0.548639	PREDICTED: transcription factor bHLH78-like [Capsicum annuum]						Capana06g000216	0.118053	0.206586	0.788199	2.63301	0.955498	0.444065
Capsicum_annuum_newGene_7288	0.717983	0	0.095525	0.52564	0.329182	0.044475	0.319865	3.64632	0.170168	2.34095	4.05945	2.86977	0.78781	1.52777	1.43485	4.99044	3.85683	8.84221	PREDICTED: transcription factor bHLH92-like [Capsicum annuum]						Capsicum_annuum_newGene_7288	0.271169	0.299766	1.37879	3.09006	1.25014	5.89649
Capana00g002225	3.45547	2.56831	1.63081	1.66566	1.64413	2.76665	1.29521	0.870813	1.36605	2.3168	1.75892	2.47018	2.85761	1.98086	1.9942	2.47111	0.689099	1.78186	putative transcription factor bHLH61-like [Capsicum annuum]						Capana00g002225	2.55153	2.02548	1.17736	2.18197	2.27755	1.64735
Capana08g002143	0.107354	0.222859	0.091615	0.290622	0.322974	0.074019	0	0.110973	0.163042	2.21434	2.4317	2.61963	0	0.024926	0	1.22352	4.42106	2.79532	Transcription factor bHLH18 [Capsicum annuum]						Capana08g002143	0.140609	0.229205	0.0913383	2.42189	0.00830867	2.8133
Capsicum_annuum_newGene_10753	2.5512	3.20467	3.26225	2.72079	5.57177	7.2729	1.19599	2.46695	3.33698	1.69984	2.00796	2.42289	1.50008	1.55179	1.16479	2.32762	2.60473	2.39558	Transcription factor bHLH96 [Capsicum annuum]						Capsicum_annuum_newGene_10753	3.00604	5.18849	2.33331	2.04356	1.40555	2.44265
Capsicum_annuum_newGene_4589	1.43169	1.87533	2.55556	1.80937	0.791955	1.70215	0.87759	0.762582	1.6191	1.35944	2.21396	2.78989	0.301327	0.792913	0	0.726162	0.672385	1.49841	PREDICTED: transcription factor bHLH113-like [Capsicum annuum]						Capsicum_annuum_newGene_4589	1.95419	1.43449	1.08643	2.12109	0.364747	0.965652
Capsicum_annuum_newGene_22108	0	0.364456	0	0.231334	0.122599	0	0.311252	0.862599	0.242403	0.856551	0.636493	1.1044	0.463494	0.558699	0.300554	0.614102	0.918652	1.34411	Transcription factor bHLH81 [Capsicum annuum]						Capsicum_annuum_newGene_22108	0.121485	0.117978	0.472085	0.865814	0.440916	0.958955
Capana03g002443	0.848445	1.38973	1.35829	0.840546	0.691544	0.707168	0.821468	0.547239	0.247224	0.825673	0.548873	0.568917	1.14117	1.09196	0.393435	0.198281	0.26744	0.39619	PREDICTED: transcription factor bHLH118-like [Capsicum annuum]						Capana03g002443	1.19882	0.746419	0.538644	0.647821	0.875523	0.287304
Capana02g002911	14.2247	5.22075	3.39232	5.16744	20.8242	1.61	0.461473	2.19005	0.142471	0.774375	1.75851	0.690221	0.387875	0.146393	0.4333	0.521188	0.836698	2.7915	PREDICTED: transcription factor bHLH25-like [Capsicum annuum]						Capana02g002911	7.61259	9.20054	0.931331	1.07437	0.322523	1.38313
Capana06g000802	3.18262	2.1626	0.482773	1.63929	0.127031	0.902733	2.38264	1.42342	3.63135	0.723354	1.74341	0.647266	2.90812	2.3554	4.33353	0.865498	0	0.386458	PREDICTED: transcription factor bHLH137-like isoform X1 [Capsicum annuum]						Capana06g000802	1.94267	0.889686	2.47914	1.03801	3.19901	0.417319
Capana07g001529	0.044966	0	0.022736	0.033979	0	0	0.01843	0.194316	0.075391	0.557683	0.162352	0	0	0	0.033515	0	0.236058	0.087611	PREDICTED: transcription factor bHLH103 [Capsicum annuum]						Capana07g001529	0.0225673	0.0113263	0.0960457	0.240012	0.0111717	0.10789
Capana06g002458	0.403213	0.562418	0.079226	0.368496	0.48529	0.316891	0.338123	0.627781	0.263286	0.512778	0.563715	0.808252	0.42345	1.21708	0.454924	0.503034	0.328348	0.692913	PREDICTED: transcription factor bHLH36-like [Capsicum annuum]						Capana06g002458	0.348286	0.390226	0.40973	0.628248	0.698484	0.508098
Capana09g000075	0	0.25186	0.351182	0.17701	0.106549	0	0.311206	0.205439	0.218419	0.396445	0.903746	0.571785	0.658507	0.100588	0.564147	0.114178	0.243675	0.491858	PREDICTED: transcription factor bHLH66 [Capsicum annuum]						Capana09g000075	0.201014	0.0945197	0.245021	0.623992	0.441081	0.283237
Capana04g000934	0	0	0	0	0	0	0	0	0	0.258383	0.168476	0	0	0	0.128419	0.035268	0	0.152605	PREDICTED: transcription factor bHLH96-like [Capsicum annuum]						Capana04g000934	0	0	0	0.142286	0.0428063	0.0626243
Capana12g002686	0	0.045044	0	0.038949	0	0.114236	0.448139	0.246383	0.178397	0.230639	0.491228	0.074974	0.664806	0.237438	1.07142	0.032575	0	0.137676	PREDICTED: transcription factor bHLH96-like [Capsicum annuum]						Capana12g002686	0.0150147	0.0510617	0.290973	0.265614	0.657887	0.0567503
Capana03g000219	2.40073	2.19912	2.83973	3.36132	2.56907	1.9283	1.62723	1.68815	1.26445	0.221527	0.144752	0.651754	0.796514	1.03489	1.10148	0.274253	0.97529	0.387952	PREDICTED: transcription factor bHLH87 isoform X1 [Capsicum annuum]						Capana03g000219	2.47986	2.61956	1.52661	0.339344	0.977629	0.545832
Capana12g000842	0.32679	0.095435	0.053218	0.332107	0.413462	0.350383	0.139933	0	0.3464	0.190089	0.16008	0.505503	0.384708	0.976627	0.405079	0.394533	0.293373	0.452399	PREDICTED: transcription factor bHLH61-like [Capsicum annuum]						Capana12g000842	0.158481	0.365317	0.162111	0.285224	0.588805	0.380102
Capana02g001781	0.165804	0	0	0	0	0	0	0	0	0.163071	0.189399	0	0	0	0.527095	0.315067	0.124363	0	PREDICTED: transcription factor bHLH30-like [Capsicum annuum]						Capana02g001781	0.055268	0	0	0.11749	0.175698	0.146477
Capana12g000298	0.189557	0.113433	0	0.087837	0.232966	0	0	0.021856	0	0.117222	0	0.393184	0	0	0.269936	0.169427	0	0.321909	PREDICTED: transcription factor bHLH62-like [Capsicum annuum]						Capana12g000298	0.100997	0.106934	0.00728533	0.170135	0.0899787	0.163779
Capana01g000045	0	0	0	0	0.23249	0.037521	0.161461	0.187879	0	0.101381	0	0	0	0	0	0	0.066045	0.2127	PREDICTED: transcription factor bHLH14-like [Capsicum annuum]						Capana01g000045	0	0.0900037	0.116447	0.0337937	0	0.092915
Capana10g002279	0	0	0	0	0	0	0	0	0	0.093453	0	0	0	0	0	0	0	0	PREDICTED: transcription factor bHLH100-like [Capsicum annuum]						Capana10g002279	0	0	0	0.031151	0	0
Capana01g001016	0	0	0	0	0.030369	0	0.07228	0	0	0.091685	0.056128	0.196186	0	0.033844	0.17559	0	0.080396	0	PREDICTED: transcription factor bHLH90-like [Capsicum annuum]						Capana01g001016	0	0.010123	0.0240933	0.114666	0.0698113	0.0267987
Capana00g000514	0	0	0	0	0	0	0	0	0	0	0	0	0	0	0	0	0	0	PREDICTED: transcription factor bHLH91-like [Capsicum annuum]						Capana00g000514	0	0	0	0	0	0
Capana00g001745	0	0	0	0	0	0	0	0	0	0	0	0	0	0	0	0	0	0	Transcription factor bHLH63 [Capsicum annuum]						Capana00g001745	0	0	0	0	0	0
Capana01g002435	0	0	0	0	0	0	0	0	0	0	0	0.063346	0	0	0	0	0	0	PREDICTED: transcription factor bHLH18-like [Capsicum annuum]						Capana01g002435	0	0	0	0.0211153	0	0
Capana02g002899	0.083025	0.047329	0	2.81436	18.3133	0	0	0	0	0	0	0	0	0.049249	0.035122	0	0	0	PREDICTED: transcription factor bHLH93 isoform X2 [Capsicum annuum]						Capana02g002899	0.0434513	7.04255	0	0	0.0281237	0
Capana02g002912	0.053129	0	0	0	0	0	0	0	0	0	0	0	0	0	0	0	0	0	PREDICTED: transcription factor bHLH18-like [Capsicum annuum]						Capana02g002912	0.0177097	0	0	0	0	0
Capana03g001051	0	0.610131	0	0	0.211116	0.090103	0	0	0	0	0	0.808027	0	0.755527	0.012034	1.18472	0.590334	0.6942	Transcription factor bHLH79 [Capsicum chinense]						Capana03g001051	0.203377	0.100406	0	0.269342	0.255854	0.823085
Capana03g003593	0	0	0	0	0	0	0	0	0	0	0	0	0	0	0	0.196159	0	0	PREDICTED: transcription factor bHLH36-like [Capsicum annuum]						Capana03g003593	0	0	0	0	0	0.0653863
Capana04g000855	0	0	0	0	0	0	0	0	0	0	0	0	0	0	0	0	0	0	PREDICTED: putative transcription factor bHLH107 [Capsicum annuum]						Capana04g000855	0	0	0	0	0	0
Capana05g001110	0	0	0	0	0	0	0.067275	0.136452	0.094975	0	0.320872	0	0.197163	0	0	0	0	0	PREDICTED: transcription factor bHLH75-like [Capsicum annuum]						Capana05g001110	0	0	0.0995673	0.106957	0.065721	0
Capana06g001795	0	0	0	0	0	0	0	0	0	0	0	0	0	0	0	0	0	0	putative transcription factor bHLH81-like isoform X1 [Capsicum annuum]						Capana06g001795	0	0	0	0	0	0
Capana07g002066	0	0	0	0	0	0	0	0	0	0	0	0	0	0	0	0	0	0	PREDICTED: transcription factor bHLH125-like [Capsicum annuum]						Capana07g002066	0	0	0	0	0	0
Capana07g002068	0	0	0	0	0	0	0	0	0	0	0	0	0	0	0	0.273358	0	0.121234	PREDICTED: transcription factor bHLH118-like [Capsicum annuum]						Capana07g002068	0	0	0	0	0	0.131531
Capana08g002242	0	0	0	0	0	0.033275	0	0	0	0	0	0	0	0	0	0	0	0	PREDICTED: transcription factor bHLH84-like [Capsicum annuum]						Capana08g002242	0	0.0110917	0	0	0	0
Capana08g002288	0	0	0	0	0	0	0	0	0	0	0	0	0	0	0	0	0	0	PREDICTED: transcription factor bHLH113-like isoform X1 [Capsicum annuum]						Capana08g002288	0	0	0	0	0	0
Capana08g002346	0	0	0	0	0	0	0	0	0	0	0	0	0	0	0	0	0	0	PREDICTED: transcription factor bHLH95-like [Capsicum annuum]						Capana08g002346	0	0	0	0	0	0
Capana08g002347	0	0	0	0	0	0	0	0	0	0	0	0	0	0	0	0	0	0	PREDICTED: transcription factor bHLH95-like [Capsicum annuum]						Capana08g002347	0	0	0	0	0	0
Capana08g002348	0	0	0	0	0	0	0	0	0	0	0	0	0	0	0	0	0	0	PREDICTED: transcription factor bHLH95-like [Capsicum annuum]						Capana08g002348	0	0	0	0	0	0
Capana08g002349	0	0	0	0	0	0	0	0	0	0	0	0	0	0	0	0	0	0	PREDICTED: transcription factor bHLH95-like [Capsicum annuum]						Capana08g002349	0	0	0	0	0	0
Capana08g002352	0	0	0	0	0	0	0	0	0	0	0	0	0	0	0	0	0	0	PREDICTED: transcription factor bHLH95-like [Capsicum annuum]						Capana08g002352	0	0	0	0	0	0
Capana08g002354	0	0	0	0	0	0	0	0	0	0	0	0	0	0	0	0	0	0	PREDICTED: transcription factor bHLH95-like [Capsicum annuum]						Capana08g002354	0	0	0	0	0	0
Capana08g002356	0	0	0	0	0	0	0	0	0	0	0	0	0	0	0	0	0	0	PREDICTED: transcription factor bHLH95-like [Capsicum annuum]						Capana08g002356	0	0	0	0	0	0
Capana09g000088	0	0	0	0	0	0	0	0	0	0	0.062638	0	0.080078	0	0	0	0	0	putative transcription factor bHLH53-like [Capsicum annuum]						Capana09g000088	0	0	0	0.0208793	0.0266927	0
Capana10g000879	0	0	0	0	0	0	0	0	0	0	0	0	0	0	0	0	0	0	PREDICTED: transcription factor bHLH84-like [Capsicum annuum]						Capana10g000879	0	0	0	0	0	0
Capana11g002254	0	0	0	0	0	0	0	0	0	0	0	0	0	0	0	0	0	0	PREDICTED: transcription factor bHLH19-like [Capsicum annuum]						Capana11g002254	0	0	0	0	0	0
Capana12g000774	0	0	0	0	0	0	0	0	0	0	0	0	0	0	0	0	0	0	PREDICTED: LOW QUALITY PROTEIN: transcription factor bHLH85-like [Capsicum annuum]						Capana12g000774	0	0	0	0	0	0
Capsicum_annuum_newGene_5347	1.88393	1.0923	0.97498	1.00077	0.916218	2.13047	0.025659	0	0	0	0	0.170545	0	0	0	0	0	0	transcription factor bHLH84-like [Solanum lycopersicum]						Capsicum_annuum_newGene_5347	1.31707	1.34915	0.008553	0.0568483	0	0
Capsicum_annuum_newGene_7524	0	0	0	0	0.219852	0	0	0	0	0	0	0	0	0	0	0	0	0	PREDICTED: transcription factor bHLH95-like isoform X1 [Capsicum annuum]						Capsicum_annuum_newGene_7524	0	0.073284	0	0	0	0
MYB transcription factors
#ID	CB-1_FPKM	CB-2_FPKM	CB-3_FPKM	CR-1_FPKM	CR-2_FPKM	CR-3_FPKM	CW-1_FPKM	CW-2_FPKM	CW-3_FPKM	TB-1_FPKM	TB-2_FPKM	TB-3_FPKM	TR-1_FPKM	TR-2_FPKM	TR-3_FPKM	TW-1_FPKM	TW-2_FPKM	TW-3_FPKM	NR_annotation
Capana03g001041	218.566	235.623	237.045	227.789	224.073	230.182	509.217	495.872	601.663	271.737	303.078	259.67	497.475	434.788	354.411	361.231	298.827	337.351	Transcription factor MYB1R1 [Capsicum annuum]
Capana11g000757	41.2297	39.9953	34.5783	74.1422	58.1433	84.0853	123.757	135.571	178.399	260.295	228.772	212.271	191.961	150.157	141.101	284.998	180.736	225.397	PREDICTED: transcription factor MYB48 [Capsicum annuum]
Capana06g000979	28.3179	35.0982	32.7242	25.6531	23.7408	22.8213	69.1154	54.8166	66.4155	117.599	120.195	156.844	69.0163	69.1601	69.8659	180.111	126.832	176.061	PREDICTED: transcription factor MYB1R1-like [Capsicum annuum]
Capana04g001507	80.9726	97.1447	98.7577	64.4107	50.0414	60.1442	125.529	141.993	100.175	114.034	113.637	106.177	85.132	74.8061	86.3812	103.499	105.057	125.803	PREDICTED: target of Myb protein 1-like [Capsicum annuum]
Capana04g000607	82.3874	67.4505	74.3949	70.1433	67.0108	48.6327	30.6426	44.6227	26.9943	56.4026	81.3822	69.3336	50.1711	29.1898	34.1318	49.5083	46.0217	72.4328	PREDICTED: transcription factor MYB44-like [Capsicum annuum]
Capana06g000460	7.14357	6.68206	4.65057	15.8875	24.6748	19.8645	39.4066	52.7833	40.1865	55.5845	36.5758	33.3705	22.4833	21.3516	20.5122	26.4338	12.3026	19.0254	PREDICTED: transcription factor MYB59-like isoform X2 [Capsicum annuum]
Capana02g003034	170.657	115.865	112.823	99.1301	101.904	106.185	32.0103	46.0973	30.5623	49.084	67.8974	45.1534	34.0423	26.2507	29.4959	39.455	42.2874	55.5022	Transcription factor MYB44 [Capsicum annuum]
Capana03g003172	34.7612	34.4882	34.2097	30.5999	29.429	32.4489	47.2603	32.7052	47.1522	48.8613	54.5935	43.7958	30.2922	26.4857	46.9077	53.6593	12.8371	40.7034	PREDICTED: myb family transcription factor APL isoform X5 [Capsicum annuum]
Capana09g001144	23.1075	37.5909	32.4806	36.8495	27.4039	27.7936	38.0881	36.2523	39.1413	38.7636	36.907	41.9157	38.6632	39.3437	34.2735	47.8036	49.3199	47.8573	PREDICTED: target of Myb protein 1-like [Capsicum annuum]
Capana07g001788	19.0864	31.1988	24.6536	26.2389	19.4501	20.3004	24.1284	26.3711	27.8568	36.2736	35.0985	32.4174	26.6474	27.9026	24.4621	36.1321	39.4957	35.531	PREDICTED: myb-like protein X [Capsicum annuum]
Capana06g002789	23.2657	33.0096	19.5999	59.0876	48.0674	65.1248	33.8078	50.8532	40.2226	35.8001	41.0368	28.8666	26.6567	28.6873	34.0119	20.0584	7.87673	15.1817	PREDICTED: transcription factor MYB48-like [Capsicum annuum]
Capana08g000825	22.7721	36.4264	35.813	21.8356	17.7926	20.5931	28.5611	28.124	30.1175	31.2767	28.3022	28.7888	22.6691	22.9667	24.3215	32.5378	37.225	36.2606	PREDICTED: target of Myb protein 1 [Capsicum annuum]
Capana02g000179	16.0735	17.2626	17.5207	13.8038	12.7826	11.1379	15.7742	18.6099	17.8824	23.0383	23.1866	21.8609	19.1329	17.8305	17.6364	21.7249	28.4162	21.0164	myb family transcription factor family protein [Capsicum annuum]
Capana12g000291	18.7126	20.1673	17.3468	22.6718	21.4886	23.846	28.5619	22.8429	27.5219	22.5342	21.878	22.1161	21.6053	20.6653	31.7522	27.3043	21.6443	24.5002	Myb family transcription factor APL [Capsicum annuum]
Capana05g001462	23.0704	21.7381	24.3881	21.5884	18.5656	19.9438	17.2501	18.6433	17.9566	20.926	22.9035	26.3036	20.6205	16.7153	21.5831	21.9067	20.5958	23.6945	PREDICTED: L10-interacting MYB domain-containing protein-like [Capsicum annuum]
Capana03g001039	7.38361	10.8122	11.8726	11.2844	8.51106	8.2023	14.064	14.2139	12.6749	19.6809	18.3866	19.7863	12.0661	12.5487	14.5006	17.6601	16.8732	22.3463	putative transcription factor MYB39-like [Capsicum annuum]
Capsicum_annuum_newGene_16136	19.2734	26.3762	28.9111	37.7217	28.849	40.8396	15.3874	20.706	7.27007	19.0434	12.2948	19.9804	17.114	19.0487	13.8072	10.8994	16.0596	9.81205	PREDICTED: transcription factor MYB1R1 [Capsicum annuum]
Capana01g004481	9.02264	12.8379	12.3844	17.4552	10.6615	14.7285	16.9364	17.9647	17.1182	18.5299	18.0308	19.3381	16.8313	14.6485	15.2748	17.9749	16.2775	16.3305	putative transcription factor MYB3-like [Capsicum annuum]
Capana03g004429	33.2948	16.701	19.7488	21.6463	32.4397	41.8257	14.5679	9.04001	16.9992	15.4053	13.9834	11.8153	15.5592	14.9154	21.4029	17.3756	11.7819	18.1162	putative transcription factor GAMYB-like [Capsicum annuum]
Capana03g004350	5.24317	5.85307	6.97232	9.85521	7.38183	9.70064	3.85106	2.6765	3.32299	13.7977	6.16379	10.6421	11.1001	8.0776	14.4025	11.4139	8.56764	6.96528	PREDICTED: myb family transcription factor APL-like [Capsicum annuum]
Capana12g000258	5.11108	7.92434	7.10907	7.23631	5.25194	5.84327	11.7072	11.3835	9.70209	12.2911	9.58507	10.7408	9.46421	8.8829	8.89378	12.8199	12.2066	12.0226	PREDICTED: myb-like protein X [Capsicum annuum]
Capana09g001653	8.82835	13.4015	13.9852	10.2622	8.09541	10.4428	12.4645	11.5624	9.82692	11.6353	10.7904	12.2183	10.1711	8.75323	10.2284	12.1183	11.3117	13.3154	PREDICTED: transcription factor MYB44 [Capsicum annuum]
Capana00g002498	4.55141	8.0251	6.54779	5.98724	4.16033	4.72571	11.7956	10.7679	9.41324	11.1868	10.5194	11.5906	10.2261	9.5504	7.93485	9.93766	11.0799	11.6961	putative transcription factor MYB3-like [Capsicum annuum]
Capana01g000831	0.302259	0.596216	0.933036	6.11232	4.87442	5.76408	0.374674	0.139132	0	10.0902	9.50624	4.95951	0.280316	0.581521	0.646643	1.36255	1.00706	1.43942	PREDICTED: transcription repressor MYB6-like [Capsicum annuum]
Capana11g000016	4.85832	6.45887	6.61018	4.61298	4.05409	4.45671	6.59002	7.49825	8.48334	9.24786	11.7742	9.96469	6.72304	4.41114	5.35173	10.8462	9.42058	10.8025	PREDICTED: target of Myb protein 1-like [Capsicum annuum]
Capana00g003240	7.49756	6.32164	2.64568	5.92621	6.36659	6.99855	9.52195	10.6636	5.15108	8.18931	7.06046	6.0366	7.36271	7.06013	11.041	1.43955	0.858494	0.54816	PREDICTED: transcription factor MYB82-like [Capsicum annuum]
Capana09g001852	1.77391	1.69743	1.00555	1.37843	0.434902	1.68938	2.4255	2.30084	1.69166	7.92068	7.7971	6.06693	3.48383	3.6951	6.21204	3.16084	1.96686	3.18998	putative myb-like protein X-like [Capsicum annuum]
Capana06g001477	1.99629	2.00026	1.32024	1.28891	1.26225	1.91952	5.27809	3.57678	2.96755	7.86571	10.7125	9.06804	3.44226	2.51441	4.63939	3.57892	2.28461	3.23259	PREDICTED: myb family transcription factor APL-like isoform X2 [Capsicum annuum]
Capsicum_annuum_newGene_22616	0.433392	0.717715	0.949041	0.488307	0.304962	0.573585	0.96727	0.716796	0.66845	5.73848	6.8091	4.0941	1.73788	1.74821	1.87185	3.01926	3.21553	5.23129	putative transcription factor MYB39-like [Capsicum annuum]
Capana00g002415	6.27727	2.49011	0.793338	3.40091	5.42581	2.08148	5.61282	8.43212	2.64017	5.67013	7.07365	7.64214	4.34801	5.38013	10.8947	0.501456	0.128123	0.893746	Transcription factor MYB82 [Capsicum chinense]
Capana01g000873	3.36453	2.21456	2.0398	1.89126	1.4379	1.42136	1.84202	3.06855	3.08898	4.93129	2.81412	3.73672	2.5122	2.56568	1.07974	2.89115	2.59637	4.41178	Myb family transcription factor APL [Capsicum annuum]
Capana01g001817	2.63174	3.64977	4.56752	4.57871	4.74208	4.41143	4.01205	5.21195	3.7652	4.79124	4.63533	5.51585	5.04294	3.9482	5.6198	4.7439	3.21686	3.69396	PREDICTED: LOW QUALITY PROTEIN: transcription factor GAMYB [Capsicum annuum]
Capana06g000687	4.28261	7.90438	5.23748	5.1817	3.88634	3.72676	5.06787	4.36641	5.22621	4.64146	5.33728	4.24716	3.96728	5.01702	4.68729	6.10027	9.83926	3.99174	putative transcription factor GAMYB-like isoform X1 [Capsicum annuum]
Capana00g003893	1.81606	1.74178	1.94195	1.77856	1.73295	0.899069	2.51872	2.79367	3.49194	4.5311	5.68374	3.9674	2.81256	2.76429	2.90658	4.99857	3.35309	3.06024	PREDICTED: L10-interacting MYB domain-containing protein-like [Capsicum annuum]
Capana03g003830	8.33691	4.45207	5.5627	8.61308	10.7644	4.5294	2.30999	4.26155	3.61693	4.27325	5.03791	1.10247	3.09453	5.95332	2.43991	9.8093	12.1979	15.9926	Transcription repressor MYB4 [Capsicum annuum]
Capana03g001205	8.14168	6.10777	5.09676	10.7157	9.73122	8.83813	17.2849	28.1806	10.7782	4.13225	4.71544	3.9598	7.29872	7.46877	6.66276	2.69908	2.88557	3.17294	PREDICTED: transcription repressor MYB6-like [Capsicum annuum]
Capana06g000689	1.01761	1.4879	1.71669	1.29632	1.02266	1.34907	3.13679	2.74948	2.40333	3.96353	3.9036	2.78264	2.28623	2.50547	3.307	3.52705	2.49518	2.07518	PREDICTED: LOW QUALITY PROTEIN: transcription factor GAMYB-like [Capsicum annuum]
Capana10g001433	0.677355	1.56953	5.66483	1.54654	0.502471	1.3618	0	0	0	3.81833	1.10258	8.06141	0.707993	0	0	2.58159	7.47519	4.49948	transcription factor MYB113-like [Capsicum annuum]
Capana08g000416	4.70641	5.78717	4.73106	5.18296	4.2194	3.9642	2.88678	3.84622	3.07377	3.2612	3.05946	3.66082	3.71489	3.81418	3.48086	4.12063	4.3077	5.41556	putative transcription factor MYB39-like [Capsicum annuum]
Capana03g001055	0.252419	0.442404	0.351476	0.61031	0.415523	0.656316	0.261739	0.386807	0.351835	3.02442	2.10633	1.398	0.677539	0.797596	0.653588	0.488678	0.472056	0.696215	PREDICTED: transcription factor MYB35 [Capsicum annuum]
Capana11g002314	2.24632	2.87415	0.68654	2.17271	2.09384	3.15345	1.84103	2.9619	2.15185	2.91428	5.93515	3.69859	2.626	2.69907	3.30119	4.04969	4.30408	4.48154	PREDICTED: transcription factor MYB24 [Capsicum annuum]
Capana00g002497	43.1945	34.8339	38.9493	9.20532	14.0882	9.3354	6.33611	7.58543	5.92094	2.30951	0.505682	2.18374	2.89845	2.54118	2.156	0.58548	1.47543	1.88817	PREDICTED: transcription factor MYB3-like [Capsicum annuum]
Capana08g000900	0.839137	0.639627	0.833992	0.409373	0.406758	0.675205	2.22952	1.84671	1.31279	1.45962	2.18289	1.25052	1.14363	0.89474	0.992379	0.676157	0.379259	1.0603	PREDICTED: transcription factor MYB51 [Capsicum annuum]
Capana00g003276	0.960236	0.948347	0.841062	0.717363	0.907854	1.00433	0.183064	1.1996	0.242626	1.45171	1.46503	0.939893	0.566167	1.2505	1.85769	0.53548	0	0	Transcription factor MYB12 [Capsicum annuum]
Capana03g003724	0.402968	0.500131	0.24934	0.187889	0.173217	0.065255	0.119448	0.284134	0.249606	1.21733	1.32357	1.28288	0.825355	0.564659	0.369996	2.10094	3.8163	2.11496	myb family transcription factor family protein [Capsicum annuum]
Capana05g002225	0.088888	0.105161	0.180715	0.150746	0.114074	0.109554	0.343447	0.140539	0.676398	1.19889	0.923573	0.73147	1.29177	0.385962	0.227252	0.627132	3.57437	0.549915	PREDICTED: transcription factor MYB108 [Capsicum annuum]
Capana00g004643	0.088542	0.058632	0	0	0.067572	0	0	0.126986	0.103917	0.961848	0.568076	0.962915	0	0	0	0.902323	1.08218	1.2782	PREDICTED: putative Myb family transcription factor At1g14600 [Capsicum annuum]
Capana04g000509	12.66	4.16176	1.84254	4.64274	8.8225	2.31421	0	0.602598	0.351869	0.878847	1.00783	0.91895	0.158652	0.200386	1.38266	1.11264	1.23827	5.6805	PREDICTED: transcription factor MYB44-like [Capsicum annuum]
Capana08g002707	1.01131	1.67466	1.3866	1.61901	0.893602	1.0733	1.23028	1.51529	1.58199	0.795209	1.78929	0.601872	1.18403	1.20798	0.479235	2.67611	2.12769	1.8013	putative Myb family transcription factor-like isoform X1 [Capsicum annuum]
Capsicum_annuum_newGene_22332	0.460435	0.675411	0.626279	0.553733	0.430855	0.36649	0.271025	0.471543	0.448076	0.68609	0.631846	0.628173	0.478306	0.682011	0.352925	0.81563	1.9123	0.739987	putative myb-like protein J-like [Capsicum annuum]
Capana12g000748	0.519665	0.306213	0.610857	0.453847	0.43422	0.248069	0.158327	0.388289	0.604502	0.50372	0.122797	0.268401	0.460034	0.650154	0.550108	0.648824	0.722868	0.656735	PREDICTED: transcription factor MYB44-like [Capsicum annuum]
Capana06g002787	0.435699	0.308115	0.09329	0.462224	1.15473	1.04127	0.207917	0.188283	0.205547	0.490008	0.641559	0	0	0	0.036594	0.099922	0.10061	0.127553	PREDICTED: transcription factor MYB48-like [Capsicum annuum]
Capana01g002469	0.575477	0.79435	1.04494	1.01167	0.373305	1.60198	0.41621	0.624457	0.415866	0.366216	0.202945	0.881781	1.23407	0.270699	0	0.751814	0.524953	0.690897	Transcription factor MYB21 [Capsicum annuum]
Capsicum_annuum_newGene_15279	0.971237	0.343705	1.08993	0.260841	0.492195	0.529833	0.337937	0	0	0.308612	0.536114	0.469352	0.359856	0.879473	0.785794	1.16962	0.367742	0.738145	PREDICTED: MYB-like transcription factor ETC3 [Capsicum annuum]
Capana01g002600	0.17345	0.507297	0.466058	0.749283	0.67044	0.519933	0.757279	0.459975	0.380102	0.22037	0.722348	0.648694	1.51174	1.34077	1.20236	0	0	0	Transcription factor MYB86 [Capsicum annuum]
Capana00g003336	0.176957	0	0	0.131991	0.107076	0.104331	0.055478	0	0.241323	0.208543	0.684653	0	0	0	0	0	0	0.222014	PREDICTED: transcription factor MYB113-like [Capsicum annuum]
Capana11g000784	0	0	0.077727	0.293014	0.060933	0.097696	0.093517	0.124975	0	0.195729	0.327094	0.11466	0.132601	0.396161	0.062799	0	0	0.07513	PREDICTED: transcription factor MYB46 [Capsicum annuum]
Capana07g001718	0.078098	0	0.058756	0.098053	0.03939	0.174006	0.45391	0.764384	0.152919	0.174648	0.155308	0.081688	0.642249	0.917164	0.08283	0	0	0	PREDICTED: transcription factor MYB39-like [Capsicum annuum]
Capana08g002126	0	0	0	0	0	0	0.876339	0	0.872024	0.122502	0	0	0	0	0	0.979181	0.807557	1.06083	putative myb-like protein X-like isoform X1 [Capsicum annuum]
Capana03g001537	0.113784	0.200531	0	0.447977	0.296258	0.247876	0	0	0	0.098002	0	0	0.067208	0.066318	0.785783	0	0	0	PREDICTED: transcriptional activator Myb-like isoform X2 [Capsicum annuum]
Capana00g001697	0.187642	0.611684	0.327289	0.332576	0.365371	0.266383	0.257122	0.288258	0.071537	0.08246	0	0	0.263094	0.634297	0.46962	0	0.158759	0.042988	PREDICTED: MYB-like transcription factor ETC3 [Capsicum annuum]
Capana07g001483	0.290661	0.156727	0.327289	0.768889	0.375182	1.5397	0.209658	0.223706	0.071537	0.08246	0	0	0.091167	0.972094	0.524638	0	0.19103	0.042988	PREDICTED: MYB-like transcription factor ETC3 [Capsicum annuum]
Capana00g003294	0	0.064889	0.023467	0.068596	0.167274	0	0	0	0	0	0	0	0	0	0	0	0	0	PREDICTED: transcription factor MYB108 [Capsicum annuum]
Capana01g000184	0	0	0	0	0.026141	0.054216	0	0.043847	0	0	0	0	0	0	0	0	0	0	PREDICTED: transcription factor MYB86 [Capsicum annuum]
Capana01g001063	0	0	0	0	0	0	0	0	0	0	0	0	0	0	0	0	0	0	PREDICTED: transcription factor MYB39-like [Capsicum annuum]
Capana01g001065	0	0	0	0	0	0.114001	0	0	0	0	0	0	0	0	0	0	0	0	PREDICTED: transcription factor MYB39-like [Capsicum annuum]
Capana01g003467	0.047878	0.084605	0.340016	0.125692	0.166013	0.115288	0.230431	0	0	0	0.252601	0	0.225985	0	0	0	0	0	PREDICTED: transcription factor MYB59 [Capsicum annuum]
Capana02g003250	0	0	0	0	0	0	0	0	0	0	0	0	0	0	0	0	0	0	Transcription factor MYB24 [Capsicum annuum]
Capana03g000165	0	0	0	0	0	0	0	0	0	0	0	0	0	0	0	0	0	0	PREDICTED: transcription factor MYB21-like isoform X1 [Capsicum annuum]
Capana03g001131	0	0	0	0	0	0	0	0	0	0	0	0	0	0	0	0	0	0	PREDICTED: transcription factor MYB98-like [Capsicum annuum]
Capana04g001666	0	0	0	0	0	0	0	0	0	0	0	0	0	0	0	0	0	0	PREDICTED: transcription factor MYB1R1-like [Capsicum annuum]
Capana04g001901	0	0	0	0	0	0	0	0	0	0	0	0	0	0	0	0	0	0	PREDICTED: transcription factor MYB35 [Capsicum annuum]
Capana04g002697	0.066735	0.2397	0	0.108639	0	0	0	0	0.044052	0	0	0.035739	0.170719	0.596067	0.058948	0.156131	0	0.248911	PREDICTED: putative Myb family transcription factor At1g14600 isoform X2 [Capsicum annuum]
Capana05g000757	0	0	0	0	0	0	0	0	0	0	0	0	0	0	0	0	0	0	PREDICTED: putative Myb family transcription factor At1g14600 isoform X1 [Capsicum annuum]
Capana06g000362	0	0	0	0	0	0.053671	0	0	0	0	0	0	0	0	0	0	0	0	PREDICTED: transcription factor MYB51-like [Capsicum annuum]
Capana06g000945	0	0	0	0	0	0	0	0	0	0	0	0	0	0	0	0	0	0.024631	PREDICTED: transcription factor MYB98-like [Capsicum annuum]
Capana07g000044	0	0	0	0	0	0	0	0	0	0	0	0	0	0	0	0	0	0	PREDICTED: transcription factor MYB36 [Capsicum annuum]
Capana07g001606	0	0	0	0	0	0	0	0	0	0	0	0	0	0	0	0	0	0	Transcription factor MYB32 [Capsicum annuum]
Capana08g000025	0	0	0	0	0	0	0	0	0	0	0	0	0	0	0	0	0	0	PREDICTED: transcription repressor MYB5-like [Capsicum annuum]
Capana09g000204	0	0.106374	0	0	0.053802	0	0	0	0.049904	0	0	0	0.062497	0	0.403272	0	0	0	PREDICTED: transcription factor MYB36-like [Capsicum annuum]
Capana09g000548	0	0	0	0	0	0	0	0	0	0	0	0	0	0	0	0	0	0.084052	PREDICTED: transcription factor GAMYB-like [Capsicum annuum]
Capana10g000198	0	0	0	0	0	0	0	0	0	0	0	0	0	0	0	0	0	0	Transcription factor MYB39 [Capsicum chinense]
Capana10g000447	0	0	0	0	0	0	0	0	0	0	0	0	0.050711	0	0	0.129679	0.09715	0	PREDICTED: transcription factor MYB34-like [Capsicum annuum]
Capana10g001432	0	0	0	0	0	0	0	0	0	0	0	0	0	0	0	0	0	0	Transcription factor MYB75 [Capsicum chinense]
Capana10g001453	0	0	0	0	0	0	0	0	0	0	0	0	0	0	0	0	0	0	PREDICTED: transcription factor MYB113-like [Capsicum annuum]
Capana10g001454	0	0	0	0	0	0	0	0	0	0	0	0	0	0	0	0	0	0	PREDICTED: transcription factor MYB113-like [Capsicum annuum]
Capana11g000132	0	0	0	0	0	0	0	0	0	0	0	0	0	0	0	0	0	0	Transcription factor MYB3 [Capsicum annuum]
Capana11g001806	0	0	0	0	0	0	0	0	0	0	0	0	0	0	0	0	0	0	PREDICTED: transcription factor MYB76-like [Capsicum annuum]
Capsicum_annuum_newGene_19725	0.197208	0	0	0	0	0	0	0	0	0	0	0	0	0	0	0	0	0	PREDICTED: transcription factor MYB82-like [Capsicum annuum]
NAC transcription factors
#ID	CB-1_FPKM	CB-2_FPKM	CB-3_FPKM	CR-1_FPKM	CR-2_FPKM	CR-3_FPKM	CW-1_FPKM	CW-2_FPKM	CW-3_FPKM	TB-1_FPKM	TB-2_FPKM	TB-3_FPKM	TR-1_FPKM	TR-2_FPKM	TR-3_FPKM	TW-1_FPKM	TW-2_FPKM	TW-3_FPKM	NR_annotation
Capana00g000043	0	0	0	0	0	0	0	0	0	0	0	0	0	0	0	0	0	0	putative NAC transcription factor NAM-B2-like [Capsicum annuum]
Capana00g000168	32.9774	47.6877	37.5148	35.4832	27.0418	32.3362	15.2975	22.7457	28.7397	31.8076	34.8504	28.7884	27.0386	25.746	19.5558	35.8633	44.8655	34.1291	NAC domain-containing protein 16 [Capsicum annuum]
Capana00g001918	62.9679	60.6825	56.8989	34.1031	34.881	29.7062	44.5494	53.674	47.9391	50.5667	45.5985	44.4237	49.9897	46.4927	39.9662	63.5243	68.4282	65.6418	NAC domain-containing protein 78 [Capsicum baccatum]
Capana00g004843	0	0	0	0	0	0	0	0	0	0	0	0.333632	0	0	0	0	0	0	PREDICTED: NAC domain-containing protein 78-like [Capsicum annuum]
Capana01g000033	0.170299	0.043037	0.075343	0.171923	0.157488	0.278413	0	0	0.095385	0.019321	0.140948	0	0.038778	0	0.205907	0	0	0	PREDICTED: NAC domain-containing protein 43-like [Capsicum annuum]
Capana01g000034	0.233225	0.100815	0.150688	0.379231	0.197698	0.367765	0.028083	0	0.096668	0.048419	0.141871	0.140403	0.037807	0	0.321914	0	0.04451	0	PREDICTED: NAC domain-containing protein 43-like [Capsicum annuum]
Capana01g000515	1.29909	0.925525	0.610832	0.879861	1.50089	1.0604	1.85299	1.35519	0.984104	1.21911	1.21384	1.46871	1.62278	1.24057	1.78858	0.543766	0.1938	0.559689	NAC domain protein, isoform 2 [Capsicum annuum]
Capana01g000650	0.136812	0.097125	0.17127	0.092962	0	0	0.281554	0.535279	0.192659	2.83534	2.15401	2.94136	0.449073	0.367254	0.779241	1.83103	8.65505	6.07309	PREDICTED: NAC domain-containing protein 92-like [Capsicum annuum]
Capana01g000651	0.448522	0.784086	0.402257	0.909577	0.805936	0.500513	0.19738	0.231196	0.595167	1.47453	1.17365	0.947881	0.516428	0.437555	0.635534	0.376399	0.61628	0.430198	putative NAC domain-containing protein-like [Capsicum annuum]
Capana01g001228	0	0	0	0.021854	0	0	0	0	0	0	0	0	0	0	0	0	0	0	PREDICTED: NAC domain-containing protein 79 isoform X1 [Capsicum annuum]
Capana01g001521	0.062413	0	0.149172	0	0.054871	0	0	0	0	0	0.196377	0	0	0	0	0.042628	0	0.124611	PREDICTED: NAC domain-containing protein 101-like [Capsicum annuum]
Capana01g001604	0	0	0	0	0	0	0	0	0	0	0	0	0	0	0	0	0	0	NAC transcription factor [Capsicum annuum]
Capana01g002000	122.611	121.249	126.807	81.6629	90.6554	79.3565	149.544	178.174	151.551	163.973	176.801	148.208	136.717	112.477	110.041	204.044	164.256	193.794	PREDICTED: NAC domain-containing protein 83 [Capsicum annuum]
Capana01g002378	0	0	0	0	0	0	0	0	0	0	0	0	0	0	0	0	0	0	NAC transcription factor [Capsicum annuum]
Capana01g004489	0	0	0	0	0	0	0	0	0	0	0	0	0	0	0	0	0	0	PREDICTED: NAC domain-containing protein 66-like [Capsicum annuum]
Capana02g000057	0.63666	0.258865	0.120437	0.240415	0.356765	0.274434	0.439613	0.943504	0.0923	0.922283	1.22609	1.19657	0.108477	0.474942	1.28644	0.831008	0.294445	0.606725	PREDICTED: NAC domain-containing protein 86-like [Capsicum annuum]
Capana02g000302	4.63633	5.50792	2.99702	4.0461	6.23488	2.46965	1.21146	2.68388	2.65162	2.85696	1.99625	2.20349	2.69123	1.71968	2.25772	4.12184	4.49073	4.8701	PREDICTED: putative NAC domain-containing protein 94 isoform X2 [Capsicum annuum]
Capana02g002153	0	0	0	0	0	0	0	0.26396	0	0	0.090924	0	0	0.155462	0	0.131496	0	0	PREDICTED: NAC domain-containing protein 66-like [Capsicum annuum]
Capana02g002277	0.343634	0.346218	0.108355	0.488191	0.209768	0.271932	0.480503	0.52524	0.215423	1.13437	1.32067	1.68582	0.232383	0.702594	0.443155	0.515113	0.320608	0.712569	PREDICTED: NAC domain-containing protein 86 [Capsicum annuum]
Capana02g002611	0.513315	1.2446	1.02854	1.43441	2.16448	1.7066	2.65291	2.35633	1.48988	2.45754	4.44545	2.52726	1.86674	2.68571	2.09579	2.89765	0.641002	2.95869	NAC domain-containing protein 76 [Capsicum annuum]
Capana02g002612	0.382428	1.01593	0.898348	1.39022	1.16889	0.842714	2.76696	2.72044	0.789428	1.37663	2.28228	1.74818	2.20965	2.48386	1.32818	0.885769	0.471319	1.77069	NAC domain-containing protein 76 [Capsicum annuum]
Capana02g003051	4.52535	7.25879	6.28083	7.76121	5.56616	4.46928	10.2517	9.22017	10.7619	10.1943	7.46896	9.5194	9.17326	8.57011	10.4843	9.2442	7.97907	8.83538	putative NAC domain-containing protein 21/22-like [Capsicum annuum]
Capana02g003352	2.65356	5.34126	3.65229	4.89186	3.47589	5.92568	1.68513	4.45587	3.52531	7.47832	5.91817	9.17069	5.29516	3.54047	2.66422	11.5871	11.7535	12.5807	PREDICTED: NAC domain-containing protein 92 [Capsicum annuum]
Capana02g003374	0	0	0	0	0	0	0.024902	0	0	0	0	0	0.042047	0	0	0	0.072309	0	PREDICTED: putative NAC domain-containing protein 94 [Capsicum annuum]
Capana02g003557	1.05415	1.25018	1.00608	2.42522	3.05893	1.51015	2.4688	3.39761	2.6586	4.72883	3.47994	4.05729	6.91208	6.43209	7.07062	12.8097	10.9164	10.8924	PREDICTED: NAC domain-containing protein 8 isoform X2 [Capsicum annuum]
Capana03g001014	5.70036	5.71985	4.77674	3.80575	3.86838	5.30957	8.08034	3.95167	10.2692	11.3109	18.8922	14.2885	5.02054	3.91651	6.64335	21.1092	7.26737	13.6426	PREDICTED: NAC domain-containing protein 78-like [Capsicum annuum]
Capana03g001027	0.805708	0.623988	0.743594	0.364548	0.54837	0.945907	1.06457	0.201757	0.915604	1.19879	1.73293	1.43389	0.676274	1.16067	0.700055	2.59241	1.2504	2.06187	PREDICTED: NAC domain-containing protein 83-like [Capsicum annuum]
Capana03g001525	1.10114	0.569516	0.43505	0.849578	0.964061	0.662929	0.397728	0.362162	0.296517	1.74553	2.07851	1.93684	0.800895	0.835323	1.43259	0.210219	0.321185	1.0548	PREDICTED: NAC domain-containing protein 86 isoform X2 [Capsicum annuum]
Capana03g001657	4.20406	4.07285	5.16334	3.1662	3.27689	3.20333	5.15263	3.94963	4.9684	7.71066	10.7504	12.3528	3.72759	5.15683	8.12269	12.1022	2.48838	8.16938	PREDICTED: NAC domain-containing protein 83-like [Capsicum annuum]
Capana03g001780	134.851	108.682	120.257	54.2967	43.2205	39.6445	53.3187	69.3461	50.2111	61.0831	56.5663	59.8761	37.2996	39.2013	40.138	74.8451	66.6138	85.9045	PREDICTED: NAC domain-containing protein 62-like isoform X1 [Capsicum annuum]
Capana03g002541	0.270247	0.365253	0.16436	0.197199	0.265955	0.151996	0	0.061923	0	0	0	0	0.070136	0	0.193538	0	0	0	NAC domain-containing protein 7 [Capsicum annuum]
Capana03g002542	0.220927	0.282261	0.052769	0.320129	0.524568	0.218816	0.127518	0.307499	0.024855	0.068955	0.084512	0.087927	0	0.090552	0.172054	0	0.016141	0.069321	NAC domain-containing protein 7 [Capsicum annuum]
Capana03g002678	0.888903	0.972859	0.781136	0.790651	0.791119	0.817998	1.60678	1.11674	0.841228	0.893969	1.27207	1.08538	1.28357	1.24318	3.11633	1.26429	0.912964	1.67326	PREDICTED: NAC domain-containing protein 73-like [Capsicum annuum]
Capana03g003003	0	0	0	0	0	0	0	0	0	0	0	0	0	0	0	0	0	0	PREDICTED: NAC domain-containing protein 76 isoform X2 [Capsicum annuum]
Capana03g003315	0.165356	0.059236	0.038377	0.136722	0.044843	0.44753	0.739095	1.01936	0.628469	0.078974	0.510705	0.721443	0.761979	0.233223	0.614301	0.80637	0.652824	1.09343	PREDICTED: NAC domain-containing protein 21/22-like [Capsicum annuum]
Capana04g000587	1.36919	1.6618	1.21184	1.28109	2.27296	0.935367	0.931456	1.34579	1.53336	1.63365	1.41436	1.44679	1.00927	1.55532	1.82126	1.35896	2.0047	1.24637	PREDICTED: NAC domain-containing protein 68-like [Capsicum annuum]
Capana04g001536	4.72414	7.51621	5.82518	7.3787	4.99695	4.50852	6.98267	6.35903	8.01219	7.33047	6.80973	7.5599	7.15572	7.59909	5.96718	6.05778	7.5068	6.75244	putative NAC domain-containing protein 2-like [Capsicum annuum]
Capana04g001537	19.747	21.8172	25.209	19.3419	16.7194	12.2351	9.65141	16.756	10.4786	53.2867	58.7262	52.8623	35.831	26.9884	21.6071	96.3517	96.4508	95.0984	PREDICTED: NAC domain-containing protein 2-like [Capsicum annuum]
Capana04g001992	0.100537	0.260564	0.089083	0	0	0.186667	0	0	0	0	0	0	0	0.051355	0	0	0	0	putative NAC domain-containing protein 43-like [Capsicum annuum]
Capana05g000569	50.5897	39.9355	49.25	41.5475	46.5616	11.4748	15.5447	26.5006	19.5391	27.6042	45.5848	23.2028	25.1432	18.9878	10.0709	84.1896	101.755	118.687	NAC domain-containing protein 48 [Capsicum baccatum]
Capana05g001365	0.83189	0.862243	0.373501	1.20133	0.721681	0.629743	1.53555	1.18554	1.94349	2.83098	2.25526	3.35318	1.71964	2.70331	2.06366	2.15085	0.759045	1.67317	NAC domain-containing protein 73 [Capsicum annuum]
Capana05g001593	0	0	0	0	0	0	0	0	0	0	0	0	0	0	0	0	0	0	PREDICTED: putative NAC domain-containing protein 94 [Capsicum annuum]
Capana05g002476	61.9253	79.832	81.0314	56.3981	45.3597	51.8896	59.1585	65.9336	55.9441	67.8967	68.2267	71.6776	52.4872	45.4501	44.7708	62.7597	73.0702	79.5164	PREDICTED: NAC domain-containing protein 78 [Capsicum annuum]
Capana05g002477	19.1426	23.9482	27.0556	24.4412	24.6813	26.7909	27.2421	21.0841	24.8115	26.4861	27.3402	29.5878	28.8115	30.1816	28.9049	33.9847	26.5947	31.4445	PREDICTED: NAC domain-containing protein 78-like [Capsicum annuum]
Capana06g000136	0	0	0.048471	0	0.039091	0.208419	0.27219	0.732395	0.338068	0	0.521591	0	0.445873	0	0.788076	0.245174	0	0	PREDICTED: NAC domain-containing protein 21/22-like [Capsicum annuum]
Capana06g000341	0	0	0	0	0	0	0	0	0	0	0	0	0	0	0	0	0	0	PREDICTED: NAC domain-containing protein 101-like [Capsicum annuum]
Capana06g000625	0.345631	0.207401	0.259057	0.295553	0.405607	0.471501	0.695677	0.199579	0.08262	0.443403	0.826139	2.06524	0.151799	0.167654	0.754299	0.892849	0.072552	0.498914	PREDICTED: NAC domain-containing protein 40-like [Capsicum annuum]
Capana06g000752	128.235	104.867	109.51	50.7916	42.3581	32.246	19.2565	23.7737	19.0899	17.5619	13.7179	15.7345	14.7225	14.2501	15.1321	18.6696	17.8506	23.471	PREDICTED: NAC domain-containing protein 91 [Capsicum annuum]
Capana06g001075	0	0	0	0	0	0	0	0	0	0	0	0	0	0	0	0	0	0	PREDICTED: NAC domain-containing protein 83-like [Capsicum annuum]
Capana06g001387	0.371011	0.201908	0.305575	0.37689	0.376722	0.350326	0.33499	0.129129	0.047771	0.063868	0	0.185826	0.155676	0.133249	0.290202	0	0	0.041636	PREDICTED: NAC domain-containing protein 30-like [Capsicum annuum]
Capana06g001560	0.281917	0.266524	0.269834	0.138061	0.513182	0.327299	1.41392	1.31991	0.743048	4.42493	3.76579	4.93073	1.26609	0.917795	1.92359	4.65808	5.66911	6.88987	PREDICTED: NAC domain-containing protein 86-like [Capsicum annuum]
Capana06g001739	54.1833	50.8394	64.8085	36.0711	46.7378	24.0089	41.5452	61.7649	37.5033	56.3756	74.8458	62.2736	38.192	35.4646	27.9263	118.065	116.757	133.001	PREDICTED: NAC domain-containing protein 2 [Capsicum annuum]
Capana06g002411	1.41434	0.841715	0.743484	1.86897	1.83082	2.00921	1.50252	0.818819	0.318202	1.03076	0.736619	1.79154	0.792856	1.20602	2.2247	0.171176	0.132104	0.048215	NAC domain-containing protein 7 [Capsicum annuum]
Capana06g002441	3.10901	5.99343	8.45333	2.78821	1.51367	2.07415	3.35232	3.12728	3.27289	47.6524	51.2656	78.7943	3.96922	5.31263	5.16627	101.035	62.8362	120.758	PREDICTED: NAC domain-containing protein 45-like [Capsicum annuum]
Capana07g000058	0	0	0.033727	0	0	0	0	0	0	0	0	0	0	0	0	0	0	0	PREDICTED: NAC domain-containing protein 72-like [Capsicum annuum]
Capana07g001015	0.516536	1.0071	0.818308	0.284418	0.286855	0.117933	0.255669	0.366915	1.12481	2.86644	3.78809	4.9134	0.999885	0.676716	0.285081	7.33145	5.59855	4.69753	putative NAC domain-containing protein 94 [Capsicum annuum]
Capana07g001769	1.05419	0.521893	0.783057	1.15807	0.643749	1.03689	1.82244	1.92018	0.238668	0.727496	0.695268	1.26377	0.759054	1.6678	1.5485	0.594482	0.091481	0.540133	NAC domain-containing protein 73 [Capsicum baccatum]
Capana07g002219	2.41012	2.3699	3.62733	1.18064	1.17952	1.03212	3.92914	3.07777	3.90189	6.69634	7.42592	13.4009	2.38088	2.18078	1.771	7.13619	7.2701	9.45851	PREDICTED: NAC domain-containing protein 72-like [Capsicum annuum]
Capana07g002220	3.26655	2.67262	5.28518	1.96084	1.88057	1.79834	2.98072	8.2543	5.86488	8.53863	6.26166	10.6733	2.43955	3.13496	1.68886	15.1055	15.3126	11.5567	PREDICTED: NAC transcription factor 56-like [Capsicum annuum]
Capana08g000884	0	0	0	0	0	0	0	0	0	0	0	0	0	0	0	0	0	0	PREDICTED: NAC domain-containing protein 76-like [Capsicum annuum]
Capana08g001727	25.0617	38.4209	43.5922	33.1223	27.2927	23.3817	73.8533	93.477	74.1144	59.4322	75.2748	36.8633	70.6283	48.9564	54.807	23.5334	20.7718	16.5574	PREDICTED: NAC transcription factor 25 [Capsicum annuum]
Capana08g001999	3.76372	3.48039	3.82041	3.23397	2.13773	2.61964	7.7048	7.89159	11.3671	31.261	32.0997	49.5936	9.24625	6.14522	8.0061	106.725	55.8297	108.587	PREDICTED: NAC domain-containing protein 104 [Capsicum annuum]
Capana09g000105	0	0	0	0	0	0	0	0	0	0	0	0	0	0	0	0	0	0	PREDICTED: NAC domain-containing protein 2-like [Capsicum annuum]
Capana09g000936	9.20658	14.2398	15.9994	7.46205	6.42331	6.61269	9.73125	9.56588	9.16845	64.7959	70.6711	96.7622	43.2739	22.2114	18.3499	91.4503	103.759	107.106	PREDICTED: NAC domain-containing protein 72-like [Capsicum annuum]
Capana09g001794	0	0	0	0	0	0	0	0	0	0	0	0	0	0	0	0	0	0	NAC transcription factor [Capsicum annuum]
Capana10g000063	0.15447	0.149765	0.081537	0.139759	0.244737	0.18495	0.352662	0.096816	0.19682	0.035572	0	0	0	0.143239	0.064482	0.305333	0.031025	0.082859	PREDICTED: NAC transcription factor 56 isoform X1 [Capsicum annuum]
Capana10g000683	0.144927	0	0.073336	0.054762	0	0.190296	0	0	0.033387	0	0	0.038808	0.040287	0	0.052589	0.170893	0	0	PREDICTED: NAC domain-containing protein 43-like [Capsicum annuum]
Capana10g000967	0	0	0	0	0	0	0	0	0	0	0	0	0	0	0	0	0	0	NAC transcription factor [Capsicum annuum]
Capana10g001138	86.4539	49.8597	58.8977	26.452	28.7593	20.7607	10.3328	9.60908	10.7504	10.9275	8.77967	7.35435	14.3651	10.2645	10.5426	6.82089	3.7784	5.30536	PREDICTED: NAC domain-containing protein 67 [Capsicum annuum]
Capana11g000328	13.1015	8.90419	8.18898	6.42874	7.57316	1.96523	0.186662	1.6073	1.79219	3.84855	2.20969	3.12542	3.25456	2.93465	1.43733	5.00242	6.24515	6.15407	PREDICTED: NAC domain-containing protein 90 [Capsicum annuum]
Capana11g000346	1.61901	1.97674	1.83888	2.09172	2.4321	2.05621	2.05817	2.94202	2.98126	4.31904	6.29662	5.30565	2.67353	2.33806	4.25011	3.60687	2.98588	4.30016	PREDICTED: NAC domain-containing protein 40-like [Capsicum annuum]
Capana11g000736	0	0	0	0	0	0	0	0	0	0	0	0	0	0	0	0	0	0	NAC transcription factor [Capsicum annuum]
Capana11g000795	0	0	0	0	0	0	0	0	0	0	0	0	0	0	0	0	0	0	NAC transcription factor [Capsicum annuum]
Capana11g000811	0	0	0	0	0	0	0	0	0	0	0	0	0	0	0	0	0	0	putative NAC transcription factor NAM-B2-like [Capsicum annuum]
Capana11g001113	0.818786	0.605383	0.224808	0.575273	0.665046	0.433465	0.537221	0.486217	1.00588	1.68319	2.97346	2.24467	0.247138	0.14627	0.443878	1.72106	1.41334	0.999639	putative NAC transcription factor-like [Capsicum annuum]
Capana11g001510	0	0	0	0	0	0	0	0	0	0	0	0	0	0	0	0	0	0	NAC transcription factor [Capsicum annuum]
Capana11g001813	2.68915	1.36441	1.91319	0.745884	4.27004	0.620232	0.371812	1.1599	1.52221	1.31455	3.12074	5.88438	0.090387	0.208623	0.36773	15.1702	26.4443	15.1788	PREDICTED: NAC transcription factor 29-like [Capsicum annuum]
Capana11g001935	0	0	0	0	0	0	0	0	0	0	0	0	0	0	0	0	0	0	putative NAC domain-containing protein 8-like [Capsicum annuum]
Capana11g002231	23.3648	24.5819	20.8111	22.7758	19.3839	22.1868	19.5194	24.1825	22.3881	27.6743	29.7308	23.905	22.462	22.0326	21.2748	25.8077	31.7508	31.0713	NAC domain-containing protein 8 [Capsicum annuum]
Capana12g002058	28.5315	37.1804	39.4547	31.7945	27.5671	25.7012	40.6794	50.9126	43.1634	42.7545	44.4456	39.7647	43.245	39.588	35.0392	61.9604	60.8214	56.7498	PREDICTED: NAC domain-containing protein 82-like isoform X1 [Capsicum annuum]
Capana12g002348	0	0	0	0	0	0	0	0	0	0	0	0	0	0	0	0	0	0	PREDICTED: NAC domain-containing protein 78-like [Capsicum annuum]
Capana12g002352	0	0	0	0	0	0	0	0	0	0	0	0	0	0	0	0	0	0	PREDICTED: NAC domain-containing protein 78-like [Capsicum annuum]
Capana12g002360	0	0	0	0	0	0	0	0	0	0	0	0	0	0	0.044137	0	0	0	PREDICTED: NAC domain-containing protein 78-like [Capsicum annuum]
Capana12g002456	38.6794	54.3049	51.2394	44.3408	38.1501	43.781	48.0898	45.88	44.619	63.2067	69.8955	59.0679	45.2332	39.6556	45.9341	72.7023	68.9107	70.0859	NAC domain-containing protein 16 [Capsicum annuum]
Capana12g002457	35.7008	44.0394	43.8353	40.9893	34.9263	40.0148	33.9393	33.3394	34.5412	37.1001	42.8878	42.2384	41.6273	38.5456	36.9935	54.6371	49.9862	45.8651	NAC domain-containing protein 78-like [Capsicum annuum]
Capana12g002917	0	0	0	0	0	0	0	0.069717	0	0	0	0	0	0	0	0	0	0	PREDICTED: NAC domain-containing protein 104-like isoform X1 [Capsicum annuum]
Capana12g002918	0	0	0	0	0	0	0	0.032395	0	0	0	0	0	0	0	0	0	0	PREDICTED: NAC domain-containing protein 104-like isoform X1 [Capsicum annuum]
Capsicum_annuum_newGene_11848	0.537281	0.737525	0.68526	0.841803	0.840723	0.600932	0.180994	0.066382	0.187575	0.113292	0.157576	0.101706	0.243551	0.315038	0.387813	0.122836	0.194801	0.161854	putative NAC domain-containing protein 2-like [Capsicum annuum]
Capsicum_annuum_newGene_1185	24.2744	16.9084	20.5272	20.0075	24.968	25.5587	15.5873	17.0849	15.6693	30.2836	29.7178	27.6781	19.459	15.2651	21.7659	23.8052	20.5999	23.1638	putative NAC transcription factor 29-like, partial [Capsicum annuum]
Capsicum_annuum_newGene_309	0.363035	0.225289	0.107311	0.566339	0.433605	0.17506	0.419513	0.249581	0.528705	0.911392	0.652354	0.736973	0.465949	0.276888	0.504618	0.565764	0.235479	0.234585	NAC domain-containing protein 53 [Capsicum annuum]
B3 transcription factors
#ID	CB-1_FPKM	CB-2_FPKM	CB-3_FPKM	CR-1_FPKM	CR-2_FPKM	CR-3_FPKM	CW-1_FPKM	CW-2_FPKM	CW-3_FPKM	TB-1_FPKM	TB-2_FPKM	TB-3_FPKM	TR-1_FPKM	TR-2_FPKM	TR-3_FPKM	TW-1_FPKM	TW-2_FPKM	TW-3_FPKM	NR_annotation
Capana00g000209	0	0	0	0	0	0	0	0	0	0	0	0	0	0	0	0	0	0	PREDICTED: B3 domain-containing protein At4g34400-like [Capsicum annuum]
Capana00g000515	0	0	0	0.190332	0	0	0	0	0	0	0	0	0	0.099461	0	0	0	0	PREDICTED: B3 domain-containing protein REM9-like isoform X1 [Capsicum annuum]
Capana00g000865	1.17681	1.28128	2.41747	1.75479	1.34508	1.43707	2.49189	4.09549	1.68873	3.27022	3.20534	2.95519	2.97153	3.45612	2.76847	4.38915	4.89369	4.61275	PREDICTED: B3 domain-containing protein Os03g0120900-like [Capsicum annuum]
Capana00g001607	3.00065	4.18095	3.65158	4.90643	3.53823	2.76312	9.79187	8.29637	7.52721	7.158	7.40129	8.03606	8.25743	8.79261	9.22221	7.1547	8.36674	8.45368	PREDICTED: putative B3 domain-containing protein REM15 isoform X3 [Capsicum annuum]
Capana00g002998	0	0	0	0	0	0	0	0	0	0	0	0	0	0	0	0	0	0	PREDICTED: B3 domain-containing protein REM7-like [Capsicum annuum]
Capana00g003607	0	0	0	0	0	0	0	0	0	0	0	0	0	0	0	0	0	0	PREDICTED: B3 domain-containing protein At1g05920-like [Capsicum annuum]
Capana00g003881	0	0	0	0	0	0	0	0	0	0	0	0	0	0	0	0	0	0	putative B3 domain-containing protein REM15-like [Capsicum annuum]
Capana00g003884	0	0	0	0	0	0	0	0	0	0	0	0.02981	0	0	0	0	0	0	PREDICTED: B3 domain-containing protein REM17-like [Capsicum annuum]
Capana00g003885	0	0	0	0	0	0	0	0	0	0	0	0	0	0	0	0	0	0	PREDICTED: B3 domain-containing protein REM17-like [Capsicum annuum]
Capana01g000778	0	0	0	0	0	0	0	0	0	0	0	0	0	0	0	0	0	0	putative B3 domain-containing protein-like [Capsicum annuum]
Capana01g000935	0	0	0	0	0	0	0	0	0	0	0	0	0	0	0	0.176507	0	0	PREDICTED: B3 domain-containing protein At2g33720-like [Capsicum annuum]
Capana01g000937	0.03799	0	0.086568	0	0	0.101978	0	0.033088	0.037573	1.00197	1.78563	1.40634	0	0	0	0.283672	0.222219	1.50246	putative B3 domain-containing protein-like [Capsicum annuum]
Capana01g002524	0	0	0	0	0	0	0	0	0	0	0	0	0	0	0	0	0	0	PREDICTED: putative B3 domain-containing protein Os04g0347400 [Capsicum annuum]
Capana01g003975	0.090626	0	0	0	0	0	0	0	0	0	0	0	0	0	0	0	0	0	putative B3 domain-containing protein REM17-like [Capsicum annuum]
Capana01g003977	1.17006	2.33168	1.33255	2.20006	1.27219	1.09508	1.18352	2.05452	1.4575	2.88917	1.89736	3.28939	1.79783	2.56719	2.30108	1.57146	1.49589	2.6317	PREDICTED: B3 domain-containing protein REM10-like isoform X4 [Capsicum annuum]
Capana01g003987	0.135079	0.382945	0	0	0.117573	0.144267	0.498215	0.329496	0.240389	1.10043	0.672034	0.92192	0.66701	1.08974	1.27328	1.1793	1.27172	1.91912	putative B3 domain-containing protein REM14-like isoform X1 [Capsicum annuum]
Capana01g003988	0	0.063042	0	0.109316	0.110395	0.022628	0.210185	0.137665	0.341163	0.636216	0.605147	0.484715	0.845546	0.64733	0.497165	0.656845	0.391501	0.704993	PREDICTED: B3 domain-containing protein REM17-like [Capsicum annuum]
Capana01g004046	6.01787	6.90219	6.50165	8.62303	7.42927	8.01002	4.3483	5.44771	4.01151	6.91401	3.89426	6.69212	6.03825	5.51699	6.12636	3.10927	6.36796	4.34863	putative B3 domain-containing protein REM14-like isoform X1 [Capsicum annuum]
Capana01g004069	1.18388	1.03178	0.557717	1.00445	1.89594	1.23211	2.3001	1.94548	1.46474	2.45051	3.13282	2.73305	1.63352	3.68038	1.26392	2.01435	1.23378	1.811	PREDICTED: B3 domain-containing protein REM10-like isoform X5 [Capsicum annuum]
Capana01g004070	2.78364	2.58352	1.95088	2.20424	2.50331	1.1402	2.09904	3.84876	2.33686	5.46152	5.39533	3.01874	4.17327	4.18602	3.03772	2.74036	3.37482	2.55602	PREDICTED: B3 domain-containing protein REM10-like isoform X5 [Capsicum annuum]
Capana01g004074	3.44886	4.41794	3.17477	6.97962	5.37164	5.1786	3.36909	2.61059	3.99238	4.86806	4.15489	4.90787	5.16467	6.01211	4.18099	4.12447	6.26548	4.57551	PREDICTED: B3 domain-containing protein REM14-like isoform X4 [Capsicum annuum]
Capana01g004083	0.649206	0.286406	0.21643	0.385523	0.350091	0.39712	0.293404	0.152798	0.096438	0.378521	0.57278	1.14288	0.726687	0.695197	0.32422	1.1898	0.767535	1.74515	putative B3 domain-containing protein REM10-like [Capsicum annuum]
Capana01g004110	0	0	0	0	0	0	0	0	0	0	0	0	0	0	0	0	0	0	putative B3 domain-containing protein REM14-like [Capsicum annuum]
Capana01g004364	0	0	0	0	0	0	0	0	0	0	0	0	0	0	0	0	0	0	PREDICTED: B3 domain-containing protein At4g34400-like [Capsicum annuum]
Capana02g000746	0	0	0	0	0	0	0	0	0	0	0	0.211443	0	0	0	0	0	0	putative B3 domain-containing protein REM19-like [Capsicum annuum]
Capana02g000756	0	0	0	0	0	0	0	0	0	0	0	0	0	0	0	0	0	0	PREDICTED: B3 domain-containing protein REM9-like [Capsicum annuum]
Capana02g002032	4.10029	8.37306	6.5746	9.7073	6.35349	8.10177	8.5846	8.66967	8.02397	8.67722	9.09052	8.21631	9.98379	8.23637	7.06067	8.31141	7.61449	6.99265	PREDICTED: B3 domain-containing protein Os07g0563300 isoform X3 [Capsicum annuum]
Capana02g003111	21.8685	26.075	24.1024	24.0313	20.9093	20.3361	27.2416	26.6372	28.8745	30.3403	32.0768	34.8	27.5895	28.1912	27.8853	23.8284	25.9915	25.9295	PREDICTED: B3 domain-containing protein Os01g0234100-like isoform X1 [Capsicum annuum]
Capana02g003162	0.567891	0.355587	0.223593	0.191908	0.354689	0.149209	0.08527	1.82278	0.378603	2.60753	2.50605	4.00138	0.74353	0.395869	1.36407	2.46657	1.08922	1.57856	PREDICTED: B3 domain-containing protein LOC_Os12g40080-like isoform X1 [Capsicum annuum]
Capana03g001325	3.89156	3.23813	2.37954	5.94813	4.18867	5.72787	4.86116	5.38051	4.70824	4.79257	6.85697	5.07462	4.93343	4.39791	3.73592	6.78281	4.91351	3.95113	PREDICTED: B3 domain-containing protein Os11g0197600-like isoform X2 [Capsicum annuum]
Capana03g001327	8.52982	10.1626	8.77094	11.779	7.70507	9.95435	12.094	11.2718	12.7659	9.00652	12.3346	9.75592	11.8448	11.586	8.67521	13.0873	13.2894	10.7655	PREDICTED: B3 domain-containing protein Os01g0905400-like isoform X1 [Solanum tuberosum]
Capana03g002450	21.7593	24.1247	22.7455	27.0999	21.2015	22.1235	21.1387	21.6345	22.8288	20.4138	22.5219	23.4733	22.0737	20.4866	20.6052	24.3023	28.4811	24.7779	PREDICTED: B3 domain-containing protein Os02g0598200-like isoform X2 [Capsicum annuum]
Capana03g003864	0.325416	0.07539	0.275234	0.031314	0.39955	0.648338	0.063096	0.546484	0	0.919199	0.116279	0	0.067651	0	0	0	0.055345	0	PREDICTED: B3 domain-containing protein REM5-like isoform X1 [Capsicum annuum]
Capana04g000532	0.099186	0.116953	0.103977	0.123016	0.106648	0	0.672659	0.316092	0.40538	0.754525	0.537969	1.69299	0.852536	1.35226	1.3528	0.193036	0	0.85252	PREDICTED: B3 domain-containing protein At5g42700-like [Capsicum annuum]
Capana05g001246	0.682611	0.570739	0.203154	0.537265	0.513344	0.391402	0.436355	1.00971	0.501476	0.207058	0.542514	0.513383	0.27211	0	0.102011	1.21119	1.0241	1.36342	putative B3 domain-containing protein-like [Capsicum annuum]
Capana06g000649	4.50458	6.42857	3.03256	5.96458	3.68394	6.15569	7.79427	7.73092	4.83342	10.3831	13.5187	11.531	5.48052	5.60748	5.63822	2.44382	5.08731	7.07167	putative B3 domain-containing protein-like [Capsicum annuum]
Capana06g000650	2.32782	2.83565	3.00007	2.63484	1.8585	1.6649	2.40226	2.35621	3.1554	3.1949	6.69934	7.15224	2.48536	1.27171	3.19726	4.14373	3.86995	5.34059	PREDICTED: B3 domain-containing protein At3g06220-like [Capsicum annuum]
Capana06g002417	0	0.204549	0.049263	0.201077	0	0.036721	0.113911	0.108419	0.196176	0.126036	0.165424	0.313578	0.448034	0.123987	0.636539	0.061035	0	0.065762	PREDICTED: B3 domain-containing protein Os01g0234100-like [Capsicum annuum]
Capana06g002795	0.29717	0	0.131906	0.070975	0	0	0	0	0.153663	0.066414	0	0.782143	0	0	0	0	0.190193	0	PREDICTED: B3 domain-containing protein REM10-like isoform X2 [Capsicum annuum]
Capana06g002800	0.044548	0	0	0	0.121126	0.077647	0	0.385785	0	0	0	0	0	0	0.100265	0	0	0	PREDICTED: B3 domain-containing protein REM10-like [Capsicum annuum]
Capana06g002876	0.584648	0.552646	0.335848	0.75321	0.825309	0.480052	1.06854	0.937811	1.02157	0.702843	1.12763	1.23569	1.78312	1.37377	1.2753	1.00195	0.642076	0.498337	PREDICTED: putative B3 domain-containing protein At5g58280 [Capsicum annuum]
Capana08g002372	0.058639	0.111171	0.132179	0	0.088386	0	0.145052	0.135379	0.215657	0.400173	0.493578	0.285719	0.23364	0.380198	0.137081	0.167828	0.20426	0.409041	PREDICTED: B3 domain-containing protein At5g42700-like isoform X1 [Capsicum annuum]
Capana08g002373	0.584794	0.332453	0.5405	1.41096	0.905244	0.750745	0.59365	0.175429	1.31202	0.89799	0.699608	0.981988	1.12244	0.41275	0.609393	0.655002	0.429784	0.790714	B3 domain-containing protein [Capsicum annuum]
Capana08g002374	16.5433	17.55	16.7127	13.4908	10.7713	12.3024	17.8705	21.8616	12.9508	17.7862	14.6168	15.4117	11.9736	12.3626	11.3369	17.1804	12.8064	15.0606	PREDICTED: B3 domain-containing protein At3g19184-like [Capsicum annuum]
Capana08g002375	5.53463	4.56741	3.17504	4.16301	3.03107	3.27493	9.05406	13.4163	5.94089	2.51835	4.06087	2.5004	6.16988	5.70933	5.75264	2.29769	2.21274	2.41349	PREDICTED: B3 domain-containing protein At3g19184-like [Capsicum annuum]
Capana08g002376	29.9824	33.5163	33.2469	36.7778	28.3028	30.495	43.778	48.5126	44.7624	54.5752	61.3876	58.6771	37.162	40.6222	47.9999	55.441	54.8616	58.6203	putative B3 domain-containing protein-like [Capsicum annuum]
Capana08g002377	28.1108	36.001	34.6072	39.7311	32.5011	29.2384	33.0674	39.1439	35.9674	41.285	43.2921	41.1207	37.9686	35.8905	34.4042	39.8175	53.8112	39.3193	putative B3 domain-containing protein-like [Capsicum annuum]
Capana08g002459	7.28674	11.6837	8.4711	13.9286	9.37585	9.26581	9.70596	12.6785	8.53696	13.0644	11.2197	12.2776	15.6471	9.70841	11.1744	19.2995	17.0535	18.2168	PREDICTED: B3 domain-containing protein At4g34400-like [Capsicum annuum]
Capana08g002460	2.67178	4.70566	3.07939	5.61802	3.62706	2.94114	4.22645	4.76385	4.20518	5.34938	4.89823	5.20816	6.77367	3.58831	4.86322	7.06439	7.43247	7.21862	PREDICTED: B3 domain-containing protein At4g34400-like [Capsicum annuum]
Capana08g002478	0.04936	0	0.074187	0.255548	0.178479	0	0.133584	0.035029	0.173656	0.147002	0.400387	0.714168	0	0.166294	0.332713	0.173161	0.361101	0.130176	PREDICTED: B3 domain-containing protein Os11g0197600-like [Capsicum annuum]
Capana08g002480	0.054717	0.221232	0.377654	0.922573	0.4514	0.426101	2.89425	1.8151	2.3405	0.597715	1.81889	0.412247	2.23993	0.959547	2.35337	0.881909	0.522756	0.835878	PREDICTED: B3 domain-containing protein At5g60140-like [Capsicum annuum]
Capana10g000059	12.5209	16.8374	17.7426	17.0538	14.9745	17.7387	15.2878	15.7161	16.2985	11.7846	13.1692	12.988	13.0071	9.42683	8.95302	13.4339	11.2212	14.1674	putative B3 domain-containing protein-like isoform X2 [Capsicum annuum]
Capana10g002043	2.21489	3.02271	1.84267	3.37933	4.40344	3.92234	1.21256	1.13989	2.86111	1.30536	1.36092	1.51742	2.00691	1.21264	1.44147	6.36871	5.85617	4.98704	PREDICTED: B3 domain-containing protein At2g36080 [Capsicum annuum]
Capana11g000157	11.2221	12.6393	9.09533	17.1737	13.3069	12.3051	9.00637	8.31157	8.71884	8.09837	10.0438	10.0759	10.0792	10.4659	9.99662	8.97933	7.17243	7.72607	putative B3 domain-containing protein REM14-like isoform X1 [Capsicum annuum]
Capana12g002012	0	0	0	0	0	0	0	0	0	0.292865	0	0	0.102484	0	0	0	0	0	PREDICTED: putative B3 domain-containing protein At3g49610 [Capsicum annuum]
Capsicum_annuum_newGene_14142	0.412459	0.475087	0.277588	0.172046	0.301303	0.280383	0.918157	0.157074	0.241893	0.429902	0.279538	0.379643	0.331552	0.158735	0.3816	0.223176	0.231433	0.1041	PREDICTED: B3 domain-containing protein REM6-like isoform X2 [Capsicum annuum]
Capsicum_annuum_newGene_23256	0.090829	0.147973	0	0	0.082986	0	0	0.087398	0	0	0	0	0	0.283341	0.11107	0.045589	0	0	PREDICTED: putative B3 domain-containing protein REM4 isoform X2 [Capsicum annuum]
Capsicum_annuum_newGene_2409	1.79604	2.23374	1.54481	3.0863	1.58302	1.41747	3.70963	3.33708	3.36533	5.12541	4.58196	5.55065	3.47979	2.69931	3.62308	3.75834	2.15708	3.53688	PREDICTED: B3 domain-containing protein REM6-like isoform X1 [Capsicum annuum]
Capsicum_annuum_newGene_24427	0.581763	0.4385	0.615951	0.317533	0.688237	0.458336	1.04147	1.35807	1.19748	2.42644	3.23722	3.13344	1.91706	0.982492	1.97026	2.06453	2.14676	1.51252	PREDICTED: B3 domain-containing protein REM7-like [Capsicum annuum]
Capsicum_annuum_newGene_2487	1.77415	1.4387	1.32581	2.17439	1.95464	1.0231	2.67374	2.68392	3.03877	3.59734	3.84265	3.99954	2.39654	2.8025	4.17206	2.88377	2.03756	2.97909	PREDICTED: B3 domain-containing protein REM17-like isoform X7 [Capsicum annuum]
Capsicum_annuum_newGene_2490	0	0	0.023494	0	0.118657	0	0	0.070637	0	0.091265	0.237269	0.298697	0.251634	0	0.021843	0.198703	1.1147	0.578915	PREDICTED: B3 domain-containing protein REM10-like [Capsicum annuum]
Capsicum_annuum_newGene_25077	0	0	0	0.078921	0.008212	0.299317	0	0	0	0.069285	0	0.035121	0.035827	0.184547	0	0	0	0	PREDICTED: B3 domain-containing protein REM17-like [Capsicum annuum]
Capsicum_annuum_newGene_2515	0	0.046842	0.134286	0	0	0.049271	0.124693	0	0.151156	0	0	0	0	0	0	0.135131	0.200035	0.212932	PREDICTED: B3 domain-containing protein REM10-like isoform X4 [Capsicum annuum]
Capsicum_annuum_newGene_3355	0	0.103963	0.660253	0.113478	0.036898	0.059618	0	0.466261	0.037837	4.19843	3.1336	3.89854	0.271285	0.337051	0.34419	2.86268	1.38147	1.26777	PREDICTED: B3 domain-containing protein At5g18000-like [Capsicum annuum]
Capsicum_annuum_newGene_4167	2.59139	3.63311	2.63195	3.59798	3.18115	1.99547	8.84342	8.66853	10.4654	11.9528	12.7319	14.0916	10.9158	8.64045	11.9911	9.27486	8.17294	9.69064	PREDICTED: putative B3 domain-containing protein REM15 [Capsicum annuum]
Capsicum_annuum_newGene_6857	0.261988	0.181668	0.30869	0.560817	0.298087	0.517598	0.318934	0.7018	0.367074	0.160458	0.328469	0	0.909318	0.20197	0.92042	0.571786	0.379228	0.998212	PREDICTED: B3 domain-containing protein REM17-like [Capsicum annuum]
							66
WD40 transcription factors
#ID	CB-1_FPKM	CB-2_FPKM	CB-3_FPKM	CR-1_FPKM	CR-2_FPKM	CR-3_FPKM	CW-1_FPKM	CW-2_FPKM	CW-3_FPKM	TB-1_FPKM	TB-2_FPKM	TB-3_FPKM	TR-1_FPKM	TR-2_FPKM	TR-3_FPKM	TW-1_FPKM	TW-2_FPKM	TW-3_FPKM	NR_annotation
Capana09g002243	25.0996	31.767	30.818	44.5991	34.5179	42.7177	32.5241	31.976	28.5868	30.1645	34.7635	34.7758	30.0834	33.2029	29.945	32.111	29.5675	28.4435	Transducin/WD40 repeat-like superfamily protein, putative isoform 2 [Capsicum annuum]
Capana02g000400	9.73537	14.2019	13.2026	13.4911	11.2214	11.8472	19.2462	19.1926	22.1183	25.2724	25.9587	24.685	21.3662	21.0974	20.0794	21.6015	21.1736	20.0673	PREDICTED: katanin p80 WD40 repeat-containing subunit B1 homolog isoform X1 [Capsicum annuum]
Capana02g002000	5.31061	9.19826	9.50871	13.7316	7.86419	11.5561	8.40687	10.0683	10.1647	22.7683	17.1994	19.8881	13.2105	19.6628	17.0502	18.666	21.9955	18.2624	Katanin p80 WD40 repeat-containing subunit B1 -like protein [Capsicum annuum]
Capana08g002489	33.8658	32.5219	28.4941	17.3273	17.4512	9.854	12.2127	17.0446	14.5865	13.1192	12.1225	15.0765	15.3183	11.8683	7.92996	16.5987	19.2432	17.768	Transducin/WD40 repeat-like superfamily protein [Capsicum annuum]
Capana05g000678	3.81176	4.58362	3.94207	6.35032	4.67369	5.14509	3.89479	4.46603	3.86249	3.94925	4.29777	3.88371	4.42687	4.38837	3.54301	2.88853	2.92317	2.78385	PREDICTED: katanin p80 WD40 repeat-containing subunit B1 homolog isoform X1 [Capsicum annuum]
Capana10g002335	0.052599	0.105059	0.098842	0.142301	0.302658	0.270155	0.323371	0.58123	0.276413	2.04172	0.950776	1.55069	0.998421	1.55947	2.02669	0.200814	0.989326	0.447036	transducin/WD40 repeat-like superfamily protein [Striga asiatica]
WRKY transcription factors
#ID	CB-1_FPKM	CB-2_FPKM	CB-3_FPKM	CR-1_FPKM	CR-2_FPKM	CR-3_FPKM	CW-1_FPKM	CW-2_FPKM	CW-3_FPKM	TB-1_FPKM	TB-2_FPKM	TB-3_FPKM	TR-1_FPKM	TR-2_FPKM	TR-3_FPKM	TW-1_FPKM	TW-2_FPKM	TW-3_FPKM	NR_annotation
Capana10g001791	0.227571	0.150762	0.096721	0.419809	0.349191	0.183857	0.252142	0.156239	0.281414	1.68271	1.12677	1.71947	0.489957	1.56766	1.74377	0.634645	0.131718	0.520001	PREDICTED: LOW QUALITY PROTEIN: WRKY transcription factor 44-like [Capsicum annuum]
Capana10g001548	524.19	486.42	343.652	309.899	338.917	288.148	50.6759	53.3295	71.551	33.6619	15.7723	29.0756	28.3723	25.586	24.8723	242.722	223.551	209.96	PREDICTED: probable WRKY transcription factor 70 [Capsicum annuum]
Capana10g001220	6.61407	4.80756	4.86974	5.11768	7.34651	7.96721	4.06473	8.53327	5.5666	6.04445	0.876614	1.69008	1.23471	1.12072	0.890049	9.7932	11.1463	11.6845	PREDICTED: probable WRKY transcription factor 70 [Capsicum annuum]
Capana10g000754	4.11244	4.77077	5.72986	3.7087	3.11431	3.59529	3.36843	4.77739	4.34368	3.46345	3.08426	3.73413	3.75316	1.99064	2.69171	3.49851	4.40589	4.51993	PREDICTED: WRKY transcription factor 22-like [Capsicum annuum]
Capana10g000205	0	0	0	0	0	0	0	0	0	0	0	0	0	0	0.023016	0	0	0	putative WRKY transcription factor 2-like isoform X3 [Capsicum annuum]
Capana09g001790	0.103299	0	0.04864	0	0.060398	0.055676	0	0	0	0	0	0.430667	0	0	0	0	0	0	PREDICTED: probable WRKY transcription factor 49 [Capsicum annuum]
Capana09g000676	0.186202	0.334746	0.185708	0.196273	0.465768	0.323345	0.197217	1.76715	1.44648	1.78287	3.18132	2.99928	0.67242	0.768133	0.517622	3.30816	3.94625	2.74869	putative WRKY transcription factor 23 [Capsicum annuum]
Capana08g001961	0.048353	0.062295	0.055959	0.019862	0.038544	0	0.070376	0.133596	0	0	0	0	0.050305	0.235989	0.121767	0	0	0	PREDICTED: probable WRKY transcription factor 9 [Capsicum annuum]
Capana08g001044	262.314	191.054	173.537	119.075	127.507	99.2307	20.7549	31.1099	19.2925	53.0107	42.6104	50.0107	29.482	22.5107	25.0775	66.1214	72.358	75.2454	PREDICTED: probable WRKY transcription factor 53 [Capsicum annuum]
Capana08g001012	7.36664	6.3746	5.56373	3.69312	3.45244	2.78102	5.7889	7.33298	5.36204	7.12123	10.71	6.98055	4.49632	5.18905	5.38133	7.81076	3.11213	6.87134	putative WRKY transcription factor 27 [Capsicum chinense]
Capana08g000683	1.62603	2.28753	1.24514	0.699779	1.10338	0.407592	0.519036	0.262632	1.97344	2.00274	1.26489	3.23965	0.478467	0.835269	0.844705	32.9349	20.4326	28.871	PREDICTED: WRKY transcription factor 18-like [Capsicum annuum]
Capana08g000429	50.2923	31.3477	21.6516	16.8813	31.283	16.3483	4.46998	5.88958	8.3261	14.278	13.3431	14.9334	12.7485	9.54834	12.2397	27.1043	18.0854	26.8862	PREDICTED: probable WRKY transcription factor 50 [Capsicum annuum]
Capana07g002454	26.7033	35.3827	36.3992	22.6713	19.1784	18.5349	26.6571	27.2875	34.1513	59.5087	59.1624	60.5884	38.8107	37.2752	37.3959	71.52	64.1952	70.6207	PREDICTED: probable WRKY transcription factor 2 isoform X2 [Capsicum annuum]
Capana07g002350	4.98044	5.76704	5.42577	6.05429	4.62573	3.94061	13.0635	10.9009	17.0449	22.7622	28.0657	27.845	8.85909	9.50171	13.2081	23.2115	10.7842	19.3057	PREDICTED: probable WRKY transcription factor 20 isoform X1 [Capsicum annuum]
Capana07g001968	1.39467	1.96767	1.34587	1.7537	1.3765	0.874972	1.06148	3.45836	2.44813	8.09373	11.3414	10.527	4.1266	4.16564	2.88914	14.8917	19.3372	14.2119	PREDICTED: probable WRKY transcription factor 71 [Capsicum annuum]
Capana07g001809	2.73196	3.1534	3.98651	3.68368	4.61256	2.43455	10.2803	20.8264	7.63283	5.50326	4.35525	4.65896	7.81123	6.87152	5.10287	7.21054	8.12229	11.6798	PREDICTED: probable WRKY transcription factor 65 isoform X2 [Capsicum annuum]
Capana07g001387	11.0319	23.2534	22.8444	10.0704	6.77187	6.42443	13.9671	18.5138	12.3879	17.3137	17.3541	18.4167	11.1436	9.33879	10.4534	15.9483	14.1323	14.1332	WRKY transcription factor 6 [Capsicum annuum]
Capana07g001256	10.4899	13.2102	13.3366	10.4898	7.42713	8.21646	11.5447	12.0156	10.8492	12.6241	12.7941	12.9184	8.91011	8.77166	9.00288	13.5961	14.8253	13.0281	PREDICTED: probable WRKY transcription factor 20 isoform X1 [Capsicum annuum]
Capana07g000182	11.7328	12.2078	16.6091	15.8229	12.4065	14.3132	18.1897	16.1114	14.8235	17.5199	18.6113	18.9347	14.6461	15.6782	13.9888	23.723	18.3247	21.5634	putative WRKY transcription factor 32-like [Capsicum annuum]
Capana07g000181	5.4493	7.38818	6.91404	6.21528	5.18307	5.4606	6.30879	4.36684	6.09215	5.94725	4.35772	5.63985	4.17244	4.26723	4.44024	7.60547	7.25407	7.67596	PREDICTED: probable WRKY transcription factor 32 [Capsicum annuum]
Capana06g003072	25.2481	30.2645	29.0583	24.8626	19.7445	21.738	26.7275	26.2821	23.6021	40.1315	36.5946	40.621	25.9182	28.286	29.5823	39.1903	25.1232	39.4728	PREDICTED: probable WRKY transcription factor 21 [Capsicum annuum]
Capana06g002129	0	0	0.100939	0	0	0	0	0	0	0.228042	0	0	0	0	0	0	0.22176	0.254483	PREDICTED: WRKY transcription factor 55-like [Capsicum annuum]
Capana06g002128	0	0.195311	0	0	0	0	0	0	0.032146	0.30518	0	0	0	0	0	0	0	0	PREDICTED: WRKY transcription factor 55-like [Capsicum annuum]
Capana06g001506	261.148	254.551	250.346	217.831	179.599	146.185	98.262	144.09	92.4227	60.3728	74.1266	53.6125	97.5465	71.3169	64.8655	74.3922	81.1753	102.826	WRKY DNA-binding protein 33 isoform 2 [Capsicum annuum]
Capana06g001110	254.346	194.416	223.728	229.861	174.937	176.244	37.943	81.1834	27.4976	62.3809	47.5348	46.4445	23.6749	23.5392	24.7886	29.981	41.4927	53.9788	probable WRKY transcription factor 40 [Capsicum annuum]
Capana06g001008	0	0	0	0	0.036519	0	0	0	0.054933	0.019151	0	0	0	0	0	0	0.067243	0.254	PREDICTED: probable WRKY transcription factor 61 [Capsicum annuum]
Capana05g002502	0	0	0	0	0	0	0	0	0	0.085944	0	0	0	0.090372	0	0	0.068295	0	PREDICTED: probable WRKY transcription factor 26 [Capsicum annuum]
Capana04g001820	21.0964	27.8928	29.0286	27.9646	22.5165	26.4346	23.593	22.0376	23.1922	16.7515	17.1474	20.057	16.9604	17.545	15.3408	28.8946	27.9137	24.6728	PREDICTED: probable WRKY transcription factor 4 [Capsicum annuum]
Capana04g000568	84.7791	87.3914	87.7126	50.4191	44.916	36.0275	49.6844	48.1803	46.3498	53.8647	67.5615	53.5172	47.1416	47.9275	45.0226	73.9792	61.2138	73.7775	PREDICTED: probable WRKY transcription factor 7 [Capsicum annuum]
Capana03g003925	0.505368	0.818997	0.356967	0.772439	0.462002	1.0076	0.06833	0	0	0.494494	0.282836	0.511981	0.19066	0.681106	0.067341	0.947164	1.18195	0.501734	PREDICTED: probable WRKY transcription factor protein 1 isoform X1 [Capsicum annuum]
Capana03g003279	5.85001	6.13141	6.21104	5.50325	5.427	6.14185	6.09167	6.20594	6.49394	6.72694	7.67133	8.13107	4.56154	4.50977	6.95366	12.3248	10.8643	9.13905	PREDICTED: probable WRKY transcription factor 21 [Capsicum annuum]
Capana03g003085	12.6143	18.953	15.6632	10.7246	8.7247	9.53397	30.2242	28.1383	34.009	31.161	35.0034	34.4197	21.7926	19.2951	23.3335	41.4736	23.2617	36.1145	PREDICTED: probable WRKY transcription factor 20 isoform X1 [Capsicum annuum]
Capana03g002635	176.383	123.663	89.6387	59.6245	80.2761	45.5318	15.9132	21.6276	16.8038	5.07738	3.63747	5.23337	8.49866	6.90693	6.6383	29.1621	32.4691	32.0021	probable WRKY transcription factor 70 [Capsicum annuum]
Capana03g002134	0	0	0	0	0	0	0	0	0	0	0	0	0	0	0	0	0	0	PREDICTED: probable WRKY transcription factor 27 [Capsicum annuum]
Capana03g002072	0.50182	0.623889	0.749985	0.152585	0.104169	0.107927	0.357894	0.485171	0.199726	1.57284	1.9788	0.691742	0.882919	0.587972	0.856532	0.531569	0.888168	1.58795	PREDICTED: probable WRKY transcription factor 30 [Capsicum annuum]
Capana03g001962	0	0	0	0	0	0	0	0.040984	0.028269	0.020573	0	0	0	0	0	0.162731	0	0	PREDICTED: probable WRKY transcription factor 27 [Capsicum annuum]
Capana03g000473	38.8235	24.7946	25.3431	10.2069	13.9096	4.7044	24.8325	33.801	31.2647	15.0886	11.06	10.4165	10.9831	11.4028	9.45989	15.9832	15.8104	46.9261	PREDICTED: probable WRKY transcription factor 40 [Capsicum annuum]
Capana02g003661	0	0.266317	0	0	0	0	0.043625	0.422092	0.614566	0.229482	1.92966	1.06629	0	0.063285	0	1.00684	1.3198	3.31307	PREDICTED: probable WRKY transcription factor 43 [Capsicum annuum]
Capana02g003339	10.8397	10.9074	9.06758	33.2572	37.1241	23.5141	91.4857	215.442	41.9618	54.6768	18.4779	18.2407	21.1197	29.7821	19.1701	14.3386	14.6641	17.2566	PREDICTED: probable WRKY transcription factor 3 [Capsicum annuum]
Capana02g003053	29.9635	41.9345	47.9406	13.6051	14.8724	10.5918	29.6508	24.6877	39.2053	72.2514	85.2325	75.4032	44.0959	34.216	30.4268	90.6619	102.583	99.1593	PREDICTED: probable WRKY transcription factor 7 [Capsicum annuum]
Capana02g002230	17.8198	14.8373	24.0508	9.89453	8.82901	7.77429	12.5318	18.1473	12.2889	18.0738	21.732	24.1054	10.2094	8.04929	9.17121	41.3189	31.4486	42.5684	PREDICTED: probable WRKY transcription factor 31 isoform X1 [Capsicum annuum]
Capana02g001642	4.45354	6.76816	7.03669	3.83775	2.79386	3.34074	2.69076	4.42408	4.83876	10.0965	12.1388	16.3414	3.30585	2.15834	2.75707	24.9168	28.8551	28.8108	probable WRKY transcription factor 65 [Capsicum annuum]
Capana02g000918	0.041662	0	0	0.09257	0	0	0	0.065302	0.038406	0.061896	0	0.059721	0	0	0	0.343582	0.098102	0.564574	PREDICTED: probable WRKY transcription factor 72 [Capsicum annuum]
Capana02g000680	8.58242	8.77258	8.8783	5.05242	4.78163	5.52189	3.15881	4.60535	6.4044	12.7069	27.1229	16.7676	8.41792	9.19065	4.9399	31.2931	27.6013	32.3731	putative WRKY transcription factor 15 [Capsicum annuum]
Capana02g000212	0.098875	0.010131	0.022561	0.180177	0.077666	0	0.029023	0.358669	0.06376	0.630396	0.575821	0.654613	0	0.131471	0.196179	0.851972	0.451314	0.967562	PREDICTED: probable WRKY transcription factor 14 [Capsicum annuum]
Capana01g004472	124.274	83.1502	99.6364	39.7174	58.7884	21.1153	17.4143	18.9829	12.9696	19.1771	20.01	16.6187	23.9604	16.8149	14.3955	16.2062	16.0862	17.5816	probable WRKY transcription factor 53 [Capsicum annuum]
Capana01g004471	0.251281	0.190218	0.279569	0	0	0	0.463202	0.359012	0.156478	0.260218	0	0.201932	0.180394	0.136712	0	0	0	0.161597	WRKY transcription factor 55 [Capsicum annuum]
Capana01g003441	4.95484	4.78277	2.18896	2.46995	3.97945	2.44455	3.82946	4.58183	5.3486	5.16101	3.99365	4.87887	4.28643	4.64701	8.64507	2.04807	1.27079	1.75799	PREDICTED: probable WRKY transcription factor 12 [Capsicum annuum]
Capana01g003437	0	0	0	0	0	0	0	0	0	0	0	0	0	0	0	0	0	0	putative WRKY transcription factor 12-like [Capsicum annuum]
Capana01g000167	0.099224	0.279493	0.254779	0.653744	1.06777	0.495292	2.28723	6.14938	1.73743	1.0576	0.41011	0.902051	0.61137	0.403214	0.495347	1.23263	3.13532	4.47405	PREDICTED: probable WRKY transcription factor 29 [Capsicum annuum]
Capana01g000165	1.40282	1.30803	1.2096	1.6174	1.13062	1.02797	1.45435	1.40262	1.89099	1.95721	2.2139	2.2468	1.49474	1.32689	1.65573	2.08161	1.43572	1.84099	PREDICTED: probable WRKY transcription factor 75 [Capsicum annuum]
Capana00g004112	13.3256	5.51789	1.29522	1.35291	2.88369	0.569756	0.494714	1.41503	1.4476	2.24791	1.07188	1.88546	1.84307	1.94729	1.28197	9.36313	3.95131	4.41313	PREDICTED: probable WRKY transcription factor 51 [Capsicum annuum]
Capana00g004057	9.81024	13.6632	14.5798	13.3907	9.02903	11.2533	9.46759	10.7679	11.248	14.8668	15.7666	15.7226	10.1192	8.84205	9.47111	14.1115	15.0288	16.667	PREDICTED: probable WRKY transcription factor 33 isoform X2 [Capsicum annuum]
Capana00g003083	45.4547	40.2793	53.2762	28.156	26.5145	18.4691	17.074	21.2804	20.7864	19.3199	23.9785	23.5427	22.0506	11.5641	15.733	36.8449	21.2181	35.5109	PREDICTED: probable WRKY transcription factor 17 [Capsicum annuum]
Capana00g001033	2.58907	2.1297	3.08686	1.73814	1.9015	1.58707	2.27048	4.06267	3.25188	8.76255	7.53878	7.84862	2.68623	2.04373	2.92008	11.5338	14.2035	12.6649	PREDICTED: probable WRKY transcription factor 75 [Capsicum annuum]
Capana00g000429	2.31599	1.90581	2.88741	1.59569	1.4844	1.5007	1.9171	3.73642	2.91096	8.27179	7.04455	7.23656	2.60314	1.81725	2.78707	10.8037	13.1248	11.7706	PREDICTED: probable WRKY transcription factor 75 [Capsicum annuum]
Capana00g000113	10.7325	18.3351	21.0159	7.8072	6.15026	5.17823	16.4829	20.1888	15.3646	20.3025	32.2459	17.9218	13.2644	9.60383	8.80358	22.1417	15.3179	19.3524	probable WRKY transcription factor 31 [Capsicum annuum]
Capana00g000056	0.296977	0.730263	0.719107	0.40777	1.13994	0.162449	0.29251	0.90399	1.47105	3.96559	2.60931	3.33207	0.987471	0.931932	0.152838	2.20377	9.76506	5.94524	putative WRKY transcription factor 71 [Capsicum baccatum]
Capana11g001418	4.40322	4.58535	3.25034	4.85676	4.42815	4.35788	6.10255	5.12449	3.74306	12.1692	11.9552	9.99749	12.5774	8.77101	15.5935	8.07872	3.59888	8.57321	putative WRKY DNA-binding protein 32 [Capsicum annuum]
Capana11g001626	24.6995	31.5547	29.6014	56.1726	39.453	43.285	24.4111	18.4338	27.0314	23.777	19.6145	28.3869	36.3914	39.7738	31.1336	26.679	25.1633	22.1755	putative WRKY transcription factor 72-like [Capsicum annuum]
Capana11g001882	12.5896	19.8494	19.1951	15.4129	11.5705	12.5455	16.7298	22.7995	17.8163	16.9367	14.4812	20.0462	12.5222	12.0112	11.2724	20.5153	29.8644	29.4816	putative WRKY transcription factor 3 [Capsicum annuum]
Capana11g001905	2.56498	2.89591	2.6602	3.64574	2.63853	2.02597	5.18215	6.07508	3.77409	1.83976	2.28033	1.86288	2.00057	2.26377	1.18578	2.25922	3.63491	2.30193	PREDICTED: probable WRKY transcription factor 57 [Capsicum annuum]
Capana12g001134	0.06276	0.070937	0.522388	0	0.078949	0	0.037093	0.061373	0.411864	1.28148	0.911005	2.36155	0.05716	0.253025	0	3.39846	1.67912	2.01928	PREDICTED: probable WRKY transcription factor 40 isoform X1 [Capsicum annuum]
Capana12g001826	14.2385	14.1454	16.5175	5.19313	4.14296	2.86682	3.35269	2.52475	4.55227	11.7292	8.24692	13.8689	6.96867	5.4832	4.12944	53.9628	48.5507	77.487	PREDICTED: probable WRKY transcription factor 50 isoform X1 [Capsicum annuum]
Capana12g001851	2.33391	2.92306	0.941386	2.13195	1.84218	2.37828	1.67268	0.489476	0.973938	2.76142	2.67527	2.21498	1.10254	1.07055	0.717025	1.5003	1.03106	0.620308	PREDICTED: probable WRKY transcription factor 13 [Capsicum annuum]
Capsicum_annuum_newGene_10711	0	0.082215	0.030405	0	0.051788	0	0	0.144632	0	0	0	0.162062	0	0.316712	0	0	0.07112	0	putative WRKY transcription factor 23 [Capsicum annuum]
Capsicum_annuum_newGene_11382	4.60833	5.24759	6.55555	1.8062	2.77216	1.94103	2.87089	3.59456	3.78905	3.05986	4.20547	2.43054	2.10997	2.17883	0.890652	4.13704	3.98935	3.89829	probable WRKY transcription factor 31 [Capsicum annuum]
Capsicum_annuum_newGene_13613	0.535188	0.487867	0.533056	0.610104	0.796242	0.684169	1.19678	1.77179	1.88299	0.92438	0.237431	0.504739	0.561254	1.45384	1.06269	1.1324	0.674261	0.882519	putative WRKY transcription factor 69 [Capsicum annuum]
Capsicum_annuum_newGene_16076	0.064776	0	0	0	0	0.068779	0.096723	0.038337	0.050697	0	0.04787	0.564891	0	0	0.079153	0.230803	0	0.315888	PREDICTED: probable WRKY transcription factor 19 [Capsicum annuum]
Capsicum_annuum_newGene_1712	1.28604	1.49327	1.69766	2.0059	1.89061	2.79958	6.05622	7.13318	7.29781	4.61087	4.02378	3.46685	5.64198	6.35614	4.17058	2.79981	4.15738	2.65874	putative WRKY transcription factor 69 [Capsicum annuum]
Capsicum_annuum_newGene_24660	5.14816	19.1291	15.6207	0	0	0	563.718	356.083	701.588	47.546	43.2599	29.3683	41.5937	68.1702	70.5199	485.367	252.195	563.454	putative WRKY transcription factor 22 [Capsicum annuum]
Capsicum_annuum_newGene_24730	21.1109	14.8053	16.869	7.38883	8.70187	3.53687	6.95923	6.42015	9.98584	12.0702	10.9997	8.41953	9.10062	8.43157	5.7594	5.62095	4.3273	5.6239	putative WRKY transcription factor 53 [Capsicum annuum]
Capsicum_annuum_newGene_2785	0.020307	0.171871	0.211776	0.075314	0.111382	0.361971	0.209225	0.226616	0.029363	0.386374	0.05499	0	0.366801	0.022054	0.175585	0	0	0	PREDICTED: probable WRKY transcription factor 53 [Capsicum annuum]
Capsicum_annuum_newGene_2786	2.01113	1.27342	2.25957	1.81588	1.66939	1.35091	1.02537	0.220259	1.12093	2.67252	1.97933	2.21043	1.38897	1.06319	1.47554	3.53737	3.3655	3.68156	PREDICTED: probable WRKY transcription factor 53 [Capsicum annuum]
Capsicum_annuum_newGene_2787	0.023102	0.061573	0.080247	0.102738	0.055555	0	0.22376	0	0	0	0.158969	0	0	0.182745	0	0.013345	0.243362	0.070234	putative WRKY transcription factor 53 [Capsicum annuum]
bZIP transcription factors
#ID	CB-1_FPKM	CB-2_FPKM	CB-3_FPKM	CR-1_FPKM	CR-2_FPKM	CR-3_FPKM	CW-1_FPKM	CW-2_FPKM	CW-3_FPKM	TB-1_FPKM	TB-2_FPKM	TB-3_FPKM	TR-1_FPKM	TR-2_FPKM	TR-3_FPKM	TW-1_FPKM	TW-2_FPKM	TW-3_FPKM	NR_annotation
Capana08g002567	37.6482	89.6879	91.9874	36.1104	29.6298	36.3994	82.6632	96.7743	105.751	238.065	314.375	246.816	42.928	42.3242	56.4505	348.4	379.795	450.621	PREDICTED: bZIP transcription factor 53-like [Capsicum annuum]
Capana04g000027	139.515	173.921	248.109	132.321	120.757	144.403	157.073	162.808	180.282	125.461	137.105	123.235	151.061	133.612	133.802	151.916	139.207	130.791	bZIP transcription factor 60 [Capsicum annuum]
Capana01g002897	85.8234	98.9493	82.8372	60.5607	64.6105	61.5555	46.8605	55.9532	53.0644	73.5498	74.96	64.4164	32.9933	34.5577	44.6459	82.9416	64.5368	75.5112	PREDICTED: bZIP transcription factor 53-like [Capsicum annuum]
Capana04g000305	28.5462	31.3678	33.7824	22.278	20.1086	25.4995	22.8611	27.6827	19.6386	50.1817	43.2949	47.5005	21.374	22.0688	26.43	47.4885	41.1541	49.4054	PREDICTED: bZIP transcription factor 53-like [Capsicum annuum]
Capana01g000848	26.8806	29.3791	33.8786	29.3883	24.4892	26.7866	19.1379	20.4074	18.2412	26.9095	30.5632	32.5465	17.6671	19.1458	17.1314	34.8083	28.2615	36.9952	PREDICTED: bZIP transcription factor 16 [Capsicum annuum]
Capana10g002451	25.0979	30.6438	26.0865	17.4332	16.97	11.6373	20.7209	27.9346	17.7667	24.3895	26.179	23.9785	15.4951	17.8316	14.7534	17.7208	21.8506	20.3394	PREDICTED: bZIP transcription factor 17 [Capsicum annuum]
Capana01g004290	15.1656	19.2907	21.1424	18.5807	16.6706	18.9836	17.4533	17.5084	18.9446	20.2788	26.7234	20.8196	18.9744	18.3874	20.2277	25.7921	23.4586	27.218	PREDICTED: bZIP transcription factor 16 isoform X1 [Capsicum annuum]
Capana01g004291	12.4724	18.2996	19.713	16.0698	14.2082	18.3049	11.9279	14.0654	13.2502	13.3906	14.6358	15.2142	11.9636	15.4725	11.949	15.5182	17.7872	17.7425	PREDICTED: bZIP transcription factor 16 isoform X1 [Capsicum annuum]
Capana01g001143	6.52013	8.60348	8.76887	5.26764	5.42197	4.39936	7.52938	8.78988	8.74874	11.4375	12.5209	9.9135	7.69149	7.81468	6.62617	8.259	7.70858	9.5823	PREDICTED: bZIP transcription factor 17-like [Capsicum annuum]
Capana00g003283	128.509	85.6368	90.0075	93.0229	90.2538	87.8452	21.6523	26.2725	14.3092	10.328	14.015	9.23638	9.52933	8.54645	13.9813	8.07769	5.65719	7.74915	PREDICTED: bZIP transcription factor 53 [Capsicum annuum]
Capana08g001614	6.63554	10.8156	7.67181	7.41441	6.51071	8.74258	8.81453	7.56737	10.7752	7.76891	11.6068	6.45913	6.50409	11.7279	7.46628	19.6632	14.0257	14.2762	PREDICTED: bZIP transcription factor 53-like [Capsicum annuum]
Capana02g000583	0.785551	0.2753	0.069873	0	0.239037	0.131442	0.383291	0.868654	0.824545	0.850163	2.93164	2.23948	0.851123	0.450205	0.555752	1.94431	0.944074	0.564596	PREDICTED: bZIP transcription factor 27-like [Capsicum annuum]
Capana02g002738	0	0	0	0	0.085446	0	0.040365	0	0.039934	0.389303	0	0	0	0.159286	0.375481	0	0.195391	0	PREDICTED: bZIP transcription factor 53-like [Capsicum annuum]
Capana00g004511	0.058651	0	0	0.051425	0.168818	0	0.187154	0	0	0	0.135265	0.077017	0	0.315578	0.248384	0.48759	0.843792	0.366943	PREDICTED: bZIP transcription factor 53-like [Capsicum annuum]
MYB-related transcription factors
#ID	CB-1_FPKM	CB-2_FPKM	CB-3_FPKM	CR-1_FPKM	CR-2_FPKM	CR-3_FPKM	CW-1_FPKM	CW-2_FPKM	CW-3_FPKM	TB-1_FPKM	TB-2_FPKM	TB-3_FPKM	TR-1_FPKM	TR-2_FPKM	TR-3_FPKM	TW-1_FPKM	TW-2_FPKM	TW-3_FPKM	NR_annotation
Capana03g000766	9.72656	10.5385	14.4522	6.51349	5.84486	7.79118	10.4573	15.8672	10.2458	60.8107	62.4003	64.5165	33.5715	17.5868	19.727	25.2873	35.86	34.4001	PREDICTED: myb-related protein 306 [Capsicum annuum]
Capana08g002728	23.9363	29.5228	36.3307	46.3981	40.9938	47.0444	48.7962	58.6401	49.0219	60.3745	57.632	52.932	44.0548	40.1609	43.553	29.4339	25.6004	34.785	PREDICTED: myb-related protein 308-like [Capsicum annuum]
Capana02g003369	14.1727	12.5981	13.3517	12.1485	10.675	9.80476	30.8835	23.2659	29.3518	30.649	45.0329	23.3358	30.7818	28.1174	32.5327	13.1307	7.89145	10.137	PREDICTED: myb-related protein 306-like [Capsicum annuum]
Capana02g000906	25.5732	13.8125	15.4032	16.664	14.2477	9.67874	30.3038	48.0665	17.5713	32.2102	33.4133	24.2877	20.6366	23.5487	26.1997	8.91266	10.4129	11.3973	PREDICTED: myb-related protein 306-like [Capsicum annuum]
Capana01g002912	9.02385	15.4882	26.8286	42.0597	28.4516	44.0536	2.0367	2.85328	2.34456	43.9994	29.8292	48.0888	11.5531	11.7069	15.0373	16.8779	17.6055	24.5594	PREDICTED: myb-related protein Myb4-like isoform X1 [Capsicum annuum]
Capana06g000131	0.682126	0.404238	0.040306	0.095501	0.728175	0	28.1979	14.8311	22.9909	5.68245	21.6376	11.6182	7.78913	7.66852	6.16063	26.5168	27.6365	47.4995	PREDICTED: myb-related protein Myb4-like [Capsicum annuum]
Capana00g004862	8.8817	15.2643	14.7603	14.5983	15.1847	14.8497	8.07763	7.55177	6.03943	14.2743	19.1368	21.4216	10.3186	12.7532	15.2493	14.3109	18.2651	19.7292	PREDICTED: myb-related protein 330-like [Capsicum annuum]
Capana06g001024	2.96307	2.47999	2.83087	3.63662	3.03692	2.98052	10.537	21.1262	9.68721	25.238	17.2876	19.1942	15.3938	14.2597	10.3688	8.55742	15.5088	10.8127	PREDICTED: myb-related protein 306-like [Capsicum annuum]
Capana02g003351	7.85117	11.8166	12.0131	17.2071	15.9713	17.6256	19.7102	23.9555	19.8039	17.1388	16.4894	24.2441	29.5301	24.6991	23.379	12.6821	19.2791	14.9994	PREDICTED: myb-related protein Hv1-like [Capsicum annuum]
Capsicum_annuum_newGene_17528	13.6942	17.846	17.8762	23.0699	17.1772	17.3576	12.2978	8.59623	11.5121	10.4663	10.9899	10.3892	9.44686	13.1194	12.8579	13.8717	15.766	15.5164	putative myb-related protein-like [Capsicum annuum]
Capana00g003155	0.996912	0.572433	0.55384	1.92254	2.49061	2.13445	4.82475	7.0031	2.4836	9.85523	9.43893	8.67126	2.48421	3.30694	1.65626	4.03197	5.62935	6.56658	putative myb-related protein-like [Capsicum annuum]
Capana00g003567	7.19633	6.95217	6.28477	6.77684	6.4937	6.32927	5.2971	3.93365	5.71131	8.51959	8.71698	5.52587	4.83264	6.72304	4.44621	6.68194	8.85383	7.64536	PREDICTED: myb-related protein Myb4-like [Capsicum annuum]
Capsicum_annuum_newGene_2798	0.082472	0.210364	0.15393	5.6588	3.87857	7.64661	0	0.074693	0.086939	4.5983	3.48792	3.45805	1.47945	1.36505	1.04807	0.921408	0.498625	0.788825	PREDICTED: myb-related protein 308-like [Capsicum annuum]
Capana05g002141	2.09063	1.72152	3.22674	1.61044	1.48792	1.47689	0.810594	0.599236	1.31933	3.11221	2.48406	2.54	1.50311	1.87052	1.53293	3.71356	4.23688	3.90232	PREDICTED: myb-related protein Pp2-like [Capsicum annuum]
Capana08g000819	0.950481	1.3493	0.854892	1.18784	0.917953	0.872649	1.16871	1.97548	1.50799	2.23046	2.33582	2.62467	1.50532	1.71853	2.73883	1.68629	2.10573	2.02117	PREDICTED: myb-related protein 3R-1-like [Capsicum annuum]
Capana11g001824	1.93319	0.980476	1.02609	1.94615	1.22704	1.21895	1.65875	2.15308	3.17678	4.36941	2.00249	3.18606	2.65383	2.55484	1.52534	2.62868	1.56242	2.22822	putative myb-related protein Zm38-like [Capsicum annuum]
Capana03g000696	1.22419	2.29048	1.74096	1.53729	2.23458	0.764035	0	0	0.83781	2.95123	1.96275	2.81088	0.539821	0.622897	0.430028	2.6797	9.0184	6.47245	PREDICTED: myb-related protein 340-like [Capsicum annuum]
Capana06g000688	0.704697	0.587481	0.641451	0.326255	0.696249	0.660152	1.35366	0.913423	1.37248	1.3189	1.23468	1.47868	1.52803	0.382663	1.35342	1.92677	1.60449	0.842091	Myb-related protein [Capsicum chinense]
Capana00g003154	3.99641	2.63331	2.49923	2.62524	2.79167	1.81529	2.19794	1.82576	1.816	1.02881	1.16107	1.84913	1.38312	0.645131	1.77421	2.86665	4.3052	4.03373	PREDICTED: myb-related protein Myb4-like [Capsicum annuum]
Capana02g003594	1.10519	0.767459	0.210304	0	0.437657	0.527736	0.814232	0.788213	0.25119	0.451343	0.962945	1.072	0.537561	0.188481	0.501602	0	0	0	PREDICTED: myb-related protein 315-like [Capsicum annuum]
Capana07g001604	34.6795	13.5996	4.52172	8.81593	14.77	9.88172	1.14754	3.10347	0.593371	2.40236	0.804929	0.399742	0.430108	0.354735	0.50064	0.279204	1.76423	4.45681	PREDICTED: myb-related protein Myb4-like [Capsicum annuum]
Capana03g002680	9.76545	3.33539	3.857	2.56051	5.79444	1.71639	0.093274	0.774404	0.046106	1.26016	0.775715	1.78131	0.357364	0.359276	0.411535	3.50397	4.19026	5.48112	PREDICTED: myb-related protein Myb4-like [Capsicum annuum]
Capsicum_annuum_newGene_1066	0.865641	0.721339	0.588889	0.936457	0.723122	0.587038	0.597225	1.62895	1.48203	1.0965	0.684454	0.422746	0.744317	0.395192	1.65934	0.394278	0.510396	0.728726	Myb-related protein [Capsicum baccatum]
Capana11g000012	0.117348	0.0979	0.095074	0.118668	0.156342	0.13282	0.107108	0.209331	0.300738	0.373508	0.374768	0.710562	0.181405	0.353107	0.428099	0.643573	0.385163	0.335398	PREDICTED: myb-related protein 3R-1-like [Capsicum annuum]
Capana08g001690	0.826394	0.706996	0	0.723875	1.13564	0.54446	0.689268	2.09044	1.04428	0.349701	0.338431	0	0.576882	0.947464	0.564818	0	0.503913	0.351522	PREDICTED: myb-related protein 330 [Capsicum annuum]
Capana06g000933	0.47186	0.489122	0.436095	1.03756	1.13452	0.640998	0.292404	0.536117	0.239407	0.933924	0.322557	0.435142	0.95179	1.29137	0.450651	0.40268	0.139795	0.056875	PREDICTED: myb-related protein 315-like isoform X1 [Capsicum annuum]
Capana01g004167	0.132435	0.094292	0	0	0.053686	0	0.256987	0.434483	0.174224	0.148259	0.31256	0.075514	0.306293	0.252247	0.266195	0.447621	0	0.253038	PREDICTED: myb-related protein 308-like [Capsicum annuum]
Capana10g000602	0.038484	0.037341	0.080291	0	0.065468	0.067426	0	0	0	0.123531	0.24167	0.119836	0	0.147459	0	0.454178	0.479506	0.508047	PREDICTED: myb-related protein 330-like [Capsicum annuum]
Capana07g001626	0	0	0	0	0	0	0.97861	2.00659	3.2144	0.300093	0.223672	0.577538	0.049511	0.284124	0.137703	1.24933	1.42041	1.11658	PREDICTED: myb-related protein 315-like [Capsicum annuum]
Capana03g004431	0	0.430577	0.082379	0.325025	0.184986	0.502807	0.387899	0.910398	0	0.335494	0.212361	0	3.05536	0	0	0	0	0	PREDICTED: myb-related protein 305-like isoform X1 [Capsicum annuum]
Capana07g001603	0.140749	0.134844	0	0	0.052422	0	0	0	0	0	0.198331	0	0	0	0	0	0	0	PREDICTED: myb-related protein Myb4-like [Capsicum annuum]
Capana01g000070	0.076062	0	0	0	0	0	0.130514	0.335416	0	0.112646	0.193478	0	0.063904	0	0.040353	0.209507	0.110455	0.559058	PREDICTED: myb-related protein 308-like [Capsicum annuum]
Capana00g003538	0	0	0	0	0	0	0	0.379429	0	0	0	0	0	0	0	0	0	0	putative myb-related protein Myb4-like [Capsicum annuum]
Capana01g002201	0.026098	0	0	0	0	0	0	0	0	0	0	0.242342	0	0	0	0.55864	0.5288	0.289574	PREDICTED: myb-related protein Hv1-like [Capsicum annuum]
Capana01g004146	0	0	0	0	0	0	0	0	0	0	0	0	0	0	0	0	0	0	putative myb-related protein Myb4-like [Capsicum annuum]
Capana02g000247	0.201781	0	0	0	0	0	0	0	0	0	0	0	0	0	0	0.079937	0	0.017931	putative myb-related protein Myb4-like [Capsicum annuum]
Capana02g000991	0	0	0	0	0	0	0	0	0	0	0	0	0	0	0	0	0	0	PREDICTED: myb-related protein 305 [Capsicum annuum]
Capana02g003511	0	0	0	0	0	0	0	0	0	0	0	0	0	0	0	0	0	0	PREDICTED: myb-related protein 340-like [Capsicum annuum]
Capana03g002269	0.268546	0	0	0	0.040115	0	0.250524	0	0	0	0	0	0	0	0	0	0	0	PREDICTED: myb-related protein Myb4-like [Capsicum annuum]
Capana04g001480	0.051482	0.055786	0	0	0	0.066582	0	0.048104	0	0	0	0	0	0	0	0	0	0	PREDICTED: myb-related protein A-like isoform X1 [Capsicum annuum]
Capana05g000377	0	0	0	0	0	0	0	0	0	0	0	0	0	0	0	0	0	0	Myb-related protein P [Capsicum annuum]
Capana05g001776	0.049675	0	0.074822	0	0	0	0.024609	0.042369	0	0	0	0	0	0	0.034179	0.067541	0.072439	0.164029	PREDICTED: myb-related protein 315-like [Capsicum annuum]
Capana05g002248	0	0	0	0	0	0	0	0	0	0	0	0	0	0	0	0	0	0	Myb-related protein [Capsicum annuum]
Capana07g001390	0	0	0	0	0	0	0	0	0	0	0	0	0	0	0	0	0	0	PREDICTED: myb-related protein 306-like [Capsicum annuum]
Capana07g001609	0	0	0	0	0	0	0	0	0	0	0	0	0	0	0	0	0	0	PREDICTED: myb-related protein Myb4-like [Capsicum annuum]
Capana07g001614	0.170802	0.08765	0	0.231578	0.138978	0.593731	0.032935	0.296421	0	0	0	0	0	0	0	0	0	0	Myb-related protein [Capsicum annuum]
Capana07g002461	0	0	0	0.04951	0.044717	0.057382	0	0	0	0	0	0	0	0	0	0	0	0	PREDICTED: myb-related protein 308-like [Capsicum annuum]
Capana09g002253	0	0	0	0	0	0	0	0	0	0	0	0	0	0	0	0	0	0	PREDICTED: myb-related protein MYBAS1-like [Capsicum annuum]
Capana10g000220	0	0	0	0	0	0	0	0	0	0	0	0	0	0	0	0	0	0	PREDICTED: myb-related protein Myb4-like [Capsicum annuum]
Capana10g001144	0.106871	0	0	0	0	0	0	0	0	0	0	0	0	0	0.083004	0	0	0	putative myb-related protein-like [Capsicum annuum]
Capana11g001805	0	0	0	0	0	0	0	0	0	0	0	0	0	0	0	0	0	0	PREDICTED: myb-related protein 308-like [Capsicum annuum]
Capana12g000967	0	0	0	0	0.059589	0	0.049631	0.28898	0.203366	0.066491	0	0.028942	0.200375	0.046448	0.245113	0.710427	0.814427	0.810708	PREDICTED: myb-related protein 308-like [Capsicum annuum]
ERF transcription factors
#ID	CB-1_FPKM	CB-2_FPKM	CB-3_FPKM	CR-1_FPKM	CR-2_FPKM	CR-3_FPKM	CW-1_FPKM	CW-2_FPKM	CW-3_FPKM	TB-1_FPKM	TB-2_FPKM	TB-3_FPKM	TR-1_FPKM	TR-2_FPKM	TR-3_FPKM	TW-1_FPKM	TW-2_FPKM	TW-3_FPKM	NR_annotation
Capana00g001882	0	0	0	0	0	0	0.120588	0	0.046848	0	0.235551	0	0	0	0	0	0	0	PREDICTED: ethylene-responsive transcription factor ERF062 [Capsicum annuum]
Capana00g001933	0.056669	0	0	0.100106	0.083252	0.155682	0.723659	2.02392	1.06614	1.39131	0.543582	0.523066	0.383265	0.100961	0.406127	0	1.35874	1.64845	PREDICTED: ethylene-responsive transcription factor ERF110-like [Capsicum annuum]
Capana00g004561	2.9676	5.001	4.75829	3.33603	2.87144	3.69337	2.30226	2.1763	1.65855	0.417028	0.71275	0.2026	1.95068	0.728436	0.568547	1.07444	1.72228	0.633099	PREDICTED: ethylene-responsive transcription factor ERF054 [Capsicum annuum]
Capana01g000331	8.05213	8.21788	4.60135	3.20559	2.20695	2.81892	0.602865	0.885714	0.191066	0.44896	0.198385	0.178378	0	0	0.15673	0	0.042418	2.98351	PREDICTED: ethylene-responsive transcription factor ERF027-like [Capsicum annuum]
Capana01g000589	0.617346	1.10775	1.27094	0.415651	0.425737	0.376588	0.112987	0.387324	0.025158	1.20329	1.33207	1.31732	0.254417	0.106676	0.749237	0.84761	0.667558	0.453929	PREDICTED: ethylene-responsive transcription factor ERF039-like [Capsicum annuum]
Capana01g000591	0.568125	0.541616	1.5621	0.678685	0.616912	0.144605	0.145838	0.479354	0.266186	1.23411	0.814082	0.57703	1.16361	0.700567	1.29668	0.500052	0.226258	0.421299	PREDICTED: ethylene-responsive transcription factor ERF039 [Capsicum annuum]
Capana01g003147	0	0	0	0	0	0	0	0	0	0	0	0	0	0	0	0	0	0	PREDICTED: ethylene-responsive transcription factor ERF086 [Capsicum annuum]
Capana01g003464	5.54542	11.7322	13.9155	16.756	17.1855	18.27	13.9108	13.0667	14.1717	19.3584	23.7579	24.755	25.2778	17.229	22.7478	5.35846	6.7154	7.11592	PREDICTED: ethylene-responsive transcription factor ERF034-like [Capsicum annuum]
Capana01g004448	0	0	0	0	0.037064	0	0.1058	0.094726	0	0	0	0.103926	0	0	0	0	0.11029	0.184663	PREDICTED: ethylene-responsive transcription factor ERF026-like [Capsicum annuum]
Capana01g004474	20.0099	19.1569	15.7097	34.7667	26.0915	24.3127	17.6287	16.1857	10.3359	35.843	34.4879	25.7527	15.3143	21.7663	17.1428	16.1029	14.5707	12.989	PREDICTED: ethylene-responsive transcription factor ERF061 [Capsicum annuum]
Capana02g000496	1.48052	2.87736	1.63812	0.605412	0.693473	0.4735	10.2629	13.5743	5.40616	16.6475	34.3387	18.201	0.902825	1.94358	2.12473	38.3563	60.2898	104.568	PREDICTED: ethylene-responsive transcription factor ERF113-like [Capsicum annuum]
Capana02g001850	0	0	0	0	0	0	0	0	0.207998	0.222267	0.208112	0.272926	0	0	0	0.451714	0.23739	0.107586	PREDICTED: ethylene-responsive transcription factor ERF091-like [Capsicum annuum]
Capana02g003097	28.6688	14.0845	20.6517	5.051	8.22513	8.479	1.03355	2.07816	0.47545	0.706083	0	0.658588	0	0	0	0.225809	0.346736	0.665394	PREDICTED: ethylene-responsive transcription factor ERF109-like [Capsicum annuum]
Capana03g000508	0	0	0	0	0	0	0	0	0	0	0	0	0	0	0	0	0	0	PREDICTED: ethylene-responsive transcription factor ERF084-like [Capsicum annuum]
Capana03g000629	0.03739	0.141935	0.098236	0.202392	0.431707	0	0.328587	0.444345	0	0.616722	1.33771	4.99814	0.439842	0.247173	0.228953	1.6777	1.77526	2.94935	PREDICTED: ethylene-responsive transcription factor ERF113 [Capsicum annuum]
Capana03g003313	0	0	0	0	0	0	0	0	0	0	0	0	0	0	0	0	0	0	PREDICTED: ethylene-responsive transcription factor ERF096-like [Capsicum annuum]
Capana03g003660	9.73744	10.3653	17.2983	4.4699	6.25338	5.09133	4.04971	4.4263	3.26622	1.47077	1.00264	2.03153	2.75442	2.29737	3.29691	1.05609	0.310181	0.916059	ethylene-responsive transcription factor ERF071-like [Capsicum annuum]
Capana03g004499	0	0	0	0.084216	0	0	0	0	0	0.383956	0	0	0	0	0	0	0.417876	0.24303	PREDICTED: ethylene-responsive transcription factor ERF096 [Capsicum annuum]
Capana04g000577	94.4897	105.3	192.962	77.0658	74.5467	112.263	76.9799	90.1859	93.7907	89.495	89.4722	106.395	71.43	59.4251	51.458	184.1	185.164	202.383	PREDICTED: ethylene-responsive transcription factor ERF010-like [Capsicum annuum]
Capana04g001803	1.77525	0.853254	0.040346	0.334869	0.241208	0.312371	0	0.214367	0	0	0.379084	0	0	0	0	0	0	0	PREDICTED: ethylene-responsive transcription factor ERF021 [Capsicum annuum]
Capana04g002109	18.1709	13.8943	5.79778	10.9971	13.9294	10.7276	0.086064	1.06882	0	0.059275	0.657579	0.793198	0.124161	0	0	0.038026	0.316668	0.084233	PREDICTED: ethylene-responsive transcription factor ERF014 [Capsicum annuum]
Capana04g002841	0	0	0	0	0	0	0	0	0	0	0	0	0	0	0	0	0	0	PREDICTED: ethylene-responsive transcription factor ERF098-like [Capsicum annuum]
Capana05g001616	1.13992	0.576552	0.649514	2.19532	1.79404	2.01944	2.11372	3.46217	1.75882	2.81996	3.79592	2.3513	2.77645	3.54183	3.90226	1.61303	2.04279	1.32225	PREDICTED: ethylene-responsive transcription factor ERF038-like isoform X1 [Capsicum annuum]
Capana06g001065	0.715563	1.20904	2.88598	0.640019	1.37031	0.40814	0.252273	0.568931	1.04903	1.72541	1.32631	1.69344	0.735245	0.3609	0	4.30554	4.40613	4.49164	PREDICTED: ethylene-responsive transcription factor ERF114-like isoform X2 [Capsicum annuum]
Capana06g001845	0.648301	0.168532	0.120178	0.041643	0.054443	0.132838	0	0	0	0	0	0	0	0	0	0	0.058707	0	PREDICTED: ethylene-responsive transcription factor ERF016-like [Capsicum annuum]
Capana08g002389	27.81	14.3681	14.3181	9.59804	8.80059	13.8289	0.228375	1.94617	0.797886	0.422976	0.702029	0.43161	0.344115	0	0.261811	0.507908	0	2.4731	PREDICTED: ethylene-responsive transcription factor ERF109 [Capsicum annuum]
Capana09g000250	7.50696	6.4314	3.38192	9.06216	8.3186	7.97717	8.60438	15.084	8.75525	18.7172	14.5745	11.4457	4.76145	4.15506	8.02428	4.25068	6.0078	14.1813	PREDICTED: ethylene-responsive transcription factor ERF034-like [Capsicum annuum]
Capana09g000917	0	0	0	0	0	0	0	0	0	0	0	0	0	0	0	0	0	0	PREDICTED: ethylene-responsive transcription factor ERF053-like [Capsicum annuum]
Capana09g002352	0	0	0	0	0	0	0	0	0	0	0	0	0	0	0	0	0	0	PREDICTED: ethylene-responsive transcription factor ERF024-like [Capsicum annuum]
Capana10g001022	0	0	0	0	0	0	0	0	0	0	0	0	0	0	0	0	0	0	PREDICTED: ethylene-responsive transcription factor ERF109-like [Capsicum annuum]
Capana10g001958	0	0	0	0	0	0	0	0	0	0	0	0	0	0	0	0	0	0	PREDICTED: ethylene-responsive transcription factor ERF024 [Capsicum annuum]
Capana11g002234	262.526	177.758	171.4	206.395	232.007	156.309	136.09	186.664	107.859	109.727	88.1992	98.9298	64.8087	40.6537	57.1197	71.6158	75.7337	143.198	PREDICTED: AP2/ERF and B3 domain-containing transcription factor RAV1 [Capsicum annuum]
Capana11g002292	35.6095	43.5059	37.8139	37.4445	33.1999	25.0085	39.6305	50.4509	28.7702	48.0129	56.8706	42.7595	45.4864	44.7225	46.9474	40.357	34.2113	34.9654	PREDICTED: ethylene-responsive transcription factor ERF118-like [Capsicum annuum]
Capana12g000257	0	0	0	0	0	0	0	0	0	0	0	0	0	0	0	0	0	0	PREDICTED: AP2/ERF and B3 domain-containing transcription factor At1g51120-like [Capsicum annuum]
G2-like transcription factors
#ID	CB-1_FPKM	CB-2_FPKM	CB-3_FPKM	CR-1_FPKM	CR-2_FPKM	CR-3_FPKM	CW-1_FPKM	CW-2_FPKM	CW-3_FPKM	TB-1_FPKM	TB-2_FPKM	TB-3_FPKM	TR-1_FPKM	TR-2_FPKM	TR-3_FPKM	TW-1_FPKM	TW-2_FPKM	TW-3_FPKM	NR_annotation
Capana01g001229	36.4259	33.8435	34.4194	39.1418	35.3086	41.3161	27.3882	27.8038	26.1336	28.7965	30.4674	22.4622	27.0657	24.3553	21.8932	31.5095	31.0726	32.6617	PREDICTED: AIG2-like protein isoform X1 [Capsicum annuum]
Capana01g004115	30.3521	30.5297	33.5425	36.7714	33.841	29.6947	21.5809	18.8529	20.9275	23.0851	31.3149	27.8789	25.2806	27.2031	26.59	24.8852	26.761	22.9528	PREDICTED: AIG2-like protein [Capsicum annuum]
Capana03g001269	40.2853	51.1095	50.1215	39.8703	36.2379	39.3958	30.5172	31.1657	26.7327	41.5001	39.4681	47.7257	35.043	32.0379	32.1558	67.9988	70.2007	66.7982	PREDICTED: E3 ubiquitin-protein ligase RGLG2-like [Capsicum annuum]
Capana03g003023	14.3431	18.1019	15.9768	20.5511	16.3986	16.7848	21.2571	21.7563	21.4949	22.1732	22.5936	23.2861	19.651	17.8065	18.1141	27.8838	23.3123	24.5363	putative E3 ubiquitin-protein ligase RGLG2-like [Capsicum annuum]
Capana03g003029	4.74259	8.33469	6.71283	9.07725	6.69365	4.64385	5.80914	4.4657	4.10825	5.22951	5.21654	6.08955	5.32981	6.98948	2.95178	3.97978	7.34905	3.48553	putative E3 ubiquitin-protein ligase RGLG2-like [Capsicum annuum]
Capana05g002341	1.50454	2.1339	1.68779	2.09302	1.63562	1.78625	2.22144	2.89127	3.30754	4.6809	4.32992	5.21473	4.45449	3.47503	4.49376	5.25765	3.86963	4.96898	putative E3 ubiquitin-protein ligase RGLG2-like [Capsicum annuum]
Capana07g001455	2.19785	1.6969	1.5263	1.48583	1.60414	0.823035	1.0583	2.03668	1.31671	3.55152	4.26557	2.86014	3.21969	2.63372	1.70722	0.830883	1.61611	1.17451	PREDICTED: homeobox-leucine zipper protein HDG2-like [Capsicum annuum]
Capana10g001477	10.0311	15.4068	14.2433	12.7106	12.4967	11.2785	24.3627	19.6996	21.686	25.1506	29.2057	31.3731	24.4378	19.9985	30.5583	24.6527	20.3067	30.2228	putative E3 ubiquitin-protein ligase LOG2-like [Capsicum annuum]
Capana10g002295	0.076606	0	0.105889	0	0	0	0	0	0	0.048229	0	0	0	0	0	0	0	0	PREDICTED: transcription factor ORG2-like [Capsicum annuum]
Capana10g002296	0	0	0	0	0.087638	0	0	0	0	0	0	0	0	0	0	0	0	0	PREDICTED: transcription factor ORG2-like [Capsicum annuum]
Capana10g002298	0	0	0	0	0.044295	0	0	0	0	0	0.06049	0.014034	0.080098	0	0.091403	0	0	0	putative transcription factor ORG2-like [Capsicum annuum]
Dof transcription factors
#ID	CB-1_FPKM	CB-2_FPKM	CB-3_FPKM	CR-1_FPKM	CR-2_FPKM	CR-3_FPKM	CW-1_FPKM	CW-2_FPKM	CW-3_FPKM	TB-1_FPKM	TB-2_FPKM	TB-3_FPKM	TR-1_FPKM	TR-2_FPKM	TR-3_FPKM	TW-1_FPKM	TW-2_FPKM	TW-3_FPKM	NR_annotation
Capana00g000317	3.31184	3.58671	2.78292	5.48188	4.5368	4.20454	16.6577	15.071	9.41219	13.0575	16.6569	12.6882	8.51785	9.90056	8.80951	7.87292	3.87833	7.85445	Dof zinc finger protein DOF5.1 [Capsicum annuum]
Capana00g003170	24.2585	21.8649	21.8316	17.3429	20.5071	16.5129	32.6156	41.979	30.3799	15.3218	16.3998	16.3016	16.2845	14.4975	14.877	15.9166	15.394	11.0613	PREDICTED: dof zinc finger protein DOF3.1-like [Capsicum annuum]
Capana00g003618	0.042916	0	0	0	0	0	0	0	0	0	0.147247	0.070895	0	0	0	0	0	0.013472	PREDICTED: dof zinc finger protein DOF3.4-like [Capsicum annuum]
Capana00g004703	27.7194	45.7005	49.6454	81.5321	58.8651	100.581	97.8367	98.017	87.0627	40.3787	35.8234	35.9752	86.5265	70.9123	65.7518	26.2313	27.455	39.7668	PREDICTED: dof zinc finger protein DOF5.4-like [Capsicum annuum]
Capana01g000068	3.02956	2.27962	2.52293	3.33639	2.42851	2.67005	4.38877	3.26704	6.12205	11.9223	12.7527	10.4167	4.50018	4.68661	7.45036	9.86185	3.98692	7.18629	PREDICTED: dof zinc finger protein DOF4.6-like [Capsicum annuum]
Capana01g003623	0	0	0	0	0	0	0	0	0	0	0	0	0	0	0	0	0	0	PREDICTED: dof zinc finger protein DOF3.5-like [Capsicum annuum]
Capana01g003624	0	0	0	0	0	0	0	0	0	0	0	0	0	0	0	0	0	0	Dof zinc finger protein DOF3.7 [Capsicum annuum]
Capana02g001770	4.10943	3.12579	3.51359	2.35444	2.40343	3.12054	1.60204	0.517293	1.95543	5.33884	6.62291	3.38969	4.09731	1.67407	3.39132	4.48929	1.7729	5.44823	PREDICTED: dof zinc finger protein DOF1.5-like [Capsicum annuum]
Capana02g001918	9.38759	10.0397	8.37317	9.31526	7.91858	8.1447	15.7759	17.5342	11.9886	16.3868	17.3967	17.9	10.1483	13.124	11.3754	19.8715	14.13	16.625	PREDICTED: dof zinc finger protein DOF1.4 [Capsicum annuum]
Capana02g001919	1.59772	1.08744	1.01465	1.56442	0.89179	1.06097	0.99513	1.76883	2.02532	6.56149	7.64113	5.12231	1.7787	2.11586	2.61684	7.03005	2.97309	5.44264	Dof zinc finger protein DOF5.3 [Capsicum annuum]
Capana02g001972	1.38282	0.908808	0.494626	2.15371	1.99847	1.81413	4.08514	4.03887	2.00479	1.29129	1.55134	0.88807	1.84785	1.80495	1.96289	0.384268	0.107349	1.20954	PREDICTED: dof zinc finger protein DOF4.6-like [Capsicum annuum]
Capana02g003147	13.8424	16.6255	9.16461	16.9052	16.5519	16.8456	16.4558	18.1846	18.1594	23.5554	29.2813	20.2586	19.618	22.1891	20.3509	10.5344	8.95084	13.5934	PREDICTED: dof zinc finger protein DOF4.7-like [Capsicum annuum]
Capana02g003155	0.493848	0.617325	0.324749	0.234647	0.509015	0.334538	0.51447	2.3453	1.43781	2.29006	2.21499	1.59326	1.28089	1.44941	0.191647	1.00875	1.06343	2.47965	PREDICTED: dof zinc finger protein DOF3.4 [Capsicum annuum]
Capana03g000199	24.286	26.1961	22.8802	11.8038	9.73384	9.72218	17.8714	20.5217	23.8338	33.2108	34.858	30.6158	21.1651	18.9602	18.8472	31.6448	14.3877	22.382	PREDICTED: dof zinc finger protein DOF3.1 [Capsicum annuum]
Capana03g001124	2.36023	2.80749	3.47822	2.01521	2.31651	2.64519	6.26943	5.24804	3.99882	24.3152	24.0787	32.1741	5.73403	6.95417	6.44903	39.9401	25.5829	51.4758	PREDICTED: dof zinc finger protein DOF5.6 [Capsicum annuum]
Capana03g001966	12.235	11.4047	7.01297	8.52562	6.95109	7.5745	16.5527	13.1371	15.2294	35.3501	49.8687	46.0572	13.4317	14.6821	21.0818	33.5515	13.4391	32.9737	PREDICTED: dof zinc finger protein DOF4.6-like isoform X1 [Capsicum annuum]
Capana04g000477	3.01387	2.57182	2.75995	3.44207	4.55987	4.17229	1.06764	2.11313	2.05636	6.51382	6.47033	6.56652	3.32454	2.37418	4.8973	3.05406	1.13522	1.70094	PREDICTED: dof zinc finger protein DOF3.4-like [Capsicum annuum]
Capana04g000481	0	0	0.036952	0	0	0	0	0	0	0.047079	0.151631	0.03376	0	0	0.409845	0	0.359629	0.077158	putative dof zinc finger protein DOF3.4-like [Capsicum annuum]
Capana04g001429	1.04805	0.991769	1.29659	1.86901	1.58993	1.59543	4.01579	3.40314	5.68073	3.2065	3.3239	2.56118	5.59889	5.77154	3.03825	1.49734	2.3592	1.16028	Dof zinc finger protein DOF1.2 [Capsicum annuum]
Capana05g000390	1.95851	2.62404	1.95514	3.50838	2.35298	3.66184	2.19512	0.949207	1.15971	1.03288	1.44759	3.16801	2.56469	1.86735	1.40595	0.775129	0.542083	1.25074	PREDICTED: dof zinc finger protein DOF3.6 [Capsicum annuum]
Capana06g000298	4.94161	4.15986	2.86899	3.56295	3.36439	3.51231	5.2637	4.07707	3.9425	7.85651	9.33457	10.0874	3.57448	4.75504	5.35316	6.4851	3.59553	5.56701	PREDICTED: dof zinc finger protein DOF2.1-like [Capsicum annuum]
Capana06g000433	15.6925	19.1049	14.4219	17.8537	17.2415	16.731	23.9481	21.8715	22.7147	25.8108	34.5727	31.2469	16.9574	21.3622	25.9418	25.0608	12.1461	21.1962	PREDICTED: dof zinc finger protein DOF3.6 [Capsicum annuum]
Capana06g000951	2.53431	1.96817	0.75041	1.77443	1.99874	1.68998	3.66089	1.92878	3.69294	8.62477	9.54458	13.9209	1.84227	2.93984	6.47522	9.14042	2.37082	8.67751	PREDICTED: dof zinc finger protein DOF5.6-like [Capsicum annuum]
Capana08g001053	51.2762	47.0375	44.5814	52.0944	44.8605	43.3363	74.9476	75.0655	87.2275	32.9333	38.8483	33.0649	75.0243	65.6263	57.0061	43.1229	34.5683	34.6811	putative dof zinc finger protein DOF3.7-like [Capsicum annuum]
Capana08g001127	9.10585	7.06077	4.49356	6.46008	5.44584	6.04985	6.76646	7.39501	6.10673	6.15754	6.70828	6.78115	4.82398	5.81048	5.05739	3.68438	2.79128	4.02025	PREDICTED: dof zinc finger protein DOF2.5-like isoform X1 [Capsicum annuum]
Capana09g002009	7.9449	9.28234	10.317	8.56452	7.46317	7.68	22.5309	18.0819	18.0362	33.019	39.1544	30.2938	16.3721	13.2412	17.9917	33.4801	11.4273	25.5273	PREDICTED: dof zinc finger protein DOF2.4-like [Capsicum annuum]
Capana10g001413	2.08738	3.74412	3.75933	3.49075	3.65735	3.30041	7.33539	7.32198	9.71639	16.5371	19.4951	16.7141	11.0687	6.832	12.4121	15.0588	4.56619	11.1562	PREDICTED: dof zinc finger protein DOF2.4-like [Capsicum annuum]
Capana11g000658	11.3247	12.7452	11.3385	18.2032	13.803	14.456	18.438	15.7568	20.381	22.7911	26.4114	22.7959	21.5358	21.4094	20.9519	23.582	19.8647	20.1394	putative dof zinc finger protein DOF2.1-like [Capsicum annuum]
Capana11g000662	12.2077	13.7368	9.56021	11.8435	10.3596	11.0932	28.1129	39.6175	17.0832	32.5927	28.2302	35.2034	8.3146	10.4627	10.5621	33.0907	15.8528	30.9344	Dof zinc finger protein DOF5.3 [Capsicum annuum]
Capana11g002367	0	0	0	0	0	0	0	0	0	0	0	0	0	0	0	0	0	0	putative dof zinc finger protein DOF2.5-like isoform X1 [Capsicum annuum]
Capana11g002385	0	0	0	0	0	0	0	0	0	0	0	0	0	0	0	0	0	0	putative dof zinc finger protein DOF2.5-like isoform X1 [Capsicum annuum]
Capana12g002748	3.39293	4.20382	3.52066	5.25985	4.26678	4.1615	10.9264	9.39337	5.16948	7.93733	10.221	8.10359	5.16402	4.02261	5.52447	4.98953	1.99302	4.24933	PREDICTED: dof zinc finger protein DOF5.7-like [Capsicum annuum]
HSF transcription factors
#ID	CB-1_FPKM	CB-2_FPKM	CB-3_FPKM	CR-1_FPKM	CR-2_FPKM	CR-3_FPKM	CW-1_FPKM	CW-2_FPKM	CW-3_FPKM	TB-1_FPKM	TB-2_FPKM	TB-3_FPKM	TR-1_FPKM	TR-2_FPKM	TR-3_FPKM	TW-1_FPKM	TW-2_FPKM	TW-3_FPKM	NR_annotation
Capana00g002700	1.8423	3.05254	3.06623	2.7958	2.36471	2.88277	1.70027	1.67283	1.82499	2.99216	3.75511	2.95363	2.28331	2.78886	2.7158	2.27346	3.40404	3.57124	PREDICTED: heat shock factor protein HSF8-like [Capsicum annuum]
Capana01g004323	8.98754	14.5327	16.5176	13.3391	11.3301	10.4959	14.194	12.8964	14.0798	17.7202	15.2997	17.465	13.69	12.4279	10.2963	18.3184	19.9018	19.062	PREDICTED: heat shock factor protein HSF8-like [Capsicum annuum]
Capana02g003100	47.4283	53.3895	45.9622	28.4257	24.8998	20.3693	9.8528	23.366	14.9379	23.7241	26.6194	31.825	14.3039	11.6807	9.70942	46.5035	64.6417	70.1473	PREDICTED: heat shock factor protein HSF24 [Capsicum annuum]
Capana08g000497	67.2651	90.8891	120.486	65.9521	47.4979	42.9534	10.8822	10.0626	11.8871	3.72811	3.45814	3.7764	15.5744	10.4542	9.56712	2.56443	2.33366	3.72107	Heat shock factor protein HSF30 [Capsicum annuum]
Trihelix transcription factors
#ID	CB-1_FPKM	CB-2_FPKM	CB-3_FPKM	CR-1_FPKM	CR-2_FPKM	CR-3_FPKM	CW-1_FPKM	CW-2_FPKM	CW-3_FPKM	TB-1_FPKM	TB-2_FPKM	TB-3_FPKM	TR-1_FPKM	TR-2_FPKM	TR-3_FPKM	TW-1_FPKM	TW-2_FPKM	TW-3_FPKM	NR_annotation
Capana00g000954	0	0	0	0	0	0	0	0	0	0	0.250116	0.537862	0	0	0	0.251315	0.222104	0.392545	putative trihelix transcription factor GT-3b-like [Capsicum annuum]
Capana00g002857	21.6873	24.4582	20.1222	21.5529	17.7309	19.4993	30.0653	25.3198	26.5101	41.0818	49.8127	39.6526	25.147	22.1611	28.001	33.8983	18.3705	29.4734	PREDICTED: trihelix transcription factor ASIL2 [Capsicum annuum]
Capana01g000220	3.51812	5.21469	5.37678	6.1613	5.61272	4.50222	12.8217	7.24121	8.19965	4.11746	4.56856	5.62954	5.81854	7.1433	7.21602	3.98464	2.61009	2.87776	PREDICTED: trihelix transcription factor GTL1-like [Capsicum annuum]
Capana01g001238	6.53793	9.36887	10.4184	8.44461	7.7495	7.45404	9.18621	8.50765	9.06893	13.8647	11.9018	14.2873	7.72206	7.7774	9.83522	11.2043	11.409	13.6619	PREDICTED: trihelix transcription factor ASR3 [Capsicum annuum]
Capana01g003425	18.6941	19.5203	21.7504	17.4211	17.2645	16.3985	21.4717	18.5475	20.7127	26.234	25.6564	20.3982	18.4037	19.5063	22.449	24.4855	15.3901	21.0182	PREDICTED: trihelix transcription factor ASIL2 [Capsicum annuum]
Capana01g004137	0	0.060457	0	0.063286	0	0	0	0	0	0.063914	0	0.274449	0.051417	0	0	0	0	0	Trihelix transcription factor GT-3a [Capsicum annuum]
Capana01g004139	7.25868	9.04305	8.95123	10.1985	6.98298	8.85218	9.51867	8.61807	10.3661	10.1463	10.5119	15.9032	10.1779	7.42738	11.3087	14.2162	11.7618	14.4945	PREDICTED: trihelix transcription factor GT-3a-like isoform X2 [Capsicum annuum]
Capana01g004147	0	0	0	0	0	0	0	0	0	0	0	0	0	0	0	0	0	0	putative trihelix transcription factor GT-3b-like [Capsicum annuum]
Capana02g001315	0	0	0	0	0.018754	0	0	0	0	0	0	0	0.156112	0	0	0.129933	0	0	PREDICTED: trihelix transcription factor ASR3 [Capsicum annuum]
Capana03g000129	9.75145	10.0424	12.1962	8.21278	8.04594	6.7715	15.322	18.4973	17.0944	25.4999	20.18	21.4621	13.8865	13.759	14.711	29.1793	19.5295	23.7133	PREDICTED: trihelix transcription factor ASIL2 [Capsicum annuum]
Capana03g000632	0.162604	0.114577	0	0.083752	0.091875	0.080034	0.113924	0.410792	0.252805	0.175003	0.154208	0.164248	0.197936	0	0.281263	0.294143	0.187908	0.040025	PREDICTED: trihelix transcription factor ASR3-like [Capsicum annuum]
Capana04g001328	18.3305	24.8323	22.9353	29.1284	21.7271	20.3374	37.5786	47.4892	39.098	39.9542	39.9885	34.4983	34.5354	38.4005	36.6874	28.2155	33.2252	27.2573	PREDICTED: trihelix transcription factor GT-2-like [Capsicum annuum]
Capana04g001710	30.3816	36.4393	39.6458	41.6763	34.7746	41.1026	27.9765	30.9525	33.9822	27.5987	31.6748	29.2088	27.4131	24.4926	24.1763	35.3843	40.6619	36.3573	PREDICTED: trihelix transcription factor GT-1-like isoform X2 [Capsicum annuum]
Capana05g001070	3.76386	4.73518	5.53286	4.79307	4.44919	4.34253	4.72766	5.69222	5.29302	8.29718	6.16218	8.54255	5.28532	4.05654	4.58367	8.7641	7.43872	9.38013	PREDICTED: trihelix transcription factor ASR3 isoform X2 [Capsicum annuum]
Capana09g000659	6.19436	7.15831	8.06311	5.32785	5.1054	5.08443	8.33207	6.70543	6.93859	9.25251	6.85606	7.58432	6.51622	6.48508	6.10795	7.88483	7.32595	10.6849	PREDICTED: LOW QUALITY PROTEIN: trihelix transcription factor ASIL1-like [Capsicum annuum]
Capana09g001260	0.278282	0.218558	0.341927	0	0.318121	0	0.129199	0.47595	0.40661	0.760238	0.469597	1.77268	0.184289	0.331824	0.837614	1.51833	0.7846	2.93123	PREDICTED: trihelix transcription factor GT-3b [Capsicum annuum]
Capana10g001956	0	0	0	0	0	0	0	0	0.055452	0	0	0	0	0	0	0	0	0	PREDICTED: trihelix transcription factor PTL-like [Capsicum annuum]
Capana12g001140	3.58196	5.86465	4.78605	5.51875	3.50282	2.65395	3.74443	5.09862	3.35887	8.04946	6.56709	5.88182	3.85781	4.13943	4.01394	7.10623	7.48719	6.12036	PREDICTED: trihelix transcription factor GT-2-like [Capsicum annuum]
Capana12g001923	19.6873	17.8454	18.251	15.85	15.7046	9.40518	16.7759	38.6208	16.0224	29.4575	13.5754	15.5896	10.0717	11.0261	11.4406	14.7806	21.1719	23.9771	PREDICTED: trihelix transcription factor GT-2-like [Capsicum annuum]
Capana12g002886	0.281414	0.311831	0.411585	0.407585	0.320914	0.403129	0.170927	0.572133	1.06585	1.24063	1.94044	1.53306	0.769849	0.466515	0.911249	1.77738	0.540375	1.83913	PREDICTED: trihelix transcription factor GT-2 [Capsicum annuum]
Capana01g004149	0	0	0	0	0	0	0	0	0	0	0	0	0	0	0	0	0	0	putative trihelix transcription factor GT-3b-like [Capsicum annuum]
Capana01g004153	0	0	0	0	0	0	0	0	0	0	0.263748	0	0	0	0.18851	0	0	0	putative trihelix transcription factor GT-3b-like [Capsicum annuum]
GATA transcription factors
#ID	CB-1_FPKM	CB-2_FPKM	CB-3_FPKM	CR-1_FPKM	CR-2_FPKM	CR-3_FPKM	CW-1_FPKM	CW-2_FPKM	CW-3_FPKM	TB-1_FPKM	TB-2_FPKM	TB-3_FPKM	TR-1_FPKM	TR-2_FPKM	TR-3_FPKM	TW-1_FPKM	TW-2_FPKM	TW-3_FPKM	NR_annotation
Capana00g003016	0.343559	0.275607	0.163997	0.034617	0.082734	0.045588	0.390421	0.073358	0.135842	0.723358	1.17299	1.05463	0.331499	0.115101	0.43282	0.889782	0.291535	0.650066	PREDICTED: GATA transcription factor 12-like [Capsicum annuum]
Capana00g001427	13.2809	15.1371	14.8068	17.3191	13.9355	15.0982	15.764	9.95821	18.1236	4.36024	3.99706	5.79986	15.0005	16.6539	13.9287	5.67833	9.11073	3.75413	putative GATA transcription factor 22-like [Capsicum annuum]
Capana01g000701	13.4783	19.7315	18.1521	15.3169	12.9128	15.6022	12.0129	11.9068	16.0581	18.8182	21.8193	21.6891	16.9298	14.2986	13.6464	28.7873	30.426	31.8208	PREDICTED: GATA transcription factor 26-like [Capsicum annuum]
Capana01g000705	3.32571	4.08084	4.40744	3.05167	2.00219	3.04166	4.18026	4.36813	3.26066	3.76404	2.9172	2.96573	4.44892	1.91479	3.74412	4.92372	3.81035	4.70141	putative GATA transcription factor 26-like [Capsicum annuum]
Capana01g002359	0	0	0	0	0	0	0	0	0	0	0	0	0	0	0	0	0	0	putative GATA transcription factor 15-like, partial [Capsicum annuum]
Capana01g003545	4.00687	1.50165	0.942236	3.50307	3.06666	2.36926	16.784	12.4155	16.7234	22.9168	23.8475	14.4968	18.1856	18.494	31.1906	12.4406	8.5081	11.8361	PREDICTED: GATA transcription factor 4-like [Capsicum annuum]
Capana01g004375	12.6604	18.999	16.9691	18.4595	13.3795	14.4851	16.5229	16.6232	19.0038	16.9158	17.7283	19.0116	17.6815	18.559	16.0018	31.9885	26.6354	27.0447	PREDICTED: GATA transcription factor 26-like [Capsicum annuum]
Capana02g002634	6.39009	5.16287	6.08378	14.2787	13.5403	13.2661	13.3004	12.028	16.2691	18.3736	17.1155	20.3336	12.1075	13.7526	19.1204	16.8214	7.99666	12.3805	PREDICTED: GATA transcription factor 5 [Capsicum annuum]
Capana02g002635	0.483118	0.552489	0.280134	0.458863	0.350529	0.528611	1.16065	0.7943	0.687942	2.04182	1.88509	0.670885	0.608671	0.332602	0.469426	0.643091	0.492572	0.382149	putative GATA transcription factor 5-like [Capsicum annuum]
Capana02g002708	0	0	0	0.042673	0.113483	0	0.386946	0.108153	0.109032	0.450844	1.41242	0.176458	0.541568	0.396764	0.993828	0	0	0	PREDICTED: GATA transcription factor 19-like [Capsicum annuum]
Capana03g000262	1.46139	0.971006	0.526862	1.167	1.75005	0.913641	6.63297	4.42392	5.0987	4.15022	3.20004	4.17823	4.8093	6.81229	9.83036	1.62071	1.24602	1.4266	PREDICTED: GATA transcription factor 12-like [Capsicum annuum]
Capana03g003680	3.04001	2.44777	2.46272	0.714045	2.21934	1.21785	3.32188	2.27931	3.74612	5.29494	7.35425	4.37317	3.61239	3.8477	4.47494	3.02893	4.21704	4.43981	PREDICTED: GATA transcription factor 16-like [Capsicum annuum]
Capana03g004391	48.9766	46.6535	52.0814	50.0511	50.5451	50.7165	53.994	58.7588	53.5586	66.0713	71.4015	67.1249	58.1819	57.1167	63.7724	50.4895	46.9233	52.355	PREDICTED: GATA transcription factor 1-like [Capsicum annuum]
Capana04g000826	0	0	0	0	0	0	0	0	0	0	0	0	0	0	0	0	0	0	PREDICTED: GATA transcription factor 25-like [Capsicum annuum]
Capana04g000827	15.9096	20.834	17.5316	26.7173	20.9225	26.3757	24.5283	26.4699	28.0735	22.7907	14.4195	16.3936	29.0957	26.9592	25.9693	29.6621	22.6994	21.7961	PREDICTED: GATA transcription factor 19-like [Capsicum annuum]
Capana04g002314	1.11701	1.39099	1.6274	1.65077	1.9071	1.48977	0.599485	0.13106	0.898185	1.05314	0.558658	0.546103	1.31998	1.06268	1.28459	0.723589	0.876424	1.52312	PREDICTED: GATA transcription factor 5-like [Capsicum annuum]
Capana05g000149	85.8917	64.759	59.9731	52.6825	42.4994	34.9263	13.7058	14.843	11.0369	12.2033	17.4569	14.9726	9.30396	6.60261	12.8321	10.6167	9.81637	15.7369	PREDICTED: GATA transcription factor 8-like [Capsicum annuum]
Capana05g000374	11.9607	10.806	10.7405	13.1564	11.1706	10.5356	18.2841	14.5239	16.1668	18.7308	15.9785	18.4131	14.0285	14.3494	16.3452	16.2237	11.8822	15.1085	PREDICTED: GATA transcription factor 15-like [Capsicum annuum]
Capana05g000375	6.5396	7.77088	7.83151	6.27085	6.38553	6.89737	10.3001	9.00134	11.9609	12.9759	17.7129	13.3075	7.61299	7.51304	10.6212	13.3387	6.22523	12.8041	PREDICTED: GATA transcription factor 15-like [Capsicum annuum]
Capana05g002258	27.5259	25.6712	23.1812	31.4599	18.7847	25.0619	29.0028	36.5067	21.4598	19.5377	13.5535	14.449	13.2794	15.968	15.9452	14.0389	11.412	10.8593	GATA transcription factor 3 [Capsicum annuum]
Capana05g002555	40.9924	32.7179	20.4306	39.5032	29.3701	27.3577	30.316	44.3555	28.4111	30.6859	31.0927	31.8694	19.3419	20.8131	31.5499	7.03421	9.35516	13.673	PREDICTED: GATA transcription factor 8-like [Capsicum annuum]
Capana06g000515	3.35661	2.90858	3.35576	5.60159	5.31875	7.47849	1.6323	2.33818	3.38639	1.63323	1.40099	1.84137	2.55094	1.63537	2.38812	0.264713	0.6318	0.357769	GATA transcription factor 12 [Capsicum annuum]
Capana08g001585	8.93118	6.99168	11.3985	5.60164	7.00758	6.26735	7.21269	3.58741	7.82726	13.6833	11.9686	12.8929	4.819	5.591	8.14631	9.12537	4.73923	8.12347	PREDICTED: GATA transcription factor 17 [Capsicum annuum]
Capana08g001943	0	0.225085	0	0	0.131804	0.052594	0	0	0	0.143318	0	0	0.219775	0	0	0	0	0	PREDICTED: GATA transcription factor 26-like [Capsicum annuum]
Capana08g001949	8.15264	10.5668	9.13161	9.06191	6.12109	5.86314	9.0343	11.8543	7.51706	10.4123	11.3428	10.9412	8.79926	6.80528	9.41905	12.3239	8.24368	9.51716	putative GATA transcription factor 26-like isoform X2 [Capsicum annuum]
Capana08g002122	35.1365	36.0545	39.9967	38.6573	33.8881	38.8808	38.3605	28.5538	36.2311	39.0176	41.2429	37.8551	32.9522	33.6725	35.9514	46.7134	40.5221	42.8152	PREDICTED: GATA transcription factor 28-like [Capsicum annuum]
Capana08g002123	0.249923	0.155523	0.292109	0.37652	0.121957	0.289494	0	0.494343	0.165307	0.783228	0.881611	0.732304	0.422765	0	0.320499	0.390006	0.462851	0.574631	PREDICTED: GATA transcription factor 19-like isoform X4 [Capsicum annuum]
Capana08g002619	102.972	77.8772	83.266	60.8083	66.5242	46.3363	57.6348	60.3649	59.5893	60.4026	65.7368	54.4545	58.1668	48.2828	52.4489	50.9011	42.3357	52.6332	PREDICTED: GATA transcription factor 5 [Capsicum annuum]
Capana09g000221	17.4203	24.0625	33.3827	77.092	44.5955	66.4037	29.5724	24.8885	23.5003	41.3367	24.3572	43.1882	21.0218	36.6493	29.5397	44.2946	64.9759	50.5749	PREDICTED: GATA transcription factor 21-like [Capsicum annuum]
Capana11g000075	83.921	92.7433	96.2628	157.233	132.861	146.969	42.6691	36.6865	49.3966	43.7037	42.5238	47.1901	57.229	62.5966	58.9969	38.3504	34.6896	32.4314	PREDICTED: GATA transcription factor 11-like [Capsicum annuum]
Capana12g000158	17.2793	30.8513	29.3563	30.1306	28.5282	24.447	17.921	19.8771	22.9632	34.3283	26.0115	35.3022	26.7867	25.9491	26.0944	21.72	15.8689	19.3888	PREDICTED: GATA transcription factor 17-like [Capsicum annuum]
Capana00g000127	0.531086	0.489103	0.524933	0.549652	0	0	1.14952	1.24136	0	0.980731	0.406939	0	0.23107	1.09699	0.293018	1.32611	0.443353	1.27873	PREDICTED: probable helicase MAGATAMA 3 [Capsicum annuum]
Capana08g001977	8.85262	16.1711	16.3637	16.8797	12.98	15.5538	5.43415	6.21151	5.47781	11.3775	9.425	10.1662	9.1843	8.67916	6.90703	9.75747	10.2331	8.63593	PREDICTED: probable helicase MAGATAMA 3 [Capsicum annuum]
TCP transcription factors
#ID	CB-1_FPKM	CB-2_FPKM	CB-3_FPKM	CR-1_FPKM	CR-2_FPKM	CR-3_FPKM	CW-1_FPKM	CW-2_FPKM	CW-3_FPKM	TB-1_FPKM	TB-2_FPKM	TB-3_FPKM	TR-1_FPKM	TR-2_FPKM	TR-3_FPKM	TW-1_FPKM	TW-2_FPKM	TW-3_FPKM	NR_annotation
Capana00g004714	0.675057	1.04549	1.45668	2.98797	2.48934	1.99528	4.36732	4.16481	3.21874	7.97886	6.60375	5.45868	3.95578	3.81229	4.46486	4.15924	2.0826	4.45386	PREDICTED: transcription factor TCP17-like isoform X1 [Capsicum annuum]
Capana00g005070	4.8386	4.85965	3.80561	4.31765	3.47546	3.34441	10.5791	13.3666	8.91325	9.91872	8.83447	9.00013	6.12458	5.61897	7.17049	4.80933	3.66242	5.47274	PREDICTED: transcription factor TCP2-like [Capsicum annuum]
Capana00g005071	76.4302	104.431	121.661	86.2787	67.9752	69.2191	57.4813	56.9832	62.5971	63.7132	70.4249	71.203	52.7944	56.1924	52.6654	62.7362	65.3737	68.8692	PREDICTED: transcription factor TCP2-like [Capsicum annuum]
Capana01g000353	7.78347	7.99978	8.91087	3.73538	2.41362	2.3394	3.00502	2.46852	3.05661	8.24757	6.91289	7.00697	4.11526	2.91788	3.78052	8.69079	9.22752	12.4117	PREDICTED: transcription factor TCP19-like [Capsicum annuum]
Capana02g000818	0.046609	0.171609	0.162163	0.235457	0.065474	0	0.072036	0.108736	0.301892	0.220258	0.435139	1.27035	0.272197	0	0.036444	0.941701	0.752721	0.324589	PREDICTED: transcription factor TCP13-like isoform X1 [Capsicum annuum]
Capana02g001064	8.39351	7.53199	7.44469	2.94154	2.51206	3.35221	1.15408	1.98102	2.65062	6.64389	4.19274	5.87834	1.63798	2.17993	1.99013	8.6422	7.09424	7.15268	PREDICTED: transcription factor TCP20-like [Capsicum annuum]
Capana02g001813	1.41134	1.41423	0.590092	1.69592	1.65726	1.7676	1.8693	1.81614	1.67643	2.77379	2.42898	3.87391	1.95791	3.26698	3.88453	2.47629	0.662413	1.23067	PREDICTED: transcription factor TCP4-like [Capsicum annuum]
Capana02g003275	5.77206	9.7594	12.6176	13.8179	8.2352	8.23063	21.528	16.4506	12.2273	24.5215	28.7087	24.8981	18.2421	16.8085	18.8716	22.1915	21.7537	22.4145	PREDICTED: transcription factor TCP13 [Capsicum annuum]
Capana02g003665	5.55101	4.39807	4.15794	5.09734	6.2367	8.03303	4.52946	6.40734	6.38411	10.1961	12.7742	9.96572	6.38663	4.36003	3.86322	11.1373	11.8741	9.19773	Transcription factor TCP20 [Capsicum annuum]
Capana03g000409	14.88	14.5711	8.58361	11.3441	10.8993	12.8842	18.1408	23.123	17.8465	26.8249	27.1861	25.2142	22.3486	26.5348	24.3751	21.0464	16.7147	16.9299	PREDICTED: transcription factor TCP14 [Capsicum annuum]
Capana03g000864	0.641919	0.669677	0.976106	1.10041	0.508756	0.543506	2.24662	1.91879	0.907407	4.17169	2.93302	4.20417	1.89621	1.94698	0.816934	4.17387	2.51301	5.62739	PREDICTED: transcription factor TCP5 [Capsicum annuum]
Capana03g001891	94.1319	98.7887	92.1742	109.572	86.2697	90.8701	73.5097	69.1936	79.1541	77.5341	75.7479	71.5828	91.7198	88.0584	79.6825	61.4933	82.6188	75.7741	PREDICTED: transcription factor TCP21-like [Capsicum annuum]
Capana03g002419	3.08698	1.59063	2.60278	0.819883	1.18971	0.696668	2.88945	4.06867	3.70725	4.70407	7.14575	5.2965	2.5709	1.26172	2.75637	4.81651	3.19829	4.12809	PREDICTED: transcription factor TCP19 [Capsicum annuum]
Capana06g001017	3.62157	4.53019	1.88651	5.08221	3.82716	4.85035	12.0948	7.18994	14.0402	11.728	11.4812	9.73886	11.484	13.1762	15.7206	5.68125	4.05124	5.8519	PREDICTED: transcription factor TCP14-like [Capsicum annuum]
Capana06g001366	2.76665	2.99774	2.2316	3.18345	4.64496	3.44293	6.90674	7.61018	6.52094	12.3155	11.4289	9.5325	6.1177	4.72684	6.58378	18.6032	14.7369	20.5875	PREDICTED: transcription factor TCP8 [Capsicum annuum]
Capana06g002944	1.5343	2.18759	1.67364	1.23987	0.801703	0.770567	0.71481	0.827657	0.555118	1.08952	0.884727	0.215199	1.80475	0.66351	0.760142	0.610173	1.9498	0.755121	putative transcription factor TCP5-like [Capsicum annuum]
Capana07g001792	10.1629	12.3843	15.6527	15.3952	11.3647	9.20974	32.9806	47.7821	30.3324	60.2797	60.3526	50.7352	28.2705	30.0645	29.8604	51.6831	53.214	51.3562	PREDICTED: transcription factor TCP4 [Capsicum annuum]
Capana07g002142	7.93886	8.42829	7.26129	16.5235	14.3706	9.40871	23.1599	19.9745	17.1966	16.5485	14.7731	16.7766	13.9366	21.5937	19.3244	5.84153	6.10777	5.04767	PREDICTED: transcription factor TCP4-like [Capsicum annuum]
Capana07g002144	87.3859	95.9521	119.947	46.595	32.0393	39.0815	74.8659	142.493	66.5281	60.3534	25.5235	35.0471	30.9424	29.2734	29.214	23.8918	32.7358	83.1546	putative transcription factor TCP4-like [Capsicum annuum]
Capana08g000047	15.4981	19.7969	16.2533	26.759	20.5696	26.1603	15.5565	14.8686	19.6849	23.9691	21.8093	20.7414	22.1026	25.8224	22.8398	21.0113	26.7262	20.5885	PREDICTED: transcription factor TCP21-like isoform X1 [Capsicum annuum]
Capana08g001874	23.8534	35.7627	33.0502	35.7381	25.5173	34.5567	30.2179	34.3163	30.3536	28.9687	31.8759	26.539	23.6581	24.2973	22.2068	29.1966	28.1359	25.9154	PREDICTED: transcription factor TCP8-like [Capsicum annuum]
Capana09g000876	7.30401	9.47478	10.9851	8.53083	5.85676	5.16415	18.9144	15.3984	13.7195	8.11308	8.81236	9.33934	10.7229	10.5048	10.7135	6.48844	6.01406	7.28562	PREDICTED: transcription factor TCP4-like [Capsicum annuum]
Capana09g002217	10.5159	12.8052	12.5221	10.6828	9.91638	9.35331	4.72101	2.93279	4.4138	11.2247	7.64107	12.2619	6.20201	6.69038	7.62673	10.4016	11.2385	8.78559	PREDICTED: transcription factor TCP11 [Capsicum annuum]
Capana11g001691	3.25086	5.10644	4.38634	4.62938	2.90423	2.82915	8.67613	5.9056	6.78262	7.54891	8.35226	8.43359	6.94031	8.00035	7.35464	5.92023	6.63302	7.25106	putative transcription factor TCP15-like [Capsicum annuum]
Capana11g002225	0	0	0	0.019985	0	0.066911	0.096024	0.208056	0	0.018955	0.224903	0	0	0.042171	0.136375	0	0	0	Transcription factor TCP1 [Capsicum chinense]
Capsicum_annuum_newGene_20403	1.14854	1.27833	0.954396	1.33097	0.782713	1.4231	1.38738	0.914449	1.19287	0.782802	1.94797	1.25462	1.36098	1.69343	0.888339	1.13316	1.48375	1.71668	putative transcription factor TCP15-like [Capsicum annuum]
Capsicum_annuum_newGene_4728	2.73119	2.36407	1.4204	2.97749	3.65864	3.57327	4.05867	3.5358	2.74352	3.56163	4.19733	2.51278	2.36564	2.79559	2.32977	7.33021	3.61988	4.02992	Transcription factor TCP20 [Capsicum baccatum]
C2H2 transcription factors
#ID	CB-1_FPKM	CB-2_FPKM	CB-3_FPKM	CR-1_FPKM	CR-2_FPKM	CR-3_FPKM	CW-1_FPKM	CW-2_FPKM	CW-3_FPKM	TB-1_FPKM	TB-2_FPKM	TB-3_FPKM	TR-1_FPKM	TR-2_FPKM	TR-3_FPKM	TW-1_FPKM	TW-2_FPKM	TW-3_FPKM	NR_annotation
Capana05g000111	6.37023	7.27749	6.75004	6.64612	6.6095	4.08612	11.7257	12.4215	9.94044	11.4565	9.67499	9.92602	11.2892	10.5007	9.8121	12.4176	11.6127	12.4826	PREDICTED: zinc finger AN1 and C2H2 domain-containing stress-associated protein 13-like [Capsicum annuum]
Capana10g002230	8.37242	9.44096	10.1593	9.36559	8.9124	9.02025	9.69597	10.2962	7.18693	9.1973	7.79134	8.20386	7.94067	7.3547	7.34125	5.63471	6.91442	10.1567	PREDICTED: zinc finger AN1 and C2H2 domain-containing stress-associated protein 11 [Capsicum annuum]
