# Supplementary material for: Integrated transcriptome and metabolome analysis reveals anthocyanin biosynthesis mechanisms in pepper (Capsicum annuum L.) leaves under continuous blue light irradiation
Source: BMC Plant Biol. 2024 Mar 23;24:210. doi: 10.1186/s12870-024-04888-x (PMC10960449; doi:10.1186/s12870-024-04888-x)
Supplement: Supplementary file 7 — Supplementary Material 7 [file 12870_2024_4888_MOESM7_ESM.xlsx]

## Sheet: Sheet1
supplementary materials-Correlation network analysis
MYB TFs and anthocyanins
Omics_1	Omics_2	Correlation	P-Value
Capana03g001041	Capana05g002107	-0.842929	0.0350694
Capana11g000757	Capana10g001337	0.923393	0.00857821
Capana11g000757	Capana02g002763	0.84418	0.0345282
Capana11g000757	Capana05g000665	0.871825	0.0235904
Capana11g000757	Capana10g001356	0.845542	0.0339435
Capana06g000979	Capana04g001652	-0.910437	0.0116731
Capana06g000979	Capana02g002586	0.885387	0.0189514
Capana06g000979	Capana10g001336	0.881198	0.0203324
Capana06g000979	Capana10g001337	0.901265	0.0141417
Capana06g000979	Capana02g002763	0.888886	0.0178337
Capana06g000979	Capana05g000665	0.897256	0.0152923
Capana03g000766	Capana02g002586	0.83231	0.0398223
Capana03g000766	Capana02g002763	0.814108	0.0486222
Capana03g000766	Capana05g000665	0.960139	0.00235174
Capana04g000607	Capana10g001979	0.813446	0.0489571
Capana04g000607	Capana09g002173	0.827812	0.0419206
Capana04g000607	Capana09g002174	0.843821	0.034683
Capana02g003034	Capana04g001651	0.877857	0.0214674
Capana02g003034	Capana10g001337	-0.853085	0.0307906
Capana01g002912	Capana04g001650	0.921715	0.008953
Capana01g002912	Capana10g000432	0.905325	0.0130207
Capana01g002912	Capana10g001978	0.833109	0.0394546
Capana01g002912	Capana10g001979	0.94449	0.00453649
Capana01g002912	Capana10g001980	0.93129	0.00691945
Capana01g002912	Capana05g002274	0.987234	0.00024341
Capana01g002912	newGene_6924	0.956289	0.0028242
Capana01g002912	Capana05g002107	0.951241	0.0035082
Capana01g002912	Capana09g002173	0.884942	0.0190959
Capana01g002912	Capana09g002174	0.925701	0.00807551
Capana01g002912	Capana03g000892	0.911186	0.0114816
Capana09g001144	Capana05g000433	0.831993	0.0399685
Capana09g001144	Capana04g001652	-0.960454	0.00231487
Capana09g001144	Capana02g002586	0.831161	0.0403533
Capana09g001144	Capana10g001336	0.870806	0.0239583
Capana09g001144	Capana10g001337	0.831885	0.0400183
Capana09g001144	Capana02g002763	0.832426	0.0397686
Capana07g001788	Capana05g000433	0.894361	0.0161499
Capana07g001788	Capana04g001652	-0.936742	0.00587581
Capana07g001788	Capana02g002586	0.931331	0.00691115
Capana07g001788	Capana10g001336	0.956167	0.00283987
Capana07g001788	Capana02g002763	0.918407	0.00971443
Capana07g001788	Capana05g000665	0.866157	0.0256719
Capana06g002789	Capana05g000433	-0.818395	0.046476
Capana06g002789	Capana10g001336	-0.832656	0.039663
Capana08g000825	Capana10g001336	0.869096	0.0245821
Capana02g003369	Capana04g001651	-0.854898	0.0300542
Capana06g001024	Capana04g001651	-0.815126	0.0481081
Capana06g001024	Capana10g001337	0.981103	0.000532294
Capana06g001024	Capana05g000665	0.826147	0.0427101
Capana02g000179	Capana04g001652	-0.873267	0.0230741
Capana02g000179	Capana10g001336	0.935656	0.00607704
Capana02g000179	Capana05g000665	0.822265	0.0445771
Capana05g001462	Capana10g001979	0.857954	0.0288326
Capana05g001462	Capana10g001980	0.844148	0.0345421
Capana05g001462	Capana09g002173	0.842298	0.035344
Capana05g001462	Capana09g002174	0.860884	0.0276838
Capana03g001039	Capana04g001652	-0.889319	0.0176976
Capana03g001039	Capana02g002586	0.905789	0.0128956
Capana03g001039	Capana10g001336	0.863194	0.0267937
Capana03g001039	Capana10g001337	0.900866	0.0142541
Capana03g001039	Capana02g002763	0.923664	0.00851845
Capana03g001039	Capana05g000665	0.919269	0.0095132
newGene_16136	Capana04g001652	0.817284	0.0470276
newGene_16136	Capana10g001337	-0.899951	0.014514
Capana01g004481	Capana10g001337	0.885189	0.0190156
Capana01g004481	Capana10g001356	0.871986	0.0235324
Capana03g004429	Capana10g001337	-0.953117	0.00324548
Capana00g004862	Capana04g001650	0.823639	0.0439123
Capana00g004862	Capana10g000370	0.862786	0.0269498
Capana00g004862	Capana10g000432	0.916137	0.0102546
Capana00g004862	Capana10g001978	0.947767	0.00402113
Capana00g004862	Capana10g001979	0.9317	0.00683807
Capana00g004862	Capana10g001980	0.917177	0.0100055
Capana00g004862	Capana05g002274	0.920564	0.00921445
Capana00g004862	newGene_6924	0.890486	0.0173332
Capana00g004862	Capana09g002173	0.814814	0.0482655
Capana00g004862	Capana09g002174	0.875386	0.0223253
Capana00g004862	Capana03g000892	0.898707	0.0148707
Capana06g000131	Capana10g001337	0.971805	0.00118124
