# Supplementary material for: Integrated transcriptome and metabolome analysis reveals anthocyanin biosynthesis mechanisms in pepper (Capsicum annuum L.) leaves under continuous blue light irradiation
Source: BMC Plant Biol. 2024 Mar 23;24:210. doi: 10.1186/s12870-024-04888-x (PMC10960449; doi:10.1186/s12870-024-04888-x)
Supplement: Supplementary file 8 — Supplementary Material 8 [file 12870_2024_4888_MOESM8_ESM.xlsx]

## Sheet: Sheet1
supplementary materials-Correlation network analysis
bHLH TFs and anthocyanins
Omics_1	Omics_2	Correlation	P-Value
Capana01g002561	Capana10g001337	0.909909	0.0118089
Capana08g001640	Capana00g002736	0.914517	0.0106487
Capana04g000890	Capana04g001652	-0.863596	0.0266401
Capana04g000890	Capana02g002586	0.931944	0.00678989
Capana04g000890	Capana10g001336	0.874022	0.0228059
Capana04g000890	Capana02g002763	0.910609	0.0116289
Capana04g000890	Capana05g000665	0.947056	0.00413034
Capana10g002370	Capana05g000433	-0.947725	0.00402757
Capana10g002370	Capana04g001652	0.84151	0.035688
Capana10g002370	Capana10g001978	-0.863727	0.02659
Capana10g002370	Capana02g002586	-0.915536	0.0103999
Capana10g002370	Capana10g001336	-0.848785	0.03257
Capana10g002370	Capana02g002763	-0.853502	0.0306203
Capana03g004551	Capana05g000433	0.841114	0.0358615
Capana03g004551	Capana04g001652	-0.943826	0.00464459
Capana03g004551	Capana02g002586	0.942571	0.00485239
Capana03g004551	Capana10g001336	0.891508	0.0170173
Capana03g004551	Capana10g001337	0.850358	0.0319135
Capana03g004551	Capana02g002763	0.951708	0.00344182
Capana03g004551	Capana05g000665	0.888597	0.0179245
Capana03g001053	Capana00g002736	0.818466	0.0464408
Capana03g001053	Capana10g001337	0.839952	0.0363732
Capana03g001053	Capana05g000665	0.838883	0.036847
Capana03g001053	Capana10g001356	0.921213	0.00906646
Capana01g00205	Capana04g001652	-0.851025	0.0316371
Capana01g00205	Capana10g001336	0.861064	0.0276138
Capana01g00205	Capana10g001337	0.922146	0.00885594
Capana01g00205	Capana02g002763	0.820731	0.0453257
Capana01g00205	Capana05g000665	0.834978	0.0386016
Capana03g000411	Capana10g001979	0.918293	0.00974132
Capana03g000411	Capana10g001980	0.897863	0.0151153
Capana03g000411	Capana05g002274	0.857362	0.0290673
Capana03g000411	Capana05g002107	0.848312	0.0327688
Capana03g000411	Capana09g002174	0.824767	0.0433693
Capana12g000049	Capana04g001651	-0.872213	0.0234511
Capana12g000049	Capana10g001337	0.881951	0.0200807
Capana09g000184	Capana10g001337	0.890182	0.0174278
Capana06g000118	Capana04g001651	0.83365	0.0392066
Capana06g000118	Capana10g001337	-0.975651	0.000882075
Capana01g004240	Capana10g001337	0.858458	0.0286333
Capana09g001076	Capana05g000433	0.849649	0.0322087
Capana09g001076	Capana10g001336	0.823663	0.0439006
Capana01g000416	Capana04g001652	-0.872057	0.0235071
Capana01g000416	Capana10g001336	0.873419	0.0230201
Capana09g001124	Capana05g000433	0.834148	0.0389793
Capana09g001124	Capana10g001978	0.955363	0.00294416
Capana09g001124	Capana02g002586	0.82091	0.0452377
newGene_20872	Capana04g001651	0.853274	0.0307135
Capana07g000221	Capana10g001336	0.814027	0.0486627
Capana07g000221	Capana10g001337	0.827949	0.0418557
Capana11g000952	Capana04g001652	-0.855824	0.0296815
Capana11g000952	Capana10g001337	0.905082	0.0130866
