# Supplementary material for: Integrated transcriptome and metabolome analysis reveals anthocyanin biosynthesis mechanisms in pepper (Capsicum annuum L.) leaves under continuous blue light irradiation
Source: BMC Plant Biol. 2024 Mar 23;24:210. doi: 10.1186/s12870-024-04888-x (PMC10960449; doi:10.1186/s12870-024-04888-x)
Supplement: Supplementary file 9 — Supplementary Material 9 [file 12870_2024_4888_MOESM9_ESM.xlsx]

## Sheet: Sheet1
supplementary materials-Correlation network analysis
circadian-plant rhythms and anthocyanins
Omics_1	Omics_2	Correlation	P-Value
Capana04g001652	Capana00g003093	0.901078	0.0141943
Capana10g001336	Capana00g003093	-0.816695	0.0473217
Capana10g001337	Capana00g003093	-0.923679	0.00851499
Capana04g001652	Capana00g003094	0.863684	0.0266067
Capana10g001337	Capana00g003094	-0.952595	0.00331752
Capana10g001979	Capana00g004030	0.868153	0.0249293
Capana10g001980	Capana00g004030	0.865837	0.0257919
Capana05g002107	Capana00g004030	0.870166	0.024191
Capana04g001651	Capana01g000644	-0.819985	0.0456916
Capana10g001337	Capana01g000644	0.900696	0.0143023
Capana10g001337	Capana01g002319	0.872225	0.0234466
Capana05g000665	Capana01g002319	0.949456	0.00376751
Capana02g002586	Capana02g000058	0.863982	0.0264929
Capana10g001337	Capana02g000058	0.816194	0.047572
Capana05g000665	Capana02g000058	0.962382	0.00209601
Capana02g002586	Capana02g002266	0.841032	0.0358978
Capana10g001337	Capana02g002266	0.884402	0.0192721
Capana05g000665	Capana02g002266	0.941291	0.00506902
Capana10g001337	Capana03g000794	0.934014	0.00638751
Capana04g001650	Capana03g000817	0.904545	0.0132325
Capana10g000370	Capana03g000817	0.899657	0.0145978
Capana10g000432	Capana03g000817	0.936727	0.00587848
Capana10g001978	Capana03g000817	0.890184	0.0174272
Capana05g002274	Capana03g000817	0.912549	0.011137
Capsicum_annuum_newGene_6924	Capana03g000817	0.950593	0.00360129
Capana05g002107	Capana03g000817	0.826366	0.042606
Capana03g000892	Capana03g000817	0.920012	0.00934132
Capana04g001651	Capana03g000857	-0.815641	0.0478492
Capana10g001337	Capana03g003558	-0.83399	0.0390513
Capana02g002586	Capana04g002144	0.873121	0.0231263
Capana10g001337	Capana04g002144	0.854213	0.0303316
Capana05g000665	Capana04g002144	0.963451	0.00197934
Capana05g000665	Capana05g002506	-0.844709	0.0343007
Capana05g000433	Capana06g001366	0.81212	0.0496326
Capana04g001652	Capana06g001366	-0.934173	0.00635723
Capana02g002586	Capana06g001366	0.919673	0.00941944
Capana10g001336	Capana06g001366	0.826283	0.0426454
Capana10g001337	Capana06g001366	0.842814	0.0351193
Capana05g000665	Capana06g001366	0.833113	0.0394528
Capana04g001651	Capana07g000772	0.861628	0.0273954
Capana10g001337	Capana07g000772	-0.948174	0.0039593
Capana05g000665	Capana07g002184	0.817527	0.0469068
Capana05g000433	Capana08g000084	-0.848994	0.0324825
Capana04g001652	Capana08g000084	0.965817	0.00173276
Capana02g002586	Capana08g000084	-0.888064	0.0180931
Capana10g001336	Capana08g000084	-0.930959	0.00698535
Capana10g001337	Capana08g000084	-0.858057	0.0287918
Capana05g000665	Capana08g000084	-0.828224	0.0417262
Capana04g001652	Capana08g000974	-0.838208	0.0371473
Capana02g002586	Capana08g000974	0.936588	0.0059041
Capana10g001336	Capana08g000974	0.81796	0.0466915
Capana10g001337	Capana08g000974	0.813529	0.0489151
Capana05g000665	Capana08g000974	0.969929	0.00134279
Capana10g001337	Capana10g000698	0.944256	0.00457453
Capana05g000665	Capana10g000698	0.853327	0.0306917
Capana02g002586	Capana10g001494	-0.831522	0.0401859
Capana10g001337	Capana10g001494	-0.932806	0.00662083
Capana05g000665	Capana10g001494	-0.908459	0.0121861
Capana02g002586	Capana10g001790	0.825221	0.0431519
Capana10g001337	Capana10g001790	0.927223	0.00775206
Capana05g000665	Capana10g001790	0.941005	0.00511789
Capana04g001652	Capana12g001095	0.905771	0.0129004
Capana02g002586	Capana12g001095	-0.863332	0.0267407
Capana10g001336	Capana12g001095	-0.841821	0.0355519
Capana10g001337	Capana12g001095	-0.924139	0.00841404
Capana05g000665	Capana12g001095	-0.871833	0.0235873
Capana10g000370	Capana12g001526	-0.892574	0.0166907
Capana10g001978	Capana12g001526	-0.887054	0.0184147
Capana02g002586	Capana12g001526	-0.953478	0.00319604
Capana05g000665	Capana12g001526	-0.92026	0.00928413
Capana04g001652	Capana12g001527	0.812055	0.0496658
Capana02g002586	Capana12g001527	-0.928397	0.00750699
Capana10g001337	Capana12g001527	-0.82413	0.0436758
Capana05g000665	Capana12g001527	-0.972128	0.00115447
Capana00g002736	Capana12g002818	0.852968	0.0308383
