# Supplementary material for: Integrated transcriptome and metabolome analysis reveals anthocyanin biosynthesis mechanisms in pepper (Capsicum annuum L.) leaves under continuous blue light irradiation
Source: BMC Plant Biol. 2024 Mar 23;24:210. doi: 10.1186/s12870-024-04888-x (PMC10960449; doi:10.1186/s12870-024-04888-x)
Supplement: Supplementary file 10 — Supplementary Material 10 [file 12870_2024_4888_MOESM10_ESM.xls]

## Sheet: Sheet1
Table S8.Primers used for qRT-PCR in this study.
Gene ID	Primers name	Primers sequence (5’→3’)
Capana06g000979	0979-F	CTCACAGTACGAACAGCCGA
	0979-R	CTTACGCTCACGTCCACAGT
Capana11g000757	0757-F	GAGTTGCAGGTTACGTTGGG
	0757-R	GCCCTGGTATTTTTCGGGCA
Capana04g000890	0890-F	TGCTGTTAAAGATAAGGAGGGAACT
	0890-R	CTGAGGTAACAGCTCGCCTT
Capana10g001336	1336-F	CCCATGCACAGGGTGGTGAC
	1336-R	ACGCTCTTGGCCTTTCCTGG
Capana08g000974	0974-F	AGAGTATTCGTGGCTGTTCCTG
	0974-R	AGCATACACTAACCCCGCAT
Capana10g002370	2370-F	TTCATCTCCGGCGAGTTCTG
	2370-R	CGCGCCTTCTTCTGAGGTAT
Capana10g001356	1356-F	GGCATGACCCTTCTCCTTCC
	1356-R	AATTGACGATCACACGGTGC
Capana00g002736	2736-F	TGAAGTGCACTGCGATCGGG
	2736-R	TTGCTTACCCGTCAAGGGCG
Capana10g000432	0432-F	CCGTTGACCACAAACGAGCG
	0432-R	GCTGAGGGACATTGCACCAC
Capana03g000892	0892-F	GCCCAACAGGAGATCGACAA
	0892-R	CTCACAGCTCTCGGATGCAA
Capana10g001980	1980-F	GCATCGAATGGCTCGACAAG
	1980-R	ACCTTTTTCGCTTCTAGGGCA
Capana05g000665	0665-F	TACATGCACCTCGTGAGTGG
	0665-R	AGAAGGCGTTTGATGAGCCA
